# Supplementary material for: Ethyl 2-(4-meth­oxy­phen­yl)-6-oxa-3-aza­bicyclo[3.1.0]hexane-3-carboxyl­ate: crystal structure and Hirshfeld analysis
Source: Acta Crystallogr E Crystallogr Commun. 2017 Jul 21;73(Pt 8):1218–22. doi: 10.1107/S2056989017009987 (PMC5598852; doi:10.1107/S2056989017009987)
Supplement: Supplementary file 1 [file e-73-01218-sup1.cif]

##############################################################################
#                                                                            #
# This CIF contains the data in a paper accepted for publication in          #
# Acta Crystallographica Section E. It conforms to the requirements of       #
# Notes for Authors for Acta Crystallographica Section E, and has been       #
# peer reviewed under the auspices of the IUCr Commission on Journals.       #
#                                                                            #
# Full details of the Crystallographic Information File format               #
# are given in the paper "The Crystallographic Information File (CIF):       #
# a New Standard Archive File for Crystallography" by S. R. Hall, F. H.      #
# Allen and I. D. Brown [Acta Cryst. (1991), A47, 655-685].                  #
#                                                                            #
# The current version of the core CIF dictionary is obtainable from          #
# ftp://ftp.iucr.org/pub/cif_core.dic.                                       #
#                                                                            #
# Software is freely available for graphical display of the structure(s)     #
# in this CIF. For information consult the CIF software page                 #
# http://www.iucr.org/resources/cif/software.                                #
#                                                                            #
# This file may be used for bona fide research purposes within the           #
# scientific community so long as proper attribution is given to the journal # 
# article from which it was obtained.                                        #
#                                                                            #
##############################################################################
data_I
_database_code_depnum_ccdc_archive 'CCDC 1560463'
_audit_creation_method     'SHELXL-2014/7'
_chemical_name_systematic
;
Ethyl 2-(4-methoxyphenyl)-6-oxa-3-azabicyclo[3.1.0]hexane-3-carboxylate
;
_chemical_name_common     ?
_chemical_formula_moiety     'C14 H17 N O4'
_chemical_formula_sum     'C14 H17 N O4'
_chemical_formula_iupac     'C14 H17 N O4'
_chemical_formula_weight     263.28
_chemical_melting_point     ?
_shelx_space_group_comment
;
The symmetry employed for this shelxl refinement is uniquely defined
by the following loop, which should always be used as a source of
symmetry information in preference to the above space-group names.
They are only intended as comments.
;
_space_group_crystal_system     monoclinic
_space_group_name_H-M_alt     'P 21/c'
_space_group_name_Hall     '-P 2ybc'
loop_
    _space_group_symop_operation_xyz
    'x, y, z'
    '-x, y+1/2, -z+1/2'
    '-x, -y, -z'
    'x, -y-1/2, z-1/2'
_cell_length_a     9.6467(9)
_cell_length_b     18.4080(10)
_cell_length_c     7.8076(6)
_cell_angle_alpha     90
_cell_angle_beta     102.071(8)
_cell_angle_gamma     90
_cell_volume     1355.79(18)
_cell_formula_units_Z     4
_cell_measurement_reflns_used     25
_cell_measurement_theta_min     11.01
_cell_measurement_theta_max     13.55
_cell_measurement_temperature     293(2)
_exptl_crystal_description     irregular
_exptl_crystal_colour     colourless
_exptl_crystal_size_max     0.300
_exptl_crystal_size_mid     0.270
_exptl_crystal_size_min     0.110
_exptl_crystal_density_diffrn     1.290
_exptl_crystal_density_meas     ?
_exptl_crystal_density_method     ?
_exptl_crystal_F_000     560
_exptl_absorpt_coefficient_mu     0.095
_exptl_absorpt_correction_type     psi-scan
_exptl_absorpt_process_details
;
(Blessing, 1995)
;
_shelx_estimated_absorpt_T_min     0.972
_shelx_estimated_absorpt_T_max     0.990
_exptl_absorpt_correction_T_min     0.9332
_exptl_absorpt_correction_T_max     0.9897
_diffrn_ambient_temperature     293(2)
_diffrn_radiation_type     MoK\a
_diffrn_radiation_wavelength     0.71073
_diffrn_measurement_device_type     'Enraf--Nonius TurboCAD-4'
_diffrn_measurement_method     'non-profiled \w/2\t scans'
_diffrn_detector_area_resol_mean     ?
_diffrn_reflns_number     4187
_diffrn_reflns_av_R_equivalents     0.0278
_diffrn_reflns_theta_min     2.213
_diffrn_reflns_theta_max     29.966
_diffrn_reflns_theta_full     25.242
_diffrn_measured_fraction_theta_max     0.996
_diffrn_measured_fraction_theta_full     0.997
_diffrn_reflns_limit_h_min     -13
_diffrn_reflns_limit_h_max     13
_diffrn_reflns_limit_k_min     -25
_diffrn_reflns_limit_k_max     0
_diffrn_reflns_limit_l_min     -10
_diffrn_reflns_limit_l_max     0
_diffrn_standards_number     3
_diffrn_standards_interval_count     ?
_diffrn_standards_interval_time     60
_diffrn_standards_decay_%     1
_refine_special_details     ?
_reflns_number_total     3927
_reflns_number_gt     2107
_reflns_threshold_expression     'I > 2\s(I)'
_refine_ls_structure_factor_coef     Fsqd
_refine_ls_matrix_type     full
_refine_ls_R_factor_all     0.1214
_refine_ls_R_factor_gt     0.0491
_refine_ls_wR_factor_gt     0.1206
_refine_ls_wR_factor_ref     0.1472
_refine_ls_goodness_of_fit_ref     0.995
_refine_ls_restrained_S_all     0.995
_refine_ls_number_reflns     3927
_refine_ls_number_parameters     174
_refine_ls_number_restraints     0
_refine_ls_hydrogen_treatment     constr
_refine_ls_weighting_scheme     calc
_refine_ls_weighting_details
              'w=1/[\s^2^(Fo^2^)+(0.0677P)^2^+0.1423P] where P=(Fo^2^+2Fc^2^)/3'
_atom_sites_solution_hydrogens     geom
_atom_sites_solution_primary     ?
_atom_sites_solution_secondary     ?
_refine_ls_shift/su_max     0.000
_refine_ls_shift/su_mean     0.000
_refine_diff_density_max     0.168
_refine_diff_density_min     -0.233
_refine_ls_extinction_method     none
_refine_ls_extinction_coef     .
loop_
    _atom_type_symbol
    _atom_type_description
    _atom_type_scat_dispersion_real
    _atom_type_scat_dispersion_imag
    _atom_type_scat_source
    'C' 'C' 0.0033 0.0016
                         'International Tables Vol C Tables 4.2.6.8 and 6.1.1.4'
    'H' 'H' 0.0000 0.0000
                         'International Tables Vol C Tables 4.2.6.8 and 6.1.1.4'
    'N' 'N' 0.0061 0.0033
                         'International Tables Vol C Tables 4.2.6.8 and 6.1.1.4'
    'O' 'O' 0.0106 0.0060
                         'International Tables Vol C Tables 4.2.6.8 and 6.1.1.4'
_computing_data_collection
;
CAD-4 EXPRESS (Enraf--Nonius, 1989)
;
_computing_cell_refinement
;
CAD-4 EXPRESS (Enraf--Nonius, 1989)
;
_computing_data_reduction
;
XCAD4 (Harms & Wocadlo, 1995)
;
_computing_structure_solution
;
SIR2014 (Burla <i>et al.</i>, 2015)
;
_computing_structure_refinement
;
SHELXL2014 (Sheldrick, 2015)
;
_computing_molecular_graphics
;
ORTEP-3 for Windows (Farrugia, 2012) and DIAMOND (Brandenburg,
2006)
;
_computing_publication_material
;
<i>MarvinSketch</i> (ChemAxon, 2010) and publCIF (Westrip, 2010)
;
loop_
    _atom_site_type_symbol
    _atom_site_label
    _atom_site_fract_x
    _atom_site_fract_y
    _atom_site_fract_z
    _atom_site_U_iso_or_equiv
    _atom_site_adp_type
    _atom_site_calc_flag
    _atom_site_occupancy
    _atom_site_disorder_assembly
    _atom_site_disorder_group
    O O1 -0.19247(14) 0.42020(8) -0.03045(18) 0.0678(4) Uani d 1 . .
    O O2 -0.03454(14) 0.36201(7) 0.53678(14) 0.0565(3) Uani d 1 . .
    O O3 0.13930(13) 0.42869(6) 0.45731(15) 0.0544(3) Uani d 1 . .
    O O4 0.56099(13) 0.25574(8) 0.0389(2) 0.0734(4) Uani d 1 . .
    N N1 -0.01106(14) 0.36816(7) 0.25447(16) 0.0467(3) Uani d 1 . .
    C C1 0.05665(17) 0.39804(9) 0.1171(2) 0.0456(4) Uani d 1 . .
    H H1 0.0760 0.4499 0.1378 0.055 Uiso calc 1 . .
    C C2 -0.05889(19) 0.38771(10) -0.0450(2) 0.0518(4) Uani d 1 . .
    H H2 -0.0341 0.3834 -0.1601 0.062 Uiso calc 1 . .
    C C3 -0.17188(18) 0.34308(11) -0.0031(2) 0.0548(4) Uani d 1 . .
    H H3 -0.2228 0.3085 -0.0893 0.066 Uiso calc 1 . .
    C C4 -0.13558(18) 0.32331(10) 0.1864(2) 0.0513(4) Uani d 1 . .
    H H4A -0.2129 0.3349 0.2438 0.062 Uiso calc 1 . .
    H H4B -0.1134 0.2720 0.2019 0.062 Uiso calc 1 . .
    C C5 0.02590(17) 0.38465(9) 0.4251(2) 0.0438(4) Uani d 1 . .
    C C6 0.1888(2) 0.45044(11) 0.6374(2) 0.0621(5) Uani d 1 . .
    H H6A 0.2115 0.4081 0.7119 0.075 Uiso calc 1 . .
    H H6B 0.1163 0.4783 0.6776 0.075 Uiso calc 1 . .
    C C7 0.3173(3) 0.49553(15) 0.6432(4) 0.0945(8) Uani d 1 . .
    H H7A 0.3893 0.4668 0.6074 0.142 Uiso calc 1 . .
    H H7B 0.3517 0.5128 0.7605 0.142 Uiso calc 1 . .
    H H7C 0.2941 0.5362 0.5656 0.142 Uiso calc 1 . .
    C C8 0.19086(17) 0.35884(9) 0.10017(19) 0.0439(4) Uani d 1 . .
    C C9 0.19617(19) 0.28404(10) 0.0936(3) 0.0601(5) Uani d 1 . .
    H H9 0.1162 0.2574 0.1031 0.072 Uiso calc 1 . .
    C C10 0.31680(19) 0.24737(11) 0.0733(3) 0.0605(5) Uani d 1 . .
    H H10 0.3177 0.1969 0.0697 0.073 Uiso calc 1 . .
    C C11 0.43576(17) 0.28635(10) 0.0583(2) 0.0528(4) Uani d 1 . .
    C C12 0.43222(19) 0.36132(10) 0.0623(3) 0.0594(5) Uani d 1 . .
    H H12 0.5117 0.3878 0.0498 0.071 Uiso calc 1 . .
    C C13 0.31168(18) 0.39740(10) 0.0846(2) 0.0529(4) Uani d 1 . .
    H H13 0.3113 0.4479 0.0893 0.063 Uiso calc 1 . .
    C C14 0.5733(2) 0.17891(12) 0.0463(3) 0.0757(6) Uani d 1 . .
    H H14A 0.5536 0.1618 0.1548 0.114 Uiso calc 1 . .
    H H14B 0.6678 0.1651 0.0388 0.114 Uiso calc 1 . .
    H H14C 0.5069 0.1579 -0.0497 0.114 Uiso calc 1 . .
loop_
    _atom_site_aniso_label
    _atom_site_aniso_U_11
    _atom_site_aniso_U_22
    _atom_site_aniso_U_33
    _atom_site_aniso_U_12
    _atom_site_aniso_U_13
    _atom_site_aniso_U_23
    O1 0.0615(8) 0.0775(10) 0.0667(8) 0.0171(7) 0.0183(6) 0.0127(7)
    O2 0.0670(8) 0.0661(8) 0.0413(6) -0.0002(6) 0.0225(5) 0.0039(6)
    O3 0.0607(7) 0.0603(7) 0.0425(6) -0.0093(6) 0.0113(5) -0.0074(5)
    O4 0.0470(7) 0.0723(9) 0.1044(11) -0.0043(7) 0.0235(7) -0.0145(8)
    N1 0.0513(8) 0.0550(8) 0.0367(6) -0.0106(6) 0.0160(5) -0.0021(6)
    C1 0.0540(9) 0.0467(9) 0.0398(8) -0.0054(7) 0.0184(7) 0.0018(7)
    C2 0.0551(10) 0.0630(11) 0.0397(8) 0.0063(8) 0.0150(7) 0.0046(7)
    C3 0.0493(9) 0.0694(12) 0.0464(9) 0.0004(8) 0.0111(7) -0.0061(8)
    C4 0.0492(9) 0.0586(10) 0.0490(9) -0.0081(8) 0.0170(7) -0.0026(8)
    C5 0.0491(9) 0.0430(8) 0.0409(8) 0.0047(7) 0.0130(7) 0.0008(6)
    C6 0.0721(12) 0.0627(12) 0.0483(10) -0.0001(10) 0.0052(9) -0.0143(9)
    C7 0.0973(19) 0.0905(18) 0.0904(17) -0.0297(14) 0.0075(14) -0.0280(14)
    C8 0.0470(8) 0.0495(9) 0.0368(7) -0.0076(7) 0.0122(6) -0.0006(7)
    C9 0.0517(10) 0.0525(11) 0.0820(13) -0.0152(8) 0.0277(9) -0.0069(9)
    C10 0.0560(10) 0.0479(10) 0.0829(14) -0.0100(8) 0.0263(9) -0.0104(9)
    C11 0.0453(9) 0.0609(11) 0.0523(9) -0.0071(8) 0.0103(7) -0.0104(8)
    C12 0.0443(9) 0.0613(11) 0.0734(12) -0.0166(8) 0.0139(8) -0.0026(9)
    C13 0.0513(10) 0.0486(10) 0.0587(10) -0.0105(8) 0.0111(8) 0.0003(8)
    C14 0.0633(12) 0.0743(14) 0.0884(15) 0.0086(11) 0.0131(11) -0.0168(12)
_geom_special_details
;
 All esds (except the esd in the dihedral angle between two l.s. planes)
 are estimated using the full covariance matrix.  The cell esds are taken
 into account individually in the estimation of esds in distances, angles
 and torsion angles; correlations between esds in cell parameters are only
 used when they are defined by crystal symmetry.  An approximate (isotropic)
 treatment of cell esds is used for estimating esds involving l.s. planes.
;
loop_
    _geom_bond_atom_site_label_1
    _geom_bond_atom_site_label_2
    _geom_bond_site_symmetry_2
    _geom_bond_distance
    _geom_bond_publ_flag
    O1 C3 . 1.443(2) ?
    O1 C2 . 1.447(2) ?
    O2 C5 . 1.2189(18) ?
    O3 C5 . 1.342(2) ?
    O3 C6 . 1.444(2) ?
    O4 C11 . 1.370(2) ?
    O4 C14 . 1.419(3) ?
    N1 C5 . 1.340(2) ?
    N1 C4 . 1.463(2) ?
    N1 C1 . 1.4739(19) ?
    C1 C8 . 1.512(2) ?
    C1 C2 . 1.514(2) ?
    C1 H1 . 0.9800 ?
    C2 C3 . 1.456(2) ?
    C2 H2 . 0.9800 ?
    C3 C4 . 1.493(2) ?
    C3 H3 . 0.9800 ?
    C4 H4A . 0.9700 ?
    C4 H4B . 0.9700 ?
    C6 C7 . 1.485(3) ?
    C6 H6A . 0.9700 ?
    C6 H6B . 0.9700 ?
    C7 H7A . 0.9600 ?
    C7 H7B . 0.9600 ?
    C7 H7C . 0.9600 ?
    C8 C9 . 1.379(2) ?
    C8 C13 . 1.391(2) ?
    C9 C10 . 1.383(2) ?
    C9 H9 . 0.9300 ?
    C10 C11 . 1.379(2) ?
    C10 H10 . 0.9300 ?
    C11 C12 . 1.381(3) ?
    C12 C13 . 1.381(3) ?
    C12 H12 . 0.9300 ?
    C13 H13 . 0.9300 ?
    C14 H14A . 0.9600 ?
    C14 H14B . 0.9600 ?
    C14 H14C . 0.9600 ?
loop_
    _geom_angle_atom_site_label_1
    _geom_angle_atom_site_label_2
    _geom_angle_atom_site_label_3
    _geom_angle_site_symmetry_1
    _geom_angle_site_symmetry_3
    _geom_angle
    _geom_angle_publ_flag
    C3 O1 C2 . . 60.50(11) ?
    C5 O3 C6 . . 116.11(13) ?
    C11 O4 C14 . . 118.28(15) ?
    C5 N1 C4 . . 121.09(13) ?
    C5 N1 C1 . . 124.94(14) ?
    C4 N1 C1 . . 113.68(12) ?
    N1 C1 C8 . . 113.79(13) ?
    N1 C1 C2 . . 101.59(13) ?
    C8 C1 C2 . . 111.17(13) ?
    N1 C1 H1 . . 110.0 ?
    C8 C1 H1 . . 110.0 ?
    C2 C1 H1 . . 110.0 ?
    O1 C2 C3 . . 59.63(11) ?
    O1 C2 C1 . . 113.23(14) ?
    C3 C2 C1 . . 109.74(14) ?
    O1 C2 H2 . . 119.9 ?
    C3 C2 H2 . . 119.9 ?
    C1 C2 H2 . . 119.9 ?
    O1 C3 C2 . . 59.87(11) ?
    O1 C3 C4 . . 112.52(15) ?
    C2 C3 C4 . . 109.22(14) ?
    O1 C3 H3 . . 120.2 ?
    C2 C3 H3 . . 120.2 ?
    C4 C3 H3 . . 120.2 ?
    N1 C4 C3 . . 103.12(13) ?
    N1 C4 H4A . . 111.1 ?
    C3 C4 H4A . . 111.1 ?
    N1 C4 H4B . . 111.1 ?
    C3 C4 H4B . . 111.1 ?
    H4A C4 H4B . . 109.1 ?
    O2 C5 N1 . . 124.47(16) ?
    O2 C5 O3 . . 124.44(15) ?
    N1 C5 O3 . . 111.09(13) ?
    O3 C6 C7 . . 106.77(17) ?
    O3 C6 H6A . . 110.4 ?
    C7 C6 H6A . . 110.4 ?
    O3 C6 H6B . . 110.4 ?
    C7 C6 H6B . . 110.4 ?
    H6A C6 H6B . . 108.6 ?
    C6 C7 H7A . . 109.5 ?
    C6 C7 H7B . . 109.5 ?
    H7A C7 H7B . . 109.5 ?
    C6 C7 H7C . . 109.5 ?
    H7A C7 H7C . . 109.5 ?
    H7B C7 H7C . . 109.5 ?
    C9 C8 C13 . . 117.89(16) ?
    C9 C8 C1 . . 121.25(14) ?
    C13 C8 C1 . . 120.82(15) ?
    C8 C9 C10 . . 122.02(16) ?
    C8 C9 H9 . . 119.0 ?
    C10 C9 H9 . . 119.0 ?
    C11 C10 C9 . . 119.40(18) ?
    C11 C10 H10 . . 120.3 ?
    C9 C10 H10 . . 120.3 ?
    O4 C11 C10 . . 124.34(17) ?
    O4 C11 C12 . . 116.11(15) ?
    C10 C11 C12 . . 119.55(17) ?
    C11 C12 C13 . . 120.58(16) ?
    C11 C12 H12 . . 119.7 ?
    C13 C12 H12 . . 119.7 ?
    C12 C13 C8 . . 120.55(17) ?
    C12 C13 H13 . . 119.7 ?
    C8 C13 H13 . . 119.7 ?
    O4 C14 H14A . . 109.5 ?
    O4 C14 H14B . . 109.5 ?
    H14A C14 H14B . . 109.5 ?
    O4 C14 H14C . . 109.5 ?
    H14A C14 H14C . . 109.5 ?
    H14B C14 H14C . . 109.5 ?
loop_
    _geom_torsion_atom_site_label_1
    _geom_torsion_atom_site_label_2
    _geom_torsion_atom_site_label_3
    _geom_torsion_atom_site_label_4
    _geom_torsion_site_symmetry_1
    _geom_torsion_site_symmetry_2
    _geom_torsion_site_symmetry_3
    _geom_torsion_site_symmetry_4
    _geom_torsion
    _geom_torsion_publ_flag
    C5 N1 C1 C8 . . . . 83.1(2) ?
    C4 N1 C1 C8 . . . . -103.11(16) ?
    C5 N1 C1 C2 . . . . -157.38(15) ?
    C4 N1 C1 C2 . . . . 16.45(18) ?
    C3 O1 C2 C1 . . . . -100.05(16) ?
    N1 C1 C2 O1 . . . . 54.73(17) ?
    C8 C1 C2 O1 . . . . 176.13(13) ?
    N1 C1 C2 C3 . . . . -9.78(18) ?
    C8 C1 C2 C3 . . . . 111.62(15) ?
    C2 O1 C3 C4 . . . . 99.87(16) ?
    C1 C2 C3 O1 . . . . 105.99(15) ?
    O1 C2 C3 C4 . . . . -105.47(16) ?
    C1 C2 C3 C4 . . . . 0.5(2) ?
    C5 N1 C4 C3 . . . . 157.71(15) ?
    C1 N1 C4 C3 . . . . -16.38(18) ?
    O1 C3 C4 N1 . . . . -55.38(17) ?
    C2 C3 C4 N1 . . . . 9.10(19) ?
    C4 N1 C5 O2 . . . . 3.4(3) ?
    C1 N1 C5 O2 . . . . 176.78(15) ?
    C4 N1 C5 O3 . . . . -177.35(14) ?
    C1 N1 C5 O3 . . . . -4.0(2) ?
    C6 O3 C5 O2 . . . . -1.0(2) ?
    C6 O3 C5 N1 . . . . 179.79(14) ?
    C5 O3 C6 C7 . . . . 177.42(17) ?
    N1 C1 C8 C9 . . . . 47.4(2) ?
    C2 C1 C8 C9 . . . . -66.5(2) ?
    N1 C1 C8 C13 . . . . -134.82(15) ?
    C2 C1 C8 C13 . . . . 111.22(17) ?
    C13 C8 C9 C10 . . . . 0.4(3) ?
    C1 C8 C9 C10 . . . . 178.17(16) ?
    C8 C9 C10 C11 . . . . -0.3(3) ?
    C14 O4 C11 C10 . . . . -4.4(3) ?
    C14 O4 C11 C12 . . . . 175.67(18) ?
    C9 C10 C11 O4 . . . . 179.54(18) ?
    C9 C10 C11 C12 . . . . -0.6(3) ?
    O4 C11 C12 C13 . . . . -178.80(16) ?
    C10 C11 C12 C13 . . . . 1.3(3) ?
    C11 C12 C13 C8 . . . . -1.2(3) ?
    C9 C8 C13 C12 . . . . 0.4(3) ?
    C1 C8 C13 C12 . . . . -177.45(15) ?
loop_
    _geom_hbond_atom_site_label_D
    _geom_hbond_atom_site_label_H
    _geom_hbond_atom_site_label_A
    _geom_hbond_site_symmetry_A
    _geom_hbond_distance_DH
    _geom_hbond_distance_HA
    _geom_hbond_distance_DA
    _geom_hbond_angle_DHA
    C2 H2 O2 1_554 0.98 2.40 3.3559(19) 165
    C13 H13 O1 3_565 0.93 2.68 3.456(2) 155
    C3 H3 O4 1_455 0.98 2.68 3.311(2) 107
_shelx_hkl_file
;
  -9  -3   0 18.7156  2.8551   1-0.25922-0.41884-0.52507 0.40936 0.73817-0.88003
  -9  -2   0 147.386 4.86002   1-0.28533-0.39274-0.51012 0.43302 0.73347-0.87532
  -9  -1   0  116.80  4.4927   1-0.31197-0.36611-0.49465 0.45617 0.72769-0.86951
  -9   0   0 68.5895 3.80936   1-0.33904-0.33904-0.47865 0.47877 0.72080-0.86260
  -8   0   0 1880.01 39.0194   1-0.30137-0.30137-0.48513 0.48524 0.73939-0.86544
  -8  -1   0 53.7196 3.33186   1-0.27053-0.33220-0.50067 0.46217 0.74722-0.87329
  -8  -2   0 147.394 4.51903   1-0.24025-0.36248-0.51557 0.43846 0.75374-0.87982
  -8  -3   0 41.5427 3.03715   1-0.21065-0.39207-0.52988 0.41415 0.75896-0.88507
  -8  -4   0 -1.4082 2.24892   1-0.18183-0.42088-0.54363 0.38930 0.76293-0.88905
  -8  -5   0 77.9009 3.82516   1-0.15388-0.44882-0.55689 0.36394 0.76565-0.89180
  -8  -6   0 110.874 4.23366   1-0.12689-0.47581-0.56968 0.33813 0.76719-0.89336
  -8  -7   0 57.0537 3.51665   1-0.10091-0.50178-0.58206 0.31190 0.76758-0.89377
  -8  -8   0 134.451 4.65035   1-0.07601-0.52667-0.59408 0.28530 0.76687-0.89307
  -8  -7  -1 41.9663 3.09812   1-0.22691-0.39525-0.60196 0.33175 0.70086-0.92014
  -8  -6  -1-7.49857 6.60588   1-0.25420-0.36796-0.58805 0.35645 0.69734-0.91660
  -8  -5  -1  227.24 6.82687   1-0.28217-0.34000-0.57361 0.38061 0.69263-0.91187
  -8  -4  -1-5.57713  5.4616   1-0.31072-0.31145-0.55859 0.40421 0.68671-0.90593
  -8  -3  -1 142.652 5.10258   1-0.33975-0.28243-0.54297 0.42720 0.67958-0.89877
  -8  -2  -1 3.87264 5.94015   1-0.36915-0.25304-0.52672 0.44956 0.67123-0.89041
  -8  -1  -1 363.341 10.7214   1-0.39879-0.22341-0.50982 0.47127 0.66169-0.88084
  -8   0  -1-6.88966 7.84393   1-0.42856-0.19364-0.49223 0.49229 0.65096-0.87010
  -8   0  -2 338.801 9.28867   1-0.54050-0.10117-0.49059 0.49060 0.55503-0.86725
  -8  -1  -2  286.69 7.78065   1-0.51296-0.12870-0.50993 0.47133 0.56764-0.87989
  -8  -2  -2 116.791 4.53425   1-0.48521-0.15645-0.52863 0.45142 0.57928-0.89155
  -8  -3  -2  4.5658 2.41904   1-0.45734-0.18431-0.54667 0.43085 0.58990-0.90219
  -8  -4  -2 13.3043 2.58752   1-0.42947-0.21217-0.56408 0.40965 0.59946-0.91177
  -7   0  -3-0.79443 6.37634   1-0.63583 0.05003-0.48622 0.48617 0.45284-0.84240
  -7  -1  -3 270.954 8.21137   1-0.60853 0.02274-0.50765 0.46899 0.46880-0.85837
  -7  -2  -3  3.1957 6.69525   1-0.58059-0.00520-0.52841 0.45114 0.48394-0.87354
  -7  -3  -3 178.702 5.28183   1-0.55212-0.03366-0.54850 0.43261 0.49821-0.88783
  -7  -4  -3 88.8908 3.87758   1-0.52323-0.06254-0.56789 0.41340 0.51153-0.90117
  -7  -5  -3 204.127 5.94209   1-0.49405-0.09172-0.58659 0.39349 0.52383-0.91349
  -7  -6  -3 23.4116 2.61992   1-0.46469-0.12107-0.60459 0.37287 0.53505-0.92473
  -7  -9  -2    0.00 5.98999   1-0.25248-0.31378-0.64780 0.30030 0.64966-0.94631
  -7  -8  -2-0.83028 7.31485   1-0.28237-0.28390-0.63378 0.32489 0.64477-0.94140
  -7  -7  -2 23.1482 2.57436   1-0.31288-0.25340-0.61911 0.34883 0.63853-0.93514
  -7  -6  -2 0.77723 4.75794   1-0.34390-0.22239-0.60377 0.37211 0.63096-0.92755
  -7  -5  -2-2.27818 7.33845   1-0.37528-0.19102-0.58773 0.39468 0.62205-0.91862
  -7  -4  -2  48.784 3.03326   1-0.40689-0.15941-0.57096 0.41651 0.61182-0.90837
  -7  -3  -2 162.597  5.2674   1-0.43858-0.12772-0.55343 0.43760 0.60032-0.89685
  -7  -2  -2 56.2492 3.38838   1-0.47022-0.09610-0.53515 0.45792 0.58758-0.88409
  -7  -1  -2  12.064 2.38133   1-0.50164-0.06469-0.51609 0.47747 0.57367-0.87016
  -7   0  -2 128.245 4.28008   1-0.53270-0.03363-0.49625 0.49625 0.55864-0.85510
  -7   0  -1-5.24322 5.24322   1-0.40821-0.13865-0.49888 0.49893 0.66192-0.86530
  -7  -1  -1 214.045 5.94892   1-0.37406-0.17279-0.51649 0.47793 0.67468-0.87808
  -7  -2  -1 170.934 5.43565   1-0.34003-0.20682-0.53327 0.45610 0.68602-0.88944
  -7  -3  -1 97.5914 3.78669   1-0.30629-0.24055-0.54926 0.43347 0.69591-0.89935
  -7  -4  -1 58.7407 3.14476   1-0.27300-0.27384-0.56448 0.41008 0.70434-0.90780
  -7  -5  -1 294.324 9.08623   1-0.24031-0.30652-0.57898 0.38597 0.71129-0.91477
  -7  -6  -1 30.5257 2.57623   1-0.20836-0.33846-0.59280 0.36119 0.71679-0.92029
  -7  -7  -1 32.7319 2.94408   1-0.17729-0.36953-0.60601 0.33578 0.72087-0.92439
  -7  -8  -1 6.21402 2.38677   1-0.14719-0.39961-0.61864 0.30980 0.72355-0.92709
  -7  -9  -1 19.1517 2.90114   1-0.11818-0.42862-0.63076 0.28331 0.72489-0.92845
  -7 -10  -1 41.4865 3.15088   1-0.09033-0.45647-0.64241 0.25635 0.72493-0.92851
  -7 -11   0 95.3302 4.18723   1 0.06736-0.59468-0.62335 0.19873 0.77556-0.88607
  -7 -10   0 76.8443 3.71472   1 0.04399-0.57131-0.61323 0.22722 0.78010-0.89059
  -7  -9   0 9.46225 2.25541   1 0.01913-0.54647-0.60290 0.25550 0.78362-0.89409
  -7  -8   0-0.73409 5.06523   1-0.00719-0.52015-0.59231 0.28352 0.78603-0.89648
  -7  -7   0 14.6127 2.17146   1-0.03495-0.49239-0.58140 0.31122 0.78726-0.89769
  -7  -6   0 21.9532 2.42525   1-0.06411-0.46324-0.57011 0.33854 0.78722-0.89763
  -7  -5   0 60.7361 2.96325   1-0.09460-0.43276-0.55838 0.36542 0.78585-0.89624
  -6  -9   0 8.68305 2.21004   1 0.09875-0.55074-0.59617 0.24875 0.79948-0.89420
  -6 -10   0 45.3551 3.17381   1 0.12599-0.57797-0.60511 0.21908 0.79476-0.88949
  -6 -11   0 23.7161 2.59788   1 0.15132-0.60330-0.61391 0.18927 0.78893-0.88369
  -6 -12   0   7.941 2.52478   1 0.17478-0.62674-0.62263 0.15938 0.78211-0.87689
  -6 -13   0 36.4259 3.08783   1 0.19639-0.64835-0.63132 0.12946 0.77441-0.86920
  -6 -12  -1 90.2215 4.10955   1 0.03310-0.50453-0.66134 0.19804 0.73935-0.92721
  -6 -11  -1 16.8204  2.4853   1 0.00482-0.47626-0.65166 0.22697 0.74237-0.93022
  -6 -10  -1-5.97206 6.75924   1-0.02514-0.44631-0.64162 0.25554 0.74404-0.93187
  -6  -9  -1  330.81 9.67533   1-0.05671-0.41475-0.63115 0.28369 0.74426-0.93207
  -6  -8  -1 49.9045 2.98628   1-0.08982-0.38165-0.62017 0.31132 0.74294-0.93072
  -6  -7  -1 5.11531 1.81036   1-0.12436-0.34711-0.60860 0.33836 0.73998-0.92775
  -6  -5  -2 0.66273 3.30315   1-0.35185-0.13910-0.59388 0.40081 0.63358-0.91440
  -6  -6  -2 3.90388 1.87302   1-0.31561-0.17534-0.60981 0.37813 0.64453-0.92537
  -6  -7  -2 2.72584 1.95755   1-0.27979-0.21115-0.62488 0.35459 0.65385-0.93470
  -6  -8  -2 14.3014  2.5993   1-0.24458-0.24635-0.63912 0.33022 0.66152-0.94239
  -6  -9  -2 134.433 4.44041   1-0.21016-0.28076-0.65258 0.30507 0.66755-0.94844
  -6 -10  -2    0.00 5.90229   1-0.17668-0.31423-0.66532 0.27920 0.67196-0.95287
  -6 -11  -2 27.8675 2.95612   1-0.14429-0.34662-0.67741 0.25268 0.67479-0.95572
  -6  -9  -3 237.329 8.04862   1-0.35132-0.15907-0.66084 0.31328 0.57466-0.94864
  -6  -8  -3 2.65764 2.41604   1-0.38466-0.12574-0.64487 0.33592 0.56498-0.93894
  -6  -7  -3 54.7755 3.51798   1-0.41817-0.09224-0.62808 0.35774 0.55386-0.92781
  -6  -6  -3 0.32545 2.15214   1-0.45169-0.05873-0.61046 0.37873 0.54137-0.91529
  -6  -5  -3 103.367 3.94738   1-0.48504-0.02538-0.59200 0.39888 0.52757-0.90147
  -6  -4  -3 58.9734 3.14861   1-0.51806 0.00763-0.57270 0.41820 0.51253-0.88641
  -6  -3  -3 165.411 4.69995   1-0.55058 0.04015-0.55258 0.43668 0.49634-0.87021
  -6  -2  -3 36.5453 2.74745   1-0.58246 0.07202-0.53164 0.45436 0.47911-0.85295
  -6  -1  -3 7.50233  2.1061   1-0.61355 0.10310-0.50991 0.47124 0.46094-0.83476
  -6   0  -3-0.58547 1.91322   1-0.64371 0.13325-0.48743 0.48737 0.44193-0.81574
  -6   0  -4 11.3367 2.55722   1-0.73034 0.20042-0.47007 0.46996 0.33154-0.79843
  -6  -1  -4 281.048 8.07771   1-0.70508 0.17516-0.49359 0.45487 0.35004-0.81695
  -6  -2  -4  21.426 2.80058   1-0.67879 0.14888-0.51654 0.43921 0.36805-0.83498
  -6  -3  -4 184.722 5.85278   1-0.65155 0.12165-0.53887 0.42293 0.38547-0.85242
  -6  -4  -4 178.416 5.25861   1-0.62345 0.09356-0.56055 0.40600 0.40220-0.86917
  -6  -5  -4    0.00 6.45337   1-0.59460 0.06471-0.58155 0.38838 0.41815-0.88514
  -6  -6  -4 42.6603 3.24931   1-0.56509 0.03521-0.60184 0.37006 0.43323-0.90024
  -5   0  -5   1.593 5.62176   1-0.81486 0.34082-0.44228 0.44211 0.19557-0.73979
  -5  -1  -5 27.4578 2.86212   1-0.79323 0.31919-0.46751 0.42873 0.21522-0.75947
  -5  -2  -5 98.5661 4.05193   1-0.77032 0.29629-0.49232 0.41492 0.23476-0.77902
  -5  -3  -5 201.409 6.04041   1-0.74617 0.27215-0.51666 0.40065 0.25409-0.79838
  -5  -4  -5  39.989 3.35051   1-0.72083 0.24681-0.54048 0.38587 0.27312-0.81742
  -5  -5  -5 74.8457 3.99163   1-0.69434 0.22033-0.56375 0.37052 0.29174-0.83606
  -5  -9  -4 29.6209 3.22469   1-0.46737 0.01285-0.66294 0.31532 0.47374-0.92505
  -5  -8  -4 105.717  4.3467   1-0.50221 0.04769-0.64415 0.33514 0.45870-0.90999
  -5  -7  -4 387.765 11.0298   1-0.53655 0.08202-0.62445 0.35405 0.44239-0.89367
  -5  -6  -4 35.9591 3.10498   1-0.57022 0.11568-0.60387 0.37208 0.42494-0.87619
  -5  -5  -4 57.0804 3.44703   1-0.60305 0.14851-0.58244 0.38927 0.40646-0.85769
  -5  -4  -4 45.7106 3.13373   1-0.63490 0.18035-0.56020 0.40564 0.38708-0.83830
  -5  -3  -4 152.144 4.67477   1-0.66563 0.21107-0.53720 0.42124 0.36695-0.81815
  -5  -2  -4 79.0383  3.5285   1-0.69514 0.24057-0.51348 0.43614 0.34621-0.79738
  -5  -1  -4-0.68277 5.00699   1-0.72333 0.26875-0.48911 0.45037 0.32497-0.77613
  -5   0  -4 173.838 4.97653   1-0.75013 0.29555-0.46413 0.46401 0.30338-0.75452
  -5  -6  -3-0.18926 2.10288   1-0.44550 0.01043-0.61510 0.38336 0.54256-0.90072
  -5  -7  -3 429.328 13.3409   1-0.40683-0.02824-0.63328 0.36293 0.55832-0.91650
  -5  -8  -3 7.64114 2.47337   1-0.36801-0.06704-0.65040 0.34144 0.57241-0.93062
  -5  -9  -3 456.126 14.2766   1-0.32930-0.10575-0.66650 0.31893 0.58475-0.94298
  -5 -10  -3 12.1957 3.06473   1-0.29093-0.14412-0.68160 0.29541 0.59529-0.95354
  -5 -11  -3 21.4398 3.11699   1-0.25313-0.18191-0.69574 0.27094 0.60398-0.96225
  -5 -12  -3 198.226 5.75957   1-0.21612-0.21891-0.70898 0.24557 0.61082-0.96911
  -5 -13  -2 466.072 15.1233   1-0.01942-0.39613-0.69913 0.19716 0.69448-0.95969
  -5 -12  -2 9.69273 2.74382   1-0.05367-0.36189-0.68944 0.22608 0.69477-0.95996
  -5 -11  -2 20.3321  2.7783   1-0.08968-0.32589-0.67914 0.25440 0.69325-0.95843
  -5 -10  -2 25.0299 2.88645   1-0.12731-0.28826-0.66815 0.28201 0.68983-0.95499
  -5  -9  -2 66.4282 3.46628   1-0.16641-0.24918-0.65634 0.30882 0.68442-0.94956
  -5 -10  -1 6.34401 2.09719   1 0.04817-0.44428-0.63763 0.25154 0.76157-0.93363
  -5 -11  -1 64.7671 3.29857   1 0.08206-0.47816-0.64600 0.22130 0.75895-0.93103
  -5 -12  -1 387.241 13.2925   1 0.11370-0.50980-0.65405 0.19074 0.75475-0.92686
  -5 -13  -1 390.999 11.5345   1 0.14308-0.53916-0.66187 0.15995 0.74914-0.92127
  -5 -14  -1-0.83739 7.07596   1 0.17020-0.56628-0.66954 0.12901 0.74227-0.91442
  -5 -15   0 43.4056 3.48162   1 0.33195-0.70856-0.62794 0.04885 0.75747-0.83655
  -5 -14   0 254.025 8.14793   1 0.31386-0.69048-0.62020 0.07972 0.76836-0.84742
  -5 -13   0 0.76226 4.98081   1 0.29368-0.67030-0.61267 0.11080 0.77864-0.85768
  -5 -12   0 246.297  6.6996   1 0.27130-0.64793-0.60532 0.14206 0.78821-0.86723
  -5 -11   0 69.9854  3.4407   1 0.24662-0.62326-0.59810 0.17345 0.79695-0.87595
  -4 -12   0  274.14 8.61897   1 0.38215-0.68343-0.57819 0.11491 0.78459-0.84785
  -4 -13   0 2092.42 40.4736   1 0.40427-0.70555-0.58412 0.08223 0.77254-0.83583
  -4 -14   0   3.298 2.56973   1 0.42375-0.72502-0.59048 0.04998 0.76002-0.82332
  -4 -15   0 204.383 7.46651   1 0.44079-0.74205-0.59730 0.01819 0.74713-0.81045
  -4 -16   0 4.75174 2.58902   1 0.45557-0.75682-0.60458-0.01314 0.73397-0.79731
  -4 -15  -1 67.0115 3.97136   1 0.29519-0.61593-0.65796 0.07881 0.73888-0.89529
  -4 -14  -1 55.9657 3.83556   1 0.26892-0.58965-0.65208 0.11153 0.74910-0.90550
  -4 -13  -1  353.54 9.93664   1 0.23975-0.56050-0.64632 0.14439 0.75822-0.91459
  -4 -12  -1  17.363 2.45505   1 0.20758-0.52833-0.64060 0.17728 0.76602-0.92237
  -4 -11  -2  454.28 13.4636   1-0.02907-0.31115-0.67882 0.25406 0.71105-0.96047
  -4 -12  -2 492.534 14.6018   1 0.01322-0.35344-0.68736 0.22399 0.71253-0.96197
  -4 -13  -2 141.318 4.82671   1 0.05301-0.39322-0.69520 0.19322 0.71172-0.96118
  -4 -14  -2 179.021 6.27574   1 0.09018-0.43039-0.70251 0.16191 0.70882-0.95830
  -4 -13  -3 270.448  8.6653   1-0.13558-0.22410-0.72454 0.22251 0.63205-0.97460
  -4 -12  -3 14.2646 2.67791   1-0.17819-0.18149-0.71300 0.24958 0.62546-0.96799
  -4 -11  -3   8.321 2.64711   1-0.22211-0.13758-0.70037 0.27556 0.61647-0.95898
  -4 -10  -3  6.5518 2.40549   1-0.26703-0.09267-0.68654 0.30035 0.60506-0.94755
  -4  -9  -3 169.522 5.61205   1-0.31259-0.04712-0.67145 0.32386 0.59124-0.93371
  -4  -5  -4  53.851  3.0596   1-0.62283 0.24363-0.57952 0.38633 0.38327-0.81875
  -4  -6  -4 342.741 9.71653   1-0.58638 0.20718-0.60265 0.37085 0.40622-0.84172
  -4  -7  -4 413.186 10.7725   1-0.54857 0.16938-0.62479 0.35438 0.42815-0.86367
  -4  -8  -4 78.0793 3.78261   1-0.50961 0.13043-0.64587 0.33685 0.44885-0.88439
  -4  -9  -4 3.08021 6.44427   1-0.46973 0.09056-0.66585 0.31821 0.46814-0.90370
  -4 -10  -4  1.6093 6.02699   1-0.42918 0.05002-0.68468 0.29843 0.48584-0.92142
  -4 -11  -4 345.938 11.2439   1-0.38824 0.00908-0.70234 0.27748 0.50179-0.93739
  -4  -8  -5  51.375 3.59813   1-0.62379 0.22514-0.62767 0.31860 0.32451-0.85313
  -4  -7  -5 227.712 6.19455   1-0.65590 0.25725-0.60482 0.33436 0.30400-0.83261
  -4  -6  -5 44.3551   3.294   1-0.68670 0.28804-0.58122 0.34937 0.28286-0.81145
  -4  -5  -5  7.5294 2.39619   1-0.71609 0.31742-0.55693 0.36370 0.26123-0.78980
  -4  -4  -5 349.564 10.3077   1-0.74399 0.34531-0.53203 0.37741 0.23926-0.76781
  -4  -3  -5 9.61741  2.6435   1-0.77035 0.37167-0.50659 0.39057 0.21709-0.74562
  -4  -2  -5 124.187 4.12657   1-0.79514 0.39645-0.48066 0.40325 0.19484-0.72335
  -4  -1  -5 18.6663 2.42806   1-0.81835 0.41965-0.45432 0.41553 0.17263-0.70112
  -4   0  -5-7.11287 5.59819   1-0.83997 0.44127-0.42763 0.42744 0.15056-0.67903
  -4   0  -6 74.4565 3.84007   1-0.88160 0.46343-0.40506 0.40482 0.05209-0.67365
  -4  -1  -6 22.1551 2.76555   1-0.86446 0.44630-0.43126 0.39242 0.07131-0.69288
  -4  -2  -6 21.5672 2.61265   1-0.84602 0.42786-0.45723 0.37978 0.09073-0.71233
  -3  -6  -6-14.2246 6.85114   1-0.78626 0.44347-0.54318 0.31126 0.12306-0.72898
  -3  -5  -6 31.2288 2.89383   1-0.81003 0.46723-0.51694 0.32363 0.10076-0.70666
  -3  -4  -6 67.7338 3.39384   1-0.83215 0.48935-0.49037 0.33568 0.07866-0.68454
  -3  -3  -6 89.0385 3.81258   1-0.85267 0.50986-0.46353 0.34745 0.05685-0.66271
  -3  -2  -6-0.77676  5.6622   1-0.87160 0.52878-0.43648 0.35901 0.03542-0.64126
  -3  -1  -6 1.10376 2.25862   1-0.88899 0.54617-0.40927 0.37041 0.01443-0.62025
  -3   0  -6 63.0197 3.34428   1-0.90489 0.56206-0.38195 0.38170-0.00608-0.59972
  -3   0  -5  2.5628 4.62529   1-0.87157 0.54820-0.40438 0.40418 0.08837-0.60109
  -3  -1  -5 166.896 5.32015   1-0.85098 0.52763-0.43270 0.39389 0.11265-0.62539
  -3  -2  -5 1.29702  5.3617   1-0.82849 0.50514-0.46081 0.38338 0.13747-0.65022
  -3  -3  -5 312.804 9.10145   1-0.80402 0.48067-0.48863 0.37260 0.16271-0.67548
  -3  -4  -5 11.5612 2.31633   1-0.77753 0.45420-0.51609 0.36145 0.18827-0.70106
  -3  -5  -5-0.19519  2.0341   1-0.74901 0.42568-0.54309 0.34984 0.21400-0.72681
  -3  -6  -5 138.902 4.44882   1-0.71845 0.39513-0.56954 0.33768 0.23974-0.75257
  -3  -7  -5 8.57674 2.34569   1-0.68588 0.36257-0.59533 0.32486 0.26531-0.77817
  -3  -8  -5 6.17569 2.16928   1-0.65137 0.32806-0.62036 0.31127 0.29051-0.80338
  -3  -9  -5 51.8304 3.32407   1-0.61501 0.29171-0.64451 0.29681 0.31511-0.82800
  -3 -10  -5 10.8495 2.55282   1-0.57695 0.25365-0.66769 0.28139 0.33887-0.85178
  -3 -13  -4-4.36024 6.46118   1-0.29215-0.01166-0.73865 0.23656 0.53249-0.95237
  -3 -12  -4 88.2771 4.37746   1-0.34104 0.03723-0.72282 0.25934 0.51594-0.93580
  -3 -11  -4 396.303 10.9475   1-0.38986 0.08604-0.70543 0.28056 0.49684-0.91668
  -3 -10  -4 303.597 9.61011   1-0.43815 0.13432-0.68647 0.30021 0.47540-0.89522
  -3  -9  -4 159.218 4.72091   1-0.48546 0.18163-0.66598 0.31834 0.45187-0.87167
  -3  -8  -4 39.9674 2.88554   1-0.53141 0.22757-0.64403 0.33499 0.42654-0.84632
  -3 -10  -3 215.384 6.07652   1-0.24887-0.03548-0.69092 0.30471 0.61126-0.93799
  -3 -11  -3 169.717  5.6618   1-0.19388-0.09047-0.70442 0.27959 0.62673-0.95348
  -3 -12  -3 428.637 13.7361   1-0.14016-0.14419-0.71622 0.25278 0.63881-0.96558
  -3 -13  -3  35.443 3.25949   1-0.08825-0.19609-0.72649 0.22445 0.64754-0.97434
  -3 -14  -3 8.68868 2.75931   1-0.03861-0.24572-0.73543 0.19478 0.65305-0.97986
  -3 -15  -2 82.4734 4.12367   1 0.22119-0.48605-0.69500 0.11579 0.71492-0.94867
  -3 -14  -2 355.592 10.6697   1 0.18213-0.44699-0.69077 0.15016 0.72203-0.95575
  -3 -13  -2 15.0962 2.73239   1 0.13915-0.40402-0.68625 0.18425 0.72689-0.96059
  -3 -12  -2-0.67128 6.71284   1 0.09224-0.35712-0.68122 0.21784 0.72911-0.96280
  -3 -13  -1 136.243 4.37273   1 0.35550-0.60091-0.61994 0.11800 0.75808-0.89870
  -3 -14  -1 76.7457  3.7236   1 0.38567-0.63107-0.62335 0.08279 0.74554-0.88618
  -3 -15  -1 45.2711 3.18825   1 0.41208-0.65747-0.62727 0.04810 0.73213-0.87279
  -3 -16  -1  10.159 2.39404   1 0.43505-0.68043-0.63176 0.01398 0.71809-0.85877
  -3 -16   0 82.0659 3.95048   1 0.57332-0.79924-0.55996-0.05778 0.70458-0.75217
  -3 -15   0 172.364 5.09214   1 0.56154-0.78747-0.55280-0.02633 0.71930-0.76687
  -3 -14   0 330.664 11.8836   1 0.54738-0.77331-0.54637 0.00586 0.73415-0.78170
  -3 -13   0 92.2928 3.64478   1 0.53055-0.75648-0.54073 0.03883 0.74908-0.79661
  -2 -14   0 61.1223 3.09045   1 0.68299-0.83358-0.48164-0.05888 0.67966-0.71145
  -2 -15   0  14.751 2.38925   1 0.69171-0.84229-0.48912-0.09001 0.66406-0.69587
  -2 -16   0 69.3468 3.64055   1 0.69830-0.84887-0.49756-0.12018 0.64909-0.68092
  -2 -17   0-1.65713 5.96566   1 0.70303-0.85360-0.50685-0.14950 0.63468-0.66653
  -2 -17  -1 43.8268 3.48327   1 0.58562-0.75565-0.58602-0.07038 0.66989-0.79483
  -2 -16  -1 1.57968 5.89261   1 0.56954-0.73958-0.58148-0.03631 0.68699-0.81191
  -2 -15  -1   59.34 3.35495   1 0.54996-0.72000-0.57804-0.00114 0.70430-0.82920
  -2 -14  -1 22.7881  2.5043   1 0.52635-0.69640-0.57575 0.03518 0.72168-0.84656
  -2 -13  -2 78.3669 3.46488   1 0.24868-0.43821-0.66807 0.16606 0.73748-0.95543
  -2 -14  -2 14.3752 2.50185   1 0.29819-0.48771-0.66829 0.12767 0.72849-0.94646
  -2 -15  -2-3.20103 2.28347   1 0.34161-0.53112-0.66866 0.08943 0.71698-0.93496
  -2 -16  -2 54.3686 3.66073   1 0.37938-0.56889-0.66946 0.05162 0.70358-0.92159
  -2 -15  -3 31.8624 3.08752   1 0.08459-0.29357-0.73790 0.15862 0.67208-0.98316
  -2 -14  -3-11.8087 7.34621   1 0.02647-0.23546-0.73316 0.19249 0.66965-0.98071
  -2 -13  -3 77.2048 3.68044   1-0.03592-0.17308-0.72688 0.22482 0.66274-0.97378
  -2 -12  -3 62.0129 3.28776   1-0.10193-0.10707-0.71864 0.25519 0.65093-0.96195
  -2  -9  -4 29.5807 2.89309   1-0.52197 0.29348-0.66096 0.31330 0.41758-0.82163
  -2 -10  -4 195.676 5.96873   1-0.46633 0.23785-0.68450 0.29823 0.44996-0.85403
  -2 -11  -4 119.733 4.38343   1-0.40843 0.17995-0.70596 0.28108 0.47993-0.88402
  -2 -12  -4 289.962 8.37026   1-0.34896 0.12049-0.72521 0.26172 0.50696-0.91107
  -2 -13  -4 4.58713 2.63178   1-0.28869 0.06023-0.74219 0.24009 0.53060-0.93473
  -2 -14  -4 156.661  5.2668   1-0.22846 0.00000-0.75692 0.21620 0.55049-0.95464
  -2 -11  -5-1.66136  6.3111   1-0.57110 0.32316-0.68292 0.25798 0.32545-0.82263
  -2 -10  -5 126.811 4.75983   1-0.61506 0.36711-0.65786 0.27153 0.29589-0.79305
  -2  -9  -5 230.214 7.37057   1-0.65643 0.40847-0.63162 0.28391 0.26557-0.76271
  -2  -8  -5 31.5557 2.84907   1-0.69506 0.44710-0.60440 0.29530 0.23486-0.73198
  -2  -7  -5 48.1722 3.11781   1-0.73089 0.48292-0.57636 0.30587 0.20408-0.70117
  -2  -6  -5 22.3253 2.34303   1-0.76390 0.51592-0.54767 0.31579 0.17351-0.67059
  -2  -5  -5 120.298 3.96094   1-0.79415 0.54616-0.51850 0.32523 0.14341-0.64046
  -2   0  -6 13.0015 2.34621   1-0.92956 0.66207-0.34949 0.34923-0.08032-0.50972
  -2  -1  -6 33.4113 3.05878   1-0.91587 0.64839-0.37777 0.33890-0.05926-0.53081
  -2  -2  -6-0.72525 6.07783   1-0.90058 0.63311-0.40610 0.32861-0.03737-0.55272
  -2  -3  -6 1.45883 6.77387   1-0.88362 0.61615-0.43444 0.31835-0.01469-0.57542
  -2  -4  -6 13.1611 2.30574   1-0.86487 0.59741-0.46276 0.30806 0.00876-0.59889
  -2  -5  -6 75.9031 3.61201   1-0.84426 0.57680-0.49100 0.29768 0.03292-0.62306
  -2  -6  -6 17.1337 2.63282   1-0.82168 0.55424-0.51908 0.28715 0.05772-0.64788
  -2  -7  -6    0.00 6.80761   1-0.79707 0.52963-0.54693 0.27639 0.08307-0.67326
  -2  -8  -6 57.0424 3.51659   1-0.77035 0.50292-0.57446 0.26532 0.10886-0.69907
  -1   0  -7 3.24441 5.84606   1-0.95511 0.74350-0.29384 0.29351-0.23549-0.43189
  -1  -1  -7 11.6334 2.49434   1-0.94677 0.73516-0.32106 0.28213-0.21859-0.44880
  -1  -2  -7 478.591 15.2332   1-0.93725 0.72565-0.34846 0.27092-0.20087-0.46654
  -1  -3  -7 79.9481 4.00048   1-0.92646 0.71487-0.37603 0.25987-0.18231-0.48513
  -1  -4  -7  4.2094 7.68138   1-0.91434 0.70275-0.40373 0.24897-0.16289-0.50456
  -1  -9  -6 9.67857 2.68962   1-0.78954 0.59745-0.57125 0.22348 0.05354-0.62801
  -1  -8  -6 151.469 4.84832   1-0.81659 0.62450-0.54152 0.23236 0.02396-0.59841
  -1  -7  -6 223.294 6.70115   1-0.84098 0.64889-0.51167 0.24112-0.00459-0.56984
  -1  -6  -6 31.2217 2.92418   1-0.86289 0.67079-0.48182 0.24988-0.03202-0.54239
  -1  -5  -6 4.28449 6.53842   1-0.88249 0.69038-0.45203 0.25871-0.05828-0.51611
  -1  -4  -6 76.1025 3.74208   1-0.89995 0.70783-0.42238 0.26767-0.08334-0.49103
  -1  -3  -6 123.072 4.02296   1-0.91544 0.72331-0.39292 0.27681-0.10720-0.46715
  -1  -2  -6 0.95888 2.28499   1-0.92911 0.73698-0.36367 0.28618-0.12987-0.44446
  -1  -1  -6 1117.39 29.0269   1-0.94112 0.74898-0.33467 0.29578-0.15137-0.42294
  -1   0  -6 175.802  5.7099   1-0.95159 0.75944-0.30593 0.30565-0.17174-0.40255
  -1  -7  -5 66.5725 3.11581   1-0.79190 0.61927-0.54166 0.27116 0.10954-0.59088
  -1  -8  -5 44.4823 3.03219   1-0.75749 0.58487-0.57353 0.26442 0.14601-0.62737
  -1  -9  -5 3.46054 5.82559   1-0.71904 0.54642-0.60495 0.25723 0.18358-0.66496
  -1 -10  -5 35.4619 3.04076   1-0.67637 0.50377-0.63565 0.24932 0.22188-0.70328
  -1 -11  -5-2.31514 6.10826   1-0.62941 0.45681-0.66532 0.24037 0.26043-0.74185
  -1 -12  -5-1.63348 8.16742   1-0.57821 0.40562-0.69362 0.23006 0.29865-0.78009
  -1 -14  -4 168.198 5.76963   1-0.22690 0.07378-0.76023 0.21950 0.54736-0.93575
  -1 -13  -4 25.7274 2.99254   1-0.30548 0.15236-0.74405 0.24193 0.51669-0.90506
  -1 -12  -4 3.63506 5.86878   1-0.38274 0.22961-0.72415 0.26064 0.48047-0.86883
  -1 -11  -4 2.04698 5.66856   1-0.45702 0.30389-0.70068 0.27578 0.43970-0.82804
  -1 -10  -4 162.695 5.31165   1-0.52698 0.37383-0.67399 0.28770 0.39558-0.78389
  -1 -12  -3 419.187 12.7331   1-0.06329-0.07037-0.72025 0.25679 0.66191-0.95717
  -1 -13  -3 84.8633 3.79418   1 0.02681-0.16047-0.72473 0.22266 0.67850-0.97378
  -1 -14  -3  4.3492 2.58431   1 0.11000-0.24365-0.72594 0.18526 0.68651-0.98181
  -1 -15  -3 28.8773 2.85841   1 0.18502-0.31866-0.72495 0.14565 0.68715-0.98247
  -1 -16  -3 149.158 5.08575   1 0.25136-0.38499-0.72272 0.10482 0.68179-0.97714
  -1 -17  -2 8.45232 2.83823   1 0.56524-0.67940-0.61448-0.04199 0.65619-0.85846
  -1 -16  -2 6.30116 2.17317   1 0.53593-0.65010-0.61568-0.00218 0.67675-0.87900
  -1 -15  -2-11.7135  7.4654   1 0.49974-0.61391-0.61865 0.03941 0.69709-0.89933
  -1 -14  -2  14.456 2.61417   1 0.45534-0.56952-0.62337 0.08273 0.71657-0.91879
  -1 -14  -1 56.5958 3.06092   1 0.69305-0.78776-0.49593-0.04466 0.65641-0.76553
  -1 -15  -1 200.684 6.13087   1 0.70822-0.80293-0.49895-0.08025 0.63638-0.74553
  -1 -16  -1-2.25574 5.96679   1 0.71969-0.81439-0.50374-0.11407 0.61760-0.72676
  -1 -17  -1 76.1088  3.7769   1 0.72812-0.82281-0.51004-0.14637 0.59993-0.70912
  -1 -17   0-5.53947 6.66387   1 0.81944-0.89466-0.42656-0.22981 0.54567-0.56177
  -1 -16   0-4.39399 6.94168   1 0.82085-0.89608-0.41358-0.20418 0.55678-0.57286
  -1 -15   0 -1.1551 1.95954   1 0.82113-0.89636-0.40129-0.17786 0.56852-0.58458
   0 -15   0-7.97629 5.63877   1 0.92803-0.92793-0.28958-0.28958 0.42324-0.42354
   0 -16   0  99.834 3.88711   1 0.92217-0.92206-0.30889-0.30889 0.42055-0.42087
   0 -17   0 1.55954 5.51996   1 0.91588-0.91576-0.32819-0.32819 0.41767-0.41801
   0 -17  -1 104.948 4.13765   1 0.86491-0.88425-0.40215-0.25429 0.47458-0.56800
   0 -16  -1-14.7227  6.1594   1 0.86687-0.88622-0.38917-0.22865 0.48596-0.57937
   0 -15  -1 203.855 6.80859   1 0.86752-0.88688-0.37722-0.20199 0.49843-0.59182
   0 -14  -2 35.1076 2.64452   1 0.67747-0.71630-0.52477-0.01588 0.64553-0.83199
   0 -15  -2    0.00 5.82738   1 0.70901-0.74784-0.51773-0.06153 0.61634-0.80282
   0 -16  -2-5.41942 7.05252   1 0.73161-0.77043-0.51481-0.10306 0.58988-0.77638
   0 -17  -2 22.9503 2.76609   1 0.74767-0.78648-0.51522-0.14126 0.56595-0.75246
   0 -16  -3 2.47626  2.3514   1 0.42235-0.48065-0.67793 0.06001 0.67642-0.95600
   0 -15  -3-0.77131   6.504   1 0.34086-0.39916-0.69156 0.11225 0.69372-0.97328
   0 -14  -3 16.8006 2.68851   1 0.23949-0.29780-0.70533 0.16464 0.70218-0.98173
   0 -13  -3 39.7226 3.02889   1 0.11724-0.17555-0.71642 0.21434 0.69668-0.97621
   0 -11  -4 0.09359 2.26684   1-0.56250 0.48470-0.67794 0.25303 0.34466-0.71724
   0 -12  -4 42.9535 3.16004   1-0.46998 0.39219-0.71204 0.24852 0.41132-0.78392
   0 -13  -4  43.171 3.25362   1-0.36693 0.28915-0.74047 0.23833 0.47341-0.84603
   0 -14  -4 70.9094 3.97237   1-0.25666 0.17889-0.76195 0.22121 0.52731-0.89994
   0 -15  -4 24.1684 3.22245   1-0.14379 0.06603-0.77597 0.19661 0.57005-0.94270
   0 -13  -5-10.7896 6.99001   1-0.60870 0.51146-0.69517 0.19299 0.24605-0.71176
   0 -12  -5 108.659 4.21192   1-0.66789 0.57064-0.66093 0.19736 0.19435-0.66004
   0 -11  -5 31.4622 2.88897   1-0.71959 0.62233-0.62542 0.20046 0.14397-0.60964
   0 -10  -5 100.208 3.96651   1-0.76426 0.66700-0.58928 0.20293 0.09577-0.56141
   0  -9  -5 155.826  4.9605   1-0.80257 0.70530-0.55302 0.20528 0.05026-0.51588
   0  -8  -5 1.24958 2.18676   1-0.83525 0.73797-0.51701 0.20788 0.00773-0.47333
   0   0  -6 338.724 9.02752   1-0.96491 0.84810-0.25022 0.24994-0.27927-0.27927
   0  -1  -6 8.64585 2.20961   1-0.95836 0.84156-0.27855 0.23965-0.26137-0.29719
   0  -2  -6 83.7661 3.34009   1-0.95052 0.83373-0.30732 0.22981-0.24216-0.31642
   0  -3  -6 1028.08 27.5299   1-0.94127 0.82449-0.33654 0.22042-0.22154-0.33705
   0  -4  -6  161.77 4.54429   1-0.93044 0.81367-0.36624 0.21151-0.19943-0.35918
   0  -5  -6 160.048  4.7034   1-0.91784 0.80108-0.39642 0.20308-0.17571-0.38292
   0  -6  -6 88.8589 3.75703   1-0.90326 0.78650-0.42708 0.19513-0.15029-0.40836
   0  -7  -6 77.1557 3.64563   1-0.88645 0.76970-0.45821 0.18765-0.12307-0.43560
   0  -8  -6 364.174 10.3305   1-0.86713 0.75038-0.48979 0.18062-0.09397-0.46472
   0  -9  -6 91.9432  4.1375   1-0.84498 0.72824-0.52176 0.17398-0.06293-0.49579
   0 -10  -6 5.16639 2.79046   1-0.81966 0.70292-0.55405 0.16765-0.02991-0.52882
   0  -6  -7 395.809 11.4865   1-0.91057 0.77434-0.41205 0.18005-0.22062-0.43112
   0  -5  -7 47.4136 3.32262   1-0.92210 0.78586-0.38370 0.19031-0.24083-0.41089
   0  -4  -7    0.00 5.84056   1-0.93221 0.79597-0.35564 0.20087-0.25990-0.39180
   0  -3  -7 4.34821 2.78367   1-0.94103 0.80478-0.32789 0.21172-0.27788-0.37380
   0  -2  -7 421.454 13.8574   1-0.94865 0.81240-0.30044 0.22288-0.29482-0.35684
   0  -1  -7    0.00 5.92638   1-0.95518 0.81892-0.27328 0.23433-0.31078-0.34086
   0   0  -7    0.00 2.16625   1-0.96069 0.82442-0.24640 0.24606-0.32581-0.32581
   1   0  -7-5.96638 6.23988   1-0.95430 0.89337-0.19045 0.19010-0.42475-0.21112
   1  -1  -7 162.664 4.89115   1-0.95154 0.89062-0.21623 0.17727-0.41278-0.22310
   1  -2  -7  113.26 4.17081   1-0.94800 0.88709-0.24235 0.16478-0.39992-0.23599
   1  -3  -7 -0.8703 2.20611   1-0.94363 0.88273-0.26882 0.15264-0.38609-0.24984
   1  -4  -7-1.54774 7.24303   1-0.93836 0.87746-0.29567 0.14088-0.37121-0.26473
   1  -5  -7 120.665 4.52001   1-0.93209 0.87120-0.32293 0.12953-0.35521-0.28076
   1  -6  -7 296.437 10.0813   1-0.92474 0.86385-0.35063 0.11862-0.33798-0.29801
   1 -10  -6 0.79006 2.34993   1-0.87756 0.83617-0.47928 0.09287-0.18932-0.35366
   1  -9  -6 60.9338 3.59929   1-0.89432 0.85292-0.44602 0.09822-0.22002-0.32294
   1  -8  -6 41.1726 3.17182   1-0.90841 0.86700-0.41374 0.10455-0.24790-0.29504
   1  -7  -6 28.7655 2.69074   1-0.92026 0.87884-0.38237 0.11180-0.27324-0.26968
   1  -6  -6    0.00 6.22722   1-0.93021 0.88879-0.35186 0.11990-0.29630-0.24660
   1  -5  -6 304.872  7.9427   1-0.93853 0.89710-0.32214 0.12878-0.31732-0.22556
   1  -4  -6 52.7378 3.10699   1-0.94545 0.90402-0.29313 0.13839-0.33651-0.20635
   1  -3  -6 76.2547 3.31058   1-0.95115 0.90970-0.26478 0.14864-0.35406-0.18878
   1  -2  -6 45.5566 2.89666   1-0.95576 0.91431-0.23702 0.15950-0.37013-0.17269
   1  -8  -5 1.24026 5.74385   1-0.90700 0.88506-0.42095 0.11181-0.19319-0.25666
   1  -9  -5 43.5537 3.06474   1-0.88805 0.86611-0.45846 0.11071-0.15444-0.29543
   1 -10  -5 112.927 4.10423   1-0.86414 0.84222-0.49787 0.11151-0.11029-0.33960
   1 -11  -5 44.2476 3.23224   1-0.83384 0.81193-0.53925 0.11427-0.05999-0.38992
   1 -12  -5 6.35999 2.47165   1-0.79529 0.77338-0.58248 0.11890-0.00283-0.44710
   1 -13  -5 -9.5947 6.79289   1-0.74615 0.72424-0.62721 0.12502 0.06162-0.51157
   1 -15  -4 122.186 4.85647   1-0.19082 0.18840-0.77880 0.19943 0.54395-0.90085
   1 -14  -4 58.7495 3.71447   1-0.38447 0.38204-0.75182 0.21106 0.44292-0.79980
   1 -13  -4 69.5086 3.64414   1-0.54859 0.54616-0.70554 0.20339 0.32344-0.68030
   1 -12  -4 2.02676 5.09236   1-0.67379 0.67135-0.64878 0.18524 0.20439-0.56122
   1 -11  -4 6.60657 2.12175   1-0.76347 0.76102-0.58958 0.16466 0.09751-0.45433
   1 -13  -3-9.99024 7.01509   1 0.33352-0.31649-0.67329 0.17120 0.71472-0.97849
   1 -14  -3 155.452 4.53086   1 0.53149-0.51446-0.61642 0.07571 0.67904-0.94283
   1 -15  -3 1.75165 2.30426   1 0.64656-0.62952-0.57289-0.00642 0.62762-0.89143
   1 -16  -3-2.46542  6.8241   1 0.71395-0.69690-0.54456-0.07337 0.57957-0.84340
   1 -17  -2 28.8428 3.09762   1 0.91850-0.88197-0.35305-0.30344 0.36637-0.53713
   1 -16  -2 72.3235  3.7223   1 0.92320-0.88668-0.33698-0.28090 0.37387-0.54462
   1 -15  -2 51.4974 3.39352   1 0.92698-0.89047-0.32180-0.25747 0.38243-0.55315
   1 -14  -2 155.986 4.45938   1 0.92958-0.89307-0.30794-0.23272 0.39263-0.56333
   1 -14  -1 13.2876 2.22142   1 0.98022-0.92425-0.18934-0.35127 0.26175-0.33936
   1 -15  -1 134.438  4.4417   1 0.97382-0.91784-0.21649-0.36273 0.27179-0.34942
   1 -16  -1 4.81965 2.33308   1 0.96699-0.91100-0.24237-0.37546 0.27953-0.35718
   1 -17  -1  26.798 2.85477   1 0.95975-0.90376-0.26726-0.38918 0.28546-0.36313
   1 -17   0 3.94025 2.15016   1 0.97383-0.89837-0.22075-0.43565 0.25710-0.24168
   1 -16   0  6.8833 2.20183   1 0.98007-0.90462-0.19397-0.42382 0.24759-0.23215
   1 -15   0-8.08655 6.17294   1 0.98562-0.91018-0.16628-0.41290 0.23627-0.22081
   2 -14   0 56.1654 3.11239   1 0.98003-0.82925-0.01811-0.52247 0.01130 0.01994
   2 -15   0 16.9538 2.28556   1 0.98396-0.83317-0.05321-0.52598 0.03919-0.00798
   2 -16   0 77.0063 3.50029   1 0.98554-0.83474-0.08690-0.53090 0.06370-0.03251
   2 -17   0 1.59107 4.91508   1 0.98517-0.83437-0.11935-0.53706 0.08526-0.05408
   2 -17  -1-4.02145 5.63003   1 0.98032-0.84898-0.13123-0.52523 0.06055-0.12246
   2 -16  -1  -1.496 5.96363   1 0.97987-0.84854-0.09563-0.52222 0.03341-0.09530
   2 -15  -1-1.38408 5.26152   1 0.97653-0.84521-0.05781-0.52143 0.00127-0.06314
   2 -14  -1 54.4248 3.08469   1 0.96935-0.83803-0.01736-0.52327-0.03696-0.02489
   2 -14  -2 86.0928 3.55085   1 0.95573-0.84388-0.01607-0.52461-0.08746-0.06749
   2 -15  -2 182.336 5.11663   1 0.96967-0.85781-0.06819-0.51110-0.02684-0.12813
   2 -16  -2 3.54597 2.59286   1 0.97543-0.86357-0.11387-0.50403 0.01939-0.17438
   2 -17  -2    0.00 6.46246   1 0.97621-0.86434-0.15464-0.50187 0.05524-0.21025
   2 -16  -3-5.73868 6.90691   1 0.97596-0.88357-0.17020-0.44774 0.07067-0.31874
   2 -15  -3 6.82314 2.45674   1 0.97124-0.87885-0.10616-0.47317-0.00547-0.24258
   2 -14  -3 65.7705 3.54506   1 0.93430-0.84192-0.00774-0.53298-0.15316-0.09488
   2 -13  -3 17.0641 2.61279   1 0.74625-0.65387 0.15538-0.65750-0.47679 0.22878
   2 -11  -4  98.716 3.68984   1-0.91488 0.98777-0.30806-0.11688-0.44648 0.10542
   2 -12  -4 30.7944 3.03852   1-0.91020 0.98310-0.35098-0.11257-0.40530 0.06422
   2 -13  -4 155.563 4.77881   1-0.89981 0.97271-0.40895-0.09321-0.33662-0.00448
   2 -14  -4    0.00 7.11588   1-0.86541 0.93832-0.50048-0.04029-0.20150-0.13962
   2 -15  -4 112.798 4.58529   1-0.68878 0.76170-0.66964 0.09026 0.12692-0.46806
   2 -13  -5-2.44871 7.06948   1-0.88167 0.93510-0.46028-0.04193-0.28560-0.14859
   2 -12  -5 44.9592 3.25241   1-0.89665 0.95008-0.41763-0.04596-0.33103-0.10314
   2 -11  -5 18.0112  2.8136   1-0.90724 0.96067-0.37943-0.04556-0.36711-0.06704
   2 -10  -5 15.3077 2.40563   1-0.91503 0.96845-0.34457-0.04180-0.39637-0.03776
   2  -9  -5-5.28233 5.75507   1-0.92094 0.97435-0.31229-0.03548-0.42052-0.01359
   2  -8  -5 16.8917 2.48648   1-0.92550 0.97891-0.28200-0.02716-0.44075 0.00666
   2  -2  -6 41.9804 2.63724   1-0.93597 0.96986-0.15600 0.07847-0.50440-0.02266
   2  -3  -6-7.00831 7.18274   1-0.93467 0.96857-0.18075 0.06460-0.49483-0.03225
   2  -4  -6 337.875 9.61313   1-0.93282 0.96672-0.20596 0.05120-0.48423-0.04287
   2  -5  -6 72.2605 3.32232   1-0.93035 0.96426-0.23171 0.03834-0.47246-0.05466
   2  -6  -6-0.38937 2.26446   1-0.92720 0.96112-0.25807 0.02609-0.45936-0.06778
   2  -7  -6  198.68 6.01938   1-0.92328 0.95721-0.28515 0.01456-0.44473-0.08243
   2  -8  -6 0.73624  6.2785   1-0.91848 0.95242-0.31305 0.00385-0.42833-0.09885
   2  -9  -6 32.2075  2.8082   1-0.91264 0.94658-0.34192-0.00589-0.40986-0.11734
   2 -10  -6 22.6325  2.9463   1-0.90553 0.93948-0.37192-0.01451-0.38895-0.13827
   2  -7  -7 11.0174 2.59173   1-0.91447 0.92893-0.30269 0.03205-0.45384-0.16641
   2  -6  -7 182.998 5.37064   1-0.91892 0.93338-0.27652 0.04449-0.46722-0.15301
   2  -5  -7 296.091 8.70256   1-0.92263 0.93707-0.25082 0.05740-0.47947-0.14074
   2  -4  -7 2.64781 2.37284   1-0.92564 0.94008-0.22555 0.07074-0.49070-0.12949
   2  -3  -7 69.9426 3.49357   1-0.92802 0.94245-0.20066 0.08446-0.50101-0.11916
   2  -2  -7 235.214 7.32371   1-0.92981 0.94423-0.17611 0.09853-0.51048-0.10967
   2  -1  -7 182.113 5.45962   1-0.93104 0.94546-0.15188 0.11290-0.51919-0.10094
   2   0  -7-2.24072 5.32681   1-0.93174 0.94616-0.12792 0.12756-0.52718-0.09293
   3   0  -7 1.85569 2.15466   1-0.89068 0.98044-0.06206 0.06169-0.62669 0.02234
   3  -1  -7 67.5498 3.41972   1-0.89085 0.98062-0.08368 0.04469-0.62296 0.01858
   3  -2  -7 438.443 13.7904   1-0.89064 0.98041-0.10545 0.02785-0.61880 0.01441
   3  -3  -7 135.717 4.75046   1-0.89005 0.97982-0.12738 0.01118-0.61419 0.00977
   3  -4  -7 76.2132 3.81426   1-0.88905 0.97884-0.14951-0.00531-0.60908 0.00465
   3  -5  -7 4.02989 6.49717   1-0.88766 0.97745-0.17185-0.02158-0.60344-0.00101
   3  -6  -7 88.9214 4.00917   1-0.88587 0.97566-0.19443-0.03761-0.59721-0.00726
   3 -10  -6 2.43373 6.12523   1-0.87273 0.98202-0.24290-0.14353-0.59668 0.08521
   3  -9  -6 4.88814 2.36226   1-0.87570 0.98499-0.22042-0.12741-0.60328 0.09184
   3  -8  -6-2.23973 6.97488   1-0.87832 0.98760-0.19831-0.11090-0.60909 0.09767
   3  -7  -6 13.2968  2.6389   1-0.88060 0.98987-0.17652-0.09408-0.61422 0.10282
   3  -6  -6 142.408 4.52155   1-0.88252 0.99179-0.15500-0.07699-0.61876 0.10738
   3  -5  -6 18.3216 2.35417   1-0.88410 0.99336-0.13370-0.05969-0.62278 0.11141
   3  -4  -6 283.132 8.74862   1-0.88533 0.99458-0.11258-0.04219-0.62632 0.11498
   3  -3  -6 184.463 4.78818   1-0.88621 0.99545-0.09162-0.02454-0.62944 0.11811
   3  -2  -6  0.6465 5.00778   1-0.88674 0.99597-0.07080-0.00675-0.63217 0.12086
   3  -1  -6 81.2718 3.53311   1-0.88691 0.99614-0.05011 0.01117-0.63454 0.12326
   3   0  -6 1157.53  28.464   1-0.88674 0.99596-0.02952 0.02919-0.63658 0.12531
   3  -8  -5 3.87274 6.32787   1-0.85333 0.98208-0.12737-0.18180-0.67288 0.25454
   3  -9  -5 127.399 4.19015   1-0.84892 0.97767-0.14432-0.20345-0.67476 0.25640
   3 -10  -5-3.56284 6.78686   1-0.84386 0.97262-0.16083-0.22555-0.67709 0.25871
   3 -11  -5 171.447 5.01992   1-0.83805 0.96682-0.17675-0.24825-0.68006 0.26166
   3 -12  -5 152.316 5.00911   1-0.83135 0.96012-0.19185-0.27176-0.68396 0.26555
   3 -13  -5-0.83143 7.31863   1-0.82350 0.95228-0.20579-0.29643-0.68926 0.27082
   3 -14  -4 74.0047 4.13562   1-0.40618 0.55443 0.08789-0.62867-0.97435 0.64898
   3 -13  -4 139.532 5.00414   1-0.53464 0.68289 0.04904-0.55122-0.93679 0.61144
   3 -12  -4 983.918 28.4666   1-0.61667 0.76491 0.02255-0.48611-0.89845 0.57313
   3 -11  -4 127.894  4.4295   1-0.67144 0.81968 0.00656-0.43151-0.86506 0.53975
   3 -10  -4 18.5592 2.76414   1-0.70986 0.85809-0.00156-0.38478-0.83721 0.51193
   3 -12  -3 772.752 17.1605   1 0.09114 0.07656 0.25727-0.72078-0.92155 0.68932
   3 -13  -3 94.6547 4.34585   1 0.28583-0.11812 0.24586-0.74798-0.84580 0.61354
   3 -14  -3 24.0268 3.14762   1 0.46957-0.30185 0.21298-0.75372-0.73954 0.50726
   3 -15  -3 27.2737 3.23005   1 0.62200-0.45427 0.16272-0.74206-0.61880 0.38650
   3 -16  -2 10.1105  2.6633   1 0.86920-0.68200 0.04418-0.66209-0.29977 0.16055
   3 -15  -2 31.8414 3.21845   1 0.82863-0.64143 0.09265-0.67195-0.36651 0.22730
   3 -14  -2 406.055 12.9113   1 0.77391-0.58672 0.14222-0.68291-0.44152 0.30233
   3 -13  -2 557.689 14.4856   1 0.70212-0.51494 0.19143-0.69350-0.52371 0.38454
   3 -13  -1 288.407 8.73318   1 0.84337-0.63672 0.13934-0.64137-0.33098 0.28490
   3 -14  -1 33.5841 2.88007   1 0.87664-0.66999 0.09685-0.63749-0.27746 0.23136
   3 -15  -1 35.0433 2.93704   1 0.90246-0.69580 0.05534-0.63459-0.22898 0.18286
   3 -16  -1 124.377  4.5164   1 0.92205-0.71538 0.01507-0.63293-0.18538 0.13924
   3 -16   0 83.6771 3.96147   1 0.95166-0.72552-0.00209-0.61572-0.10135 0.14830
   3 -15   0 161.246 5.32334   1 0.94079-0.71466 0.03343-0.61263-0.13311 0.18008
   3 -14   0 349.238 9.96872   1 0.92645-0.70033 0.06982-0.61041-0.16789 0.21488
   3 -13   0 92.9333 3.47706   1 0.90811-0.68200 0.10703-0.60901-0.20585 0.25286
   4 -12   0 300.269 9.06714   1 0.80739-0.50594 0.19543-0.65881-0.37539 0.43818
   4 -13   0 2149.40 40.0185   1 0.83671-0.53525 0.16087-0.66286-0.33680 0.39956
   4 -14   0 0.71262 7.49273   1 0.86191-0.56044 0.12619-0.66680-0.29989 0.36264
   4 -15   0  208.43  6.4931   1 0.88329-0.58182 0.09158-0.67079-0.26483 0.32755
   4 -16   0 5.15325  2.6172   1 0.90116-0.59968 0.05716-0.67499-0.23170 0.29441
   4 -16  -1 25.6995 2.88598   1 0.84318-0.56117 0.08301-0.70088-0.34304 0.31265
   4 -15  -1 125.453 4.38717   1 0.81382-0.53182 0.12003-0.69929-0.38572 0.35536
   4 -14  -1 167.439 4.97374   1 0.77896-0.49697 0.15691-0.69756-0.43067 0.40033
   4 -13  -1 23.4091 2.77456   1 0.73819-0.45620 0.19328-0.69533-0.47750 0.44717
   4 -12  -1 3.14448 5.30631   1 0.69122-0.40923 0.22873-0.69216-0.52562 0.49531
   4 -12  -2 593.653 15.1795   1 0.48490-0.22239 0.26071-0.72419-0.71477 0.59138
   4 -13  -2  746.83 17.6568   1 0.56188-0.29935 0.22926-0.73135-0.65959 0.53617
   4 -14  -2 1131.50 31.2536   1 0.63088-0.36835 0.19443-0.73514-0.60244 0.47901
   4 -15  -2 306.845 8.89181   1 0.69121-0.42867 0.15710-0.73641-0.54511 0.42166
   4 -15  -3 130.435 4.97989   1 0.44784-0.20477 0.19422-0.77358-0.75968 0.54314
   4 -14  -3 19.9838  3.1559   1 0.34404-0.10097 0.22149-0.76224-0.82020 0.60368
   4 -13  -3 342.696 10.5142   1 0.23506 0.00800 0.24166-0.74380-0.87134 0.65484
   4 -12  -3 643.791 16.2413   1 0.12564 0.11741 0.25486-0.71839-0.91116 0.69468
   4 -11  -3 237.466 6.96569   1 0.02022 0.22283 0.26201-0.68693-0.93914 0.72268
   4  -9  -4 24.9088 2.64279   1-0.50745 0.73101 0.12957-0.47731-0.93911 0.62960
   4 -10  -4 26.5202 2.86226   1-0.45863 0.68220 0.13333-0.51968-0.95499 0.64546
   4 -11  -4 21.9834 2.82078   1-0.39933 0.62291 0.13919-0.56416-0.96959 0.66003
   4 -12  -4 64.3581 3.62054   1-0.32725 0.55083 0.14679-0.61036-0.98119 0.67162
   4 -13  -4 23.8212 3.17059   1-0.24005 0.46364 0.15517-0.65736-0.98721 0.67762
   4 -14  -4  412.64 12.1439   1-0.13606 0.35966 0.16262-0.70341-0.98402 0.67441
   4 -12  -5 487.111 15.4407   1-0.63260 0.83672-0.01841-0.44521-0.88944 0.48678
   4 -11  -5-0.79049 7.44724   1-0.65895 0.86306-0.01619-0.40882-0.87320 0.47056
   4 -10  -5 2.78339 2.61722   1-0.68060 0.88471-0.01162-0.37478-0.85870 0.45608
   4  -9  -5 281.781  8.1258   1-0.69864 0.90273-0.00512-0.34268-0.84574 0.44314
   4  -8  -5 14.7015 2.63819   1-0.71382 0.91790 0.00298-0.31216-0.83412 0.43154
   4  -7  -5 226.409 6.93196   1-0.72669 0.93077 0.01240-0.28297-0.82363 0.42107
   4  -6  -5 26.5367 2.69288   1-0.73767 0.94175 0.02292-0.25488-0.81411 0.41157
   4   0  -6 298.595 9.01084   1-0.81384 0.99841 0.04548-0.04582-0.73667 0.24116
   4  -1  -6 60.1782 3.29969   1-0.81254 0.99711 0.02810-0.06705-0.73927 0.24374
   4  -2  -6  7.3946 2.19672   1-0.81075 0.99533 0.01087-0.08843-0.74189 0.24634
   4  -3  -6 131.454 4.22914   1-0.80847 0.99305-0.00620-0.10998-0.74457 0.24900
   4  -4  -6 417.107 12.8753   1-0.80566 0.99026-0.02307-0.13172-0.74733 0.25174
   4  -5  -6 161.631 4.76719   1-0.80231 0.98691-0.03972-0.15368-0.75021 0.25460
   4  -6  -6 32.7985 2.95166   1-0.79839 0.98299-0.05611-0.17590-0.75325 0.25762
   4  -7  -6 113.522 4.37576   1-0.79384 0.97846-0.07219-0.19842-0.75651 0.26086
   4  -8  -6 51.7943  3.3642   1-0.78863 0.97325-0.08793-0.22130-0.76004 0.26437
   4  -9  -6  3.2505 7.86312   1-0.78268 0.96731-0.10325-0.24459-0.76394 0.26825
   4  -5  -7 -1.6562 5.97674   1-0.82641 0.99154-0.09254-0.10090-0.71598 0.12728
   4  -4  -7 13.6038 2.61374   1-0.82822 0.99334-0.07340-0.08143-0.71652 0.12784
   4  -3  -7 129.227  4.8087   1-0.82963 0.99475-0.05425-0.06197-0.71689 0.12824
   4  -2  -7 904.078 20.1786   1-0.83066 0.99577-0.03509-0.04252-0.71711 0.12847
   4  -1  -7-1.57804 6.60094   1-0.83130 0.99640-0.01592-0.02308-0.71717 0.12855
   4   0  -7-7.08839 7.08839   1-0.83155 0.99665 0.00326-0.00365-0.71706 0.12846
   5   0  -7-8.22526 6.15348   1-0.75739 0.99783 0.06447-0.06487-0.79378 0.22093
   5  -1  -7 42.7723 3.25767   1-0.75570 0.99614 0.04744-0.08645-0.79678 0.22391
   5  -2  -7 355.972  9.5066   1-0.75351 0.99396 0.03054-0.10817-0.79978 0.22689
   5  -3  -7 291.034 7.79638   1-0.75080 0.99126 0.01380-0.13003-0.80279 0.22989
   5  -8  -6  235.81 7.82416   1-0.66920 0.92916 0.00381-0.31305-0.86659 0.38668
   5  -7  -6 51.6627 3.40633   1-0.67978 0.93974 0.01572-0.28635-0.85919 0.37929
   5  -6  -6 72.8326  3.6731   1-0.68910 0.94905 0.02824-0.26026-0.85220 0.37233
   5  -5  -6-3.75572 6.67568   1-0.69729 0.95723 0.04129-0.23470-0.84558 0.36573
   5  -4  -6 52.1175 3.06452   1-0.70447 0.96440 0.05481-0.20961-0.83927 0.35944
   5  -3  -6-1.85738 2.25981   1-0.71073 0.97066 0.06874-0.18493-0.83323 0.35341
   5  -2  -6 86.1669 3.57051   1-0.71614 0.97606 0.08304-0.16061-0.82741 0.34761
   5  -1  -6 11.8372 2.39427   1-0.72078 0.98069 0.09767-0.13663-0.82177 0.34200
   5   0  -6 35.8344 2.85891   1-0.72468 0.98459 0.11259-0.11295-0.81630 0.33654
   5  -4  -5 3.19994 6.24404   1-0.62749 0.90689 0.12754-0.28229-0.88230 0.49555
   5  -5  -5 123.123 3.96468   1-0.61337 0.89277 0.11793-0.31129-0.89190 0.50513
   5  -6  -5-0.67699 5.72839   1-0.59725 0.87666 0.10910-0.34108-0.90189 0.51510
   5  -7  -5 59.1977 3.41485   1-0.57884 0.85826 0.10114-0.37173-0.91226 0.52546
   5  -8  -5 34.9654 3.03866   1-0.55778 0.83721 0.09414-0.40333-0.92300 0.53618
   5  -9  -5 52.6285 3.32828   1-0.53363 0.81307 0.08818-0.43598-0.93407 0.54722
   5 -10  -5 281.776 8.48197   1-0.50585 0.78530 0.08335-0.46976-0.94535 0.55848
   5 -11  -5-11.6537 8.32704   1-0.47380 0.75325 0.07972-0.50475-0.95667 0.56979
   5 -13  -4  57.217 3.78165   1-0.09011 0.38905 0.18405-0.68625-0.97588 0.68205
   5 -12  -4    0.00 7.08297   1-0.15955 0.45848 0.18735-0.65094-0.98109 0.68727
   5 -11  -4 23.2985 2.81459   1-0.22214 0.52106 0.18970-0.61468-0.98159 0.68780
   5 -10  -4 93.9947 3.85523   1-0.27802 0.57693 0.19172-0.57808-0.97848 0.68471
   5  -9  -4 37.1754 2.78269   1-0.32760 0.62650 0.19385-0.54160-0.97268 0.67893
   5  -8  -4 -8.4867   6.756   1-0.37141 0.67030 0.19641-0.50556-0.96497 0.67123
   5 -10  -3 241.734 8.35452   1 0.01741 0.30097 0.27342-0.65974-0.93668 0.73599
   5 -11  -3  36.931  3.0477   1 0.08821 0.23017 0.26396-0.68889-0.92066 0.71995
   5 -12  -3 86.2874 4.03993   1 0.16205 0.15634 0.25189-0.71544-0.89896 0.69823
   5 -13  -3 23.3671 2.96457   1 0.23763 0.08077 0.23676-0.73892-0.87139 0.67065
   5 -14  -3-5.94916 7.16652   1 0.31343 0.00497 0.21822-0.75898-0.83808 0.63731
   5 -14  -2 50.3519 3.59881   1 0.55198-0.21411 0.21003-0.75074-0.67356 0.56588
   5 -13  -2 105.861 4.13471   1 0.49414-0.15627 0.23796-0.74007-0.71420 0.60654
   5 -12  -2 8.84522 2.53324   1 0.43272-0.09486 0.26346-0.72695-0.75245 0.64481
   5 -11  -2 137.347 4.18605   1 0.36861-0.03076 0.28632-0.71120-0.78757 0.67995
   5 -11  -1  2.6009 4.68792   1 0.57394-0.21662 0.27552-0.70036-0.63389 0.61936
   5 -12  -1 42.3972 3.15991   1 0.62169-0.26436 0.24690-0.71035-0.59671 0.58216
   5 -13  -1 276.548 9.13743   1 0.66576-0.30843 0.21682-0.71888-0.55880 0.54423
   5 -14  -1 52.7486 3.36275   1 0.70595-0.34861 0.18553-0.72620-0.52065 0.50606
   5 -15  -1   2.593  2.4901   1 0.74214-0.38479 0.15328-0.73256-0.48274 0.46813
   5 -15   0 53.1513 3.45417   1 0.82962-0.45280 0.12745-0.70668-0.35797 0.43645
   5 -14   0 269.679 9.48399   1 0.80511-0.42830 0.15947-0.70009-0.39016 0.46867
   5 -13   0-5.11352 7.12607   1 0.77749-0.40069 0.19111-0.69312-0.42316 0.50168
   5 -12   0 260.616 8.57046   1 0.74671-0.36992 0.22224-0.68564-0.45674 0.53528
   5 -11   0 67.6343 3.32322   1 0.71273-0.33594 0.25268-0.67746-0.49064 0.56920
   6  -9   0 7.75385 2.10896   1 0.60236-0.15024 0.31574-0.66331-0.59073 0.68508
   6 -10   0 51.8727 3.09875   1 0.63857-0.18645 0.28987-0.67606-0.56337 0.65771
   6 -11   0 22.2524 2.63817   1 0.67276-0.22063 0.26305-0.68785-0.53534 0.62966
   6 -12   0-3.84332 7.09456   1 0.70478-0.25265 0.23536-0.69877-0.50688 0.60118
   6 -13   0 40.7508 3.12433   1 0.73453-0.28239 0.20691-0.70893-0.47821 0.57248
   6 -13  -1  6.2547 2.58779   1 0.62158-0.18890 0.22593-0.72800-0.60334 0.60452
   6 -12  -1 168.204 5.48994   1 0.58228-0.14961 0.25275-0.71620-0.63367 0.63488
   6 -11  -1 182.669 5.13258   1 0.54075-0.10809 0.27832-0.70317-0.66298 0.66421
   6 -10  -1 2.06274 4.91479   1 0.49728-0.06463 0.30255-0.68879-0.69095 0.69220
   6  -9  -1 57.1924  3.0761   1 0.45221-0.01956 0.32537-0.67299-0.71731 0.71857
   6  -9  -2 26.6119  2.4183   1 0.25974 0.15344 0.31904-0.66671-0.83679 0.74497
   6 -10  -2 2.10244 5.82132   1 0.31193 0.10125 0.30137-0.68766-0.81570 0.72386
   6 -11  -2 37.8462 3.07375   1 0.36392 0.04928 0.28196-0.70686-0.79182 0.69996
   6 -12  -2 103.763 4.22017   1 0.41512-0.00192 0.26076-0.72427-0.76535 0.67346
   6 -13  -2 3.29836 6.59672   1 0.46498-0.05177 0.23779-0.73991-0.73654 0.64464
   6 -12  -3 331.806 10.5224   1 0.19904 0.19469 0.24821-0.71176-0.88530 0.70033
   6 -11  -3    0.00 2.42631   1 0.14249 0.25123 0.26276-0.68770-0.90323 0.71828
   6 -10  -3 84.5825 4.04378   1 0.08747 0.30625 0.27562-0.66195-0.91766 0.73273
   6  -9  -3 105.897  3.9003   1 0.03450 0.35922 0.28703-0.63475-0.92876 0.74385
   6  -8  -3 114.956 3.79898   1-0.01603 0.40974 0.29723-0.60634-0.93675 0.75186
   6  -7  -3 150.983 4.53557   1-0.06384 0.45754 0.30648-0.57698-0.94192 0.75705
   6  -5  -4 99.1334  3.5967   1-0.33728 0.71149 0.25333-0.44666-0.95704 0.67912
   6  -6  -4 88.8846 3.59045   1-0.30610 0.68033 0.24631-0.47825-0.96314 0.68520
   6  -7  -4 87.6506 3.68473   1-0.27183 0.64606 0.23950-0.51005-0.96818 0.69022
   6  -8  -4 45.7315 3.10999   1-0.23425 0.60849 0.23280-0.54196-0.97189 0.69391
   6  -9  -4 33.1913 2.97376   1-0.19318 0.56743 0.22605-0.57382-0.97394 0.69594
   6 -10  -4 0.11483 2.42189   1-0.14849 0.52274 0.21908-0.60546-0.97396 0.69594
   6 -11  -4 32.5081 3.16923   1-0.10011 0.47437 0.21165-0.63664-0.97153 0.69349
   6  -9  -5 2.43518 5.79656   1-0.38595 0.74073 0.14586-0.49368-0.97142 0.60033
   6  -8  -5-1.55941 8.90945   1-0.41399 0.76876 0.15296-0.46217-0.96400 0.59293
   6  -7  -5 19.1768 2.87756   1-0.43918 0.79394 0.16058-0.43117-0.95616 0.58511
   6  -6  -5  27.139 2.84581   1-0.46181 0.81657 0.16873-0.40072-0.94803 0.57700
   6  -5  -5 35.9474 2.93936   1-0.48213 0.83688 0.17742-0.37079-0.93972 0.56871
   6  -4  -5  69.355 3.36645   1-0.50036 0.85510 0.18662-0.34139-0.93133 0.56034
   6  -3  -5 16.5572 2.24504   1-0.51670 0.87144 0.19633-0.31248-0.92289 0.55193
   6  -2  -5  73.035 3.38828   1-0.53133 0.88606 0.20651-0.28406-0.91447 0.54352
   6  -1  -5 19.7046 2.45009   1-0.54439 0.89911 0.21715-0.25608-0.90608 0.53515
   6   0  -5 -0.6637 5.35112   1-0.55602 0.91074 0.22820-0.22853-0.89773 0.52682
   6   0  -6 20.3032 2.64644   1-0.62663 0.96188 0.16940-0.16977-0.87484 0.41084
   6  -1  -6 71.4233 3.55566   1-0.61994 0.95520 0.15600-0.19498-0.88156 0.41755
   6  -2  -6 30.4133 2.72914   1-0.61231 0.94757 0.14292-0.22051-0.88839 0.42435
   6  -3  -6 18.5437 2.53527   1-0.60366 0.93893 0.13019-0.24639-0.89533 0.43127
   6  -4  -6 62.8672 3.65663   1-0.59392 0.92920 0.11784-0.27265-0.90240 0.43832
   6  -5  -6 48.3855 3.34944   1-0.58299 0.91827 0.10590-0.29933-0.90961 0.44551
   6  -6  -6-7.40183 7.12153   1-0.57075 0.90604 0.09441-0.32645-0.91696 0.45284
   7  -2  -6 3.32395  9.0192   1-0.50668 0.91728 0.19045-0.26805-0.92812 0.47984
   7  -1  -6 788.585 19.5716   1-0.51678 0.92738 0.20287-0.24186-0.92133 0.47306
   7   0  -6 89.5861 4.31964   1-0.52584 0.93643 0.21555-0.21593-0.91450 0.46625
   7   0  -5-5.90467 7.38084   1-0.44658 0.87664 0.27061-0.27094-0.92725 0.57210
   7  -1  -5  175.43 6.13392   1-0.43266 0.86273 0.25960-0.29855-0.93464 0.57947
   7  -2  -5 730.565 17.5719   1-0.41732 0.84739 0.24888-0.32644-0.94184 0.58665
   7  -3  -5 126.388 4.41952   1-0.40046 0.83054 0.23844-0.35460-0.94882 0.59361
   7  -4  -5 46.3442 3.39053   1-0.38197 0.81205 0.22827-0.38305-0.95551 0.60028
   7  -5  -5-6.26209 6.26209   1-0.36173 0.79182 0.21838-0.41177-0.96185 0.60660
   7  -6  -5 82.2686 4.13269   1-0.33961 0.76971 0.20873-0.44073-0.96775 0.61248
   7  -7  -5 20.3167 2.96937   1-0.31550 0.74560 0.19932-0.46993-0.97312 0.61783
   7  -9  -4 132.972 4.68292   1-0.08795 0.53754 0.24282-0.59060-0.96298 0.70073
   7  -8  -4-7.08605 6.82477   1-0.12487 0.57445 0.25270-0.56187-0.96422 0.70199
   7  -7  -4 210.591 5.83175   1-0.15945 0.60903 0.26227-0.53283-0.96389 0.70169
   7  -6  -4 90.0639  4.0349   1-0.19173 0.64130 0.27166-0.50361-0.96220 0.70002
   7  -5  -4 2.15378 7.35004   1-0.22176 0.67132 0.28095-0.47429-0.95934 0.69717
   7  -4  -4 1.79663 1.93242   1-0.24961 0.69917 0.29023-0.44496-0.95545 0.69331
   7  -3  -4 111.251 4.03846   1-0.27538 0.72492 0.29957-0.41569-0.95071 0.68859
   7  -2  -4 62.2727 3.33623   1-0.29914 0.74868 0.30901-0.38652-0.94523 0.68313
   7  -1  -4 1170.98 29.7084   1-0.32102 0.77055 0.31860-0.35750-0.93913 0.67705
   7   0  -4 539.316 14.6453   1-0.34110 0.79063 0.32837-0.32866-0.93251 0.67044
   7  -3  -3 437.085 12.5115   1-0.12323 0.59224 0.35548-0.47155-0.93162 0.76258
   7  -4  -3 101.328  3.5359   1-0.09048 0.55950 0.34551-0.50019-0.93213 0.76307
   7  -5  -3  156.83 4.45872   1-0.05571 0.52474 0.33521-0.52850-0.93117 0.76209
   7  -6  -3 -6.2051 5.97451   1-0.01895 0.48799 0.32447-0.55638-0.92858 0.75948
   7  -7  -3 154.629 4.65996   1 0.01973 0.44931 0.31318-0.58369-0.92419 0.75508
   7  -8  -3 168.854  5.8421   1 0.06022 0.40883 0.30120-0.61033-0.91785 0.74872
   7  -9  -3 423.388 11.3624   1 0.10235 0.36670 0.28841-0.63614-0.90940 0.74025
   7 -10  -3 15.9718 3.00262   1 0.14593 0.32313 0.27465-0.66100-0.89871 0.72954
   7 -11  -3 145.834 5.03095   1 0.19068 0.27839 0.25981-0.68477-0.88569 0.71649
   7 -11  -2 142.408 4.87171   1 0.37334 0.11519 0.27644-0.70135-0.78772 0.71161
   7 -10  -2 7.95282 2.34155   1 0.33067 0.15786 0.29569-0.68199-0.80708 0.73099
   7  -9  -2-3.74294 5.85164   1 0.28789 0.20064 0.31369-0.66138-0.82443 0.74836
   7  -8  -2 19.7846 2.64568   1 0.24533 0.24318 0.33050-0.63958-0.83971 0.76366
   7  -7  -2  39.396 3.02479   1 0.20331 0.28520 0.34620-0.61666-0.85289 0.77687
   7  -6  -2 164.507 5.31042   1 0.16209 0.32641 0.36086-0.59271-0.86401 0.78800
   7  -5  -2 46.5859 2.88334   1 0.12193 0.36657 0.37459-0.56783-0.87310 0.79712
   7  -5  -1 67.2391 3.28664   1 0.29374 0.21422 0.39653-0.58973-0.78885 0.80596
   7  -6  -1  2.6343 4.46778   1 0.33333 0.17463 0.37924-0.61105-0.77414 0.79122
   7  -7  -1 29.9262 2.43328   1 0.37299 0.13498 0.36089-0.63131-0.75764 0.77470
   7  -8  -1 1.42153 5.59134   1 0.41245 0.09553 0.34145-0.65048-0.73942 0.75646
   7  -9  -1 10.0519 2.42089   1 0.45145 0.05654 0.32089-0.66853-0.71957 0.73660
   7 -10  -1 3.10227 7.26666   1 0.48971 0.01829 0.29922-0.68547-0.69822 0.71522
   7 -11  -1 39.2055 3.16377   1 0.52698-0.01898 0.27646-0.70132-0.67550 0.69248
   7 -11   0 99.2152  4.1043   1 0.64923-0.12176 0.26628-0.69109-0.56075 0.67082
   7 -10   0 78.5906 3.80835   1 0.61836-0.09089 0.29129-0.67749-0.58426 0.69435
   7  -9   0 8.39708 2.49813   1 0.58610-0.05864 0.31546-0.66306-0.60702 0.71713
   7  -8   0-2.37329 1.94273   1 0.55261-0.02516 0.33875-0.64773-0.62886 0.73900
   7  -7   0 10.9263 2.10121   1 0.51806 0.00939 0.36110-0.63147-0.64966 0.75981
   7  -6   0 28.5795 2.41754   1 0.48264 0.04480 0.38250-0.61426-0.66927 0.77944
   7  -5   0 57.8334 2.99682   1 0.44656 0.08087 0.40293-0.59608-0.68758 0.79777
   8   0   0 1850.32 38.3361   1 0.30137 0.30137 0.48513-0.48524-0.73939 0.86544
   8  -1   0 52.0989 3.33172   1 0.33265 0.27009 0.46892-0.50764-0.73025 0.85628
   8  -2   0 139.514 4.49638   1 0.36424 0.23851 0.45201-0.52934-0.71980 0.84581
   8  -3   0 39.9564 2.98229   1 0.39599 0.20677 0.43435-0.55029-0.70805 0.83404
   8  -4   0 0.73488 5.48007   1 0.42776 0.17500 0.41593-0.57048-0.69504 0.82101
   8  -5   0 79.0707  3.7048   1 0.45939 0.14338 0.39674-0.58990-0.68080 0.80675
   8  -6   0 110.129 4.21799   1 0.49074 0.11204 0.37676-0.60853-0.66539 0.79132
   8  -7   0  56.324 3.58845   1 0.52164 0.08114 0.35598-0.62637-0.64888 0.77478
   8  -8   0 124.888 4.71098   1 0.55195 0.05084 0.33442-0.64342-0.63133 0.75722
   8  -9  -1 77.4931 3.67714   1 0.46053 0.12280 0.31500-0.66266-0.71501 0.74778
   8  -8  -1 31.2973 2.85859   1 0.42708 0.15624 0.33518-0.64422-0.73170 0.76450
   8  -7  -1 22.3395 2.76484   1 0.39333 0.18999 0.35448-0.62491-0.74708 0.77990
   8  -6  -1 3.79622 2.08213   1 0.35946 0.22385 0.37292-0.60474-0.76109 0.79393
   8  -5  -1 122.856 4.21865   1 0.32565 0.25766 0.39052-0.58373-0.77369 0.80655
   8  -4  -1 9.59362 2.19854   1 0.29207 0.29122 0.40733-0.56193-0.78486 0.81774
   8  -3  -1 286.926 7.89917   1 0.25889 0.32440 0.42337-0.53936-0.79458 0.82748
   8  -2  -1 22.2013 2.73441   1 0.22626 0.35702 0.43869-0.51607-0.80288 0.83580
   8  -1  -1 366.152 10.2112   1 0.19432 0.38896 0.45335-0.49212-0.80975 0.84269
   8   0  -1-4.15384 6.99317   1 0.16318 0.42009 0.46739-0.46755-0.81525 0.84821
   8   0  -2 2414.44 43.0852   1 0.02121 0.54259 0.43829-0.43850-0.87403 0.81390
   8  -1  -2 517.994 15.0522   1 0.05021 0.51360 0.42610-0.46491-0.87257 0.81242
   8  -2  -2  472.74 13.8788   1 0.08045 0.48336 0.41348-0.49090-0.86984 0.80967
   8  -3  -2 70.9792 3.52006   1 0.11187 0.45195 0.40037-0.51640-0.86576 0.80557
   8  -4  -2 83.0968 3.76517   1 0.14439 0.41944 0.38670-0.54135-0.86027 0.80006
   8  -5  -2 96.2768 3.78835   1 0.17788 0.38596 0.37242-0.56567-0.85330 0.79307
   8  -6  -2-3.05211 5.38856   1 0.21222 0.35162 0.35744-0.58931-0.84480 0.78455
   8  -7  -2 164.476 5.03133   1 0.24726 0.31659 0.34170-0.61218-0.83473 0.77446
   8  -8  -2 106.838 4.36868   1 0.28284 0.28102 0.32516-0.63425-0.82307 0.76278
   8  -9  -2 2.52671 5.65352   1 0.31875 0.24511 0.30774-0.65544-0.80982 0.74951
   8  -8  -3 0.83066 5.47814   1 0.12542 0.41897 0.30148-0.61062-0.89788 0.74451
   8  -7  -3  83.362  3.9076   1 0.09060 0.45379 0.31528-0.58581-0.90465 0.75129
   8  -6  -3 41.2214 3.19025   1 0.05696 0.48742 0.32846-0.56038-0.90986 0.75652
   8  -5  -3 95.6718 3.96317   1 0.02462 0.51975 0.34110-0.53441-0.91358 0.76027
   8  -4  -3 286.304 8.16424   1-0.00634 0.55070 0.35330-0.50799-0.91594 0.76264
   8  -3  -3 42.8017 2.97642   1-0.03587 0.58023 0.36511-0.48119-0.91701 0.76373
   8  -2  -3 171.974 5.24025   1-0.06393 0.60828 0.37661-0.45409-0.91689 0.76363
   8  -1  -3   2.463 2.09617   1-0.09051 0.63485 0.38787-0.42673-0.91570 0.76246
   8   0  -3 3.58466 2.28496   1-0.11560 0.65993 0.39894-0.39919-0.91351 0.76029
   8   0  -4-0.76173 6.91816   1-0.23891 0.76377 0.35224-0.35254-0.93468 0.68837
   8  -1  -4 375.368 13.2729   1-0.21874 0.74362 0.34139-0.38030-0.93947 0.69314
   8  -2  -4 32.1593 2.88461   1-0.19709 0.72197 0.33055-0.40808-0.94362 0.69727
   8  -3  -4 224.025 6.71572   1-0.17391 0.69880 0.31970-0.43583-0.94703 0.70066
   8  -4  -4-2.37704 2.32469   1-0.14915 0.67405 0.30879-0.46353-0.94962 0.70323
   8  -5  -4 97.8001 4.12561   1-0.12279 0.64769 0.29776-0.49111-0.95130 0.70489
   8  -6  -4 1.65439 7.10969   1-0.09480 0.61971 0.28656-0.51853-0.95195 0.70552
   8  -3  -5  222.18 7.99937   1-0.29372 0.79914 0.26811-0.38430-0.95852 0.61907
   8  -2  -5 63.3371 3.69692   1-0.31156 0.81697 0.27928-0.35685-0.95319 0.61376
   8  -1  -5 115.002 4.56051   1-0.32802 0.83343 0.29058-0.32954-0.94745 0.60803
   8   0  -5-3.28978 2.44651   1-0.34318 0.84858 0.30202-0.30237-0.94134 0.60195
   9   0  -3-4.12668 6.12177   1-0.03208 0.65176 0.40753-0.40780-0.89893 0.76147
   9  -1  -3-6.61478 6.91927   1-0.00885 0.62854 0.39520-0.43407-0.89988 0.76239
   9  -2  -3  20.206 2.64515   1 0.01553 0.60416 0.38262-0.46010-0.89989 0.76239
   9  -3  -3  36.392 3.09563   1 0.04103 0.57867 0.36975-0.48585-0.89891 0.76139
   9  -5  -2 1.81836 2.31236   1 0.22951 0.40967 0.36856-0.56183-0.83269 0.78822
   9  -4  -2 403.257 11.4565   1 0.20026 0.43891 0.38385-0.53851-0.83938 0.79492
   9  -3  -2 246.549 7.25207   1 0.17172 0.46745 0.39859-0.51464-0.84484 0.80041
   9  -2  -2 53.0501 3.42462   1 0.14396 0.49520 0.41283-0.49027-0.84913 0.80471
   9  -1  -2 27.5333  3.0336   1 0.11706 0.52209 0.42662-0.46545-0.85226 0.80787
   9   0  -2 767.231 19.1026   1 0.09110 0.54804 0.44001-0.44023-0.85430 0.80993
   9   0  -1-0.80877 5.52484   1 0.21692 0.44169 0.46391-0.46408-0.79428 0.84300
   9  -1  -1 47.9913  3.1301   1 0.24431 0.41431 0.44902-0.48780-0.78911 0.83780
   9  -2  -1 192.524 5.89262   1 0.27230 0.38633 0.43360-0.51099-0.78278 0.83145
   9  -3  -1 113.187 4.31739   1 0.30079 0.35784 0.41761-0.53362-0.77527 0.82393
   9  -4  -1 62.0972 3.45626   1 0.32969 0.32895 0.40102-0.55564-0.76659 0.81523
   9  -5  -1-5.95423 7.45592   1 0.35888 0.29977 0.38380-0.57702-0.75672 0.80534
   9  -3   0  10.933 2.76732   1 0.42191 0.25619 0.42709-0.54305-0.69355 0.83529
   9  -2   0 142.385 4.76084   1 0.39412 0.28398 0.44489-0.52223-0.70372 0.84548
   9  -1   0  111.02 4.34302   1 0.36646 0.31163 0.46207-0.50080-0.71281 0.85459
   9   0   0 56.2904 3.63096   1 0.33904 0.33904 0.47865-0.47877-0.72080 0.86260
   1   0  -6 317.349 8.75697   1-0.96219 0.92073-0.18308 0.18278-0.39838-0.14439
   1  -1  -6 8.02449 2.14797   1-0.95941 0.91795-0.20981 0.17089-0.38486-0.15794
   2  -1  -6  363.54 11.4722   1-0.93674 0.97062-0.13168 0.09275-0.51305-0.01399
   2   0  -6 776.769 16.4781   1-0.93702 0.97090-0.10771 0.10740-0.52087-0.00615
   5  -3  -5 42.2006 2.82167   1-0.63986 0.91926 0.13786-0.25400-0.87306 0.48634
   5  -2  -5 59.6903 3.01456   1-0.65069 0.93008 0.14881-0.22634-0.86417 0.47747
   5  -1  -5 12.7564  1.9657   1-0.66013 0.93951 0.16033-0.19925-0.85560 0.46891
   5   0  -5-0.60966 4.68093   1-0.66834 0.94771 0.17237-0.17268-0.84731 0.46065
   4   0  -5-8.39628 5.04395   1-0.77678 0.98081 0.10147-0.10177-0.77021 0.36779
   4  -1  -5 107.163 3.46553   1-0.77271 0.97675 0.08704-0.12594-0.77643 0.37399
   4  -2  -5 232.246 7.34309   1-0.76780 0.97185 0.07304-0.15056-0.78298 0.38052
   4  -3  -5 175.839 5.07376   1-0.76197 0.96603 0.05954-0.17567-0.78993 0.38745
   4  -4  -5 35.5649 2.79446   1-0.75511 0.95917 0.04662-0.20136-0.79738 0.39488
   4  -5  -5  169.94 5.16563   1-0.74707 0.95114 0.03438-0.22773-0.80540 0.40288
   3  -7  -5  22.417 2.39375   1-0.85716 0.98590-0.11006-0.16050-0.67131 0.25299
   3  -6  -5 54.0159 2.93866   1-0.86046 0.98919-0.09248-0.13947-0.66995 0.25165
   3  -5  -5 36.9036 2.58973   1-0.86326 0.99198-0.07468-0.11865-0.66872 0.25044
   3  -4  -5 12.9612 2.06599   1-0.86558 0.99430-0.05670-0.09802-0.66757 0.24932
   3  -3  -5 267.492 7.57682   1-0.86746 0.99617-0.03858-0.07753-0.66647 0.24823
   3  -2  -5 10.4988 1.90234   1-0.86889 0.99760-0.02033-0.05717-0.66536 0.24714
   3  -1  -5-1.58394  4.9164   1-0.86990 0.99860-0.00198-0.03691-0.66423 0.24604
   3   0  -5-1.20369 1.63579   1-0.87050 0.99919 0.01646-0.01674-0.66306 0.24488
   2   0  -5 3.96301 1.49896   1-0.93705 0.99040-0.07735 0.07708-0.52896 0.09503
   2  -1  -5 128.716 3.48047   1-0.93729 0.99065-0.10075 0.06187-0.52231 0.08836
   2  -2  -5 354.993 10.2057   1-0.93713 0.99049-0.12457 0.04709-0.51477 0.08080
   2  -3  -5 3.66579 1.77642   1-0.93654 0.98990-0.14889 0.03279-0.50622 0.07223
   2  -4  -5 233.497 7.14788   1-0.93549 0.98886-0.17379 0.01908-0.49650 0.06249
   2  -5  -5 292.144 8.16647   1-0.93394 0.98732-0.19939 0.00607-0.48540 0.05137
   2  -6  -5 1.40745 1.97248   1-0.93183 0.98522-0.22582-0.00611-0.47266 0.03861
   2  -7  -5 174.169 4.90052   1-0.92906 0.98246-0.25328-0.01726-0.45793 0.02386
   1  -7  -5 105.027 3.61213   1-0.92210 0.90016-0.38520 0.11467-0.22727-0.22256
   1  -6  -5 -2.2761 5.26348   1-0.93417 0.91221-0.35103 0.11911-0.25734-0.19247
   1  -5  -5 16.9983 2.09054   1-0.94381 0.92185-0.31828 0.12497-0.28397-0.16582
   1  -4  -5 18.3887 1.97673   1-0.95150 0.92953-0.28677 0.13208-0.30764-0.14213
   1  -3  -5 35.5165 2.31233   1-0.95758 0.93560-0.25638 0.14029-0.32874-0.12101
   1  -2  -5 526.643  12.248   1-0.96231 0.94033-0.22695 0.14947-0.34763-0.10210
   1  -1  -5 1214.65 25.5925   1-0.96590 0.94392-0.19838 0.15951-0.36458-0.08513
   1   0  -5-5.96432 5.01776   1-0.96851 0.94652-0.17056 0.17031-0.37984-0.06985
   0   0  -5-1.01374 4.05497   1-0.96681 0.86948-0.25341 0.25317-0.23272-0.23272
   0  -1  -5 19.0894 2.17179   1-0.95879 0.86146-0.28376 0.24491-0.21080-0.25466
   0  -2  -5 52.1181 2.56068   1-0.94902 0.85170-0.31481 0.23735-0.18694-0.27855
   0  -3  -5   67.80  2.8784   1-0.93726 0.83994-0.34660 0.23053-0.16094-0.30456
   0  -4  -5 101.623 3.37763   1-0.92318 0.82587-0.37915 0.22447-0.13262-0.33291
   0  -5  -5 129.971 3.67127   1-0.90643 0.80912-0.41250 0.21920-0.10177-0.36378
   0  -6  -5 110.528 3.66006   1-0.88654 0.78925-0.44662 0.21472-0.06820-0.39737
   0  -7  -5-2.39555 2.06339   1-0.86302 0.76573-0.48149 0.21097-0.03174-0.43384
  -1  -6  -5  116.01  3.7085   1-0.82252 0.64989-0.50956 0.27767 0.07442-0.55574
  -1  -5  -5 66.4405 3.02187   1-0.84963 0.67698-0.47742 0.28414 0.04084-0.52215
  -1  -4  -5 128.802 3.75554   1-0.87350 0.70085-0.44539 0.29072 0.00891-0.49019
  -1  -3  -5-7.71553 5.51109   1-0.89445 0.72179-0.41356 0.29750-0.02134-0.45992
  -1  -2  -5 1202.01 26.6077   1-0.91273 0.74007-0.38203 0.30458-0.04989-0.43135
  -1  -1  -5 807.595 22.1239   1-0.92861 0.75594-0.35084 0.31201-0.07678-0.40444
  -1   0  -5-8.04793 5.17876   1-0.94233 0.76965-0.32004 0.31981-0.10204-0.37916
  -2   0  -5-10.4065  5.2999   1-0.90745 0.65943-0.36960 0.36938 0.00515-0.50211
  -2  -1  -5 197.945 6.06743   1-0.88941 0.64139-0.39946 0.36063 0.03083-0.52781
  -2  -2  -5 161.109 4.45374   1-0.86919 0.62119-0.42936 0.35192 0.05756-0.55456
  -2  -3  -5 26.5018 2.49728   1-0.84667 0.59867-0.45922 0.34318 0.08530-0.58231
  -2  -4  -5 4.09827 1.82485   1-0.82170 0.57371-0.48897 0.33432 0.11395-0.61099
  -4  -4  -4 224.347 6.52287   1-0.65775 0.27854-0.55547 0.40089 0.35950-0.79496
  -4  -3  -4   12.77 2.13524   1-0.69101 0.31180-0.53058 0.41461 0.33511-0.77055
  -4  -2  -4 5.10034  1.8894   1-0.72251 0.34328-0.50495 0.42759 0.31029-0.74571
  -4  -1  -4 148.633   4.377   1-0.75216 0.37292-0.47866 0.43991 0.28522-0.72062
  -4   0  -4 59.7422 2.80523   1-0.77992 0.40068-0.45180 0.45166 0.26007-0.69545
  -3   0  -4 36.7272 2.23672   1-0.82062 0.51673-0.42997 0.42982 0.19609-0.61571
  -3  -1  -4 9.61038 1.64779   1-0.79313 0.48924-0.45918 0.42042 0.22499-0.64464
  -3  -2  -4 42.8643 2.52384   1-0.76312 0.45924-0.48796 0.41059 0.25434-0.67400
  -3  -3  -4 251.376   7.355   1-0.73056 0.42669-0.51618 0.40020 0.28393-0.70361
  -3  -4  -4 15.0596 2.05545   1-0.69546 0.39159-0.54371 0.38912 0.31353-0.73324
  -3  -5  -4 165.274 5.53233   1-0.65786 0.35400-0.57040 0.37720 0.34289-0.76262
  -3  -6  -4 1.73134 1.91908   1-0.61786 0.31401-0.59611 0.36430 0.37172-0.79147
  -3  -7  -4 94.6035 3.65471   1-0.57564 0.27179-0.62070 0.35027 0.39971-0.81948
  -2  -8  -4  306.16 8.62437   1-0.57479 0.34630-0.63554 0.32649 0.38338-0.78741
  -2  -7  -4 81.3346  3.2937   1-0.62437 0.39586-0.60848 0.33804 0.34794-0.75195
  -2  -6  -4 21.5655 2.19993   1-0.67041 0.44190-0.58003 0.34820 0.31182-0.71581
  -2  -5  -4 186.341 5.62802   1-0.71278 0.48426-0.55046 0.35724 0.27553-0.67950
  -2  -4  -4 5.44875 1.83332   1-0.75144 0.52291-0.52003 0.36542 0.23951-0.64346
  -2  -3  -4  222.32 6.59923   1-0.78644 0.55791-0.48897 0.37298 0.20412-0.60805
  -2  -2  -4 24.0397 2.00756   1-0.81792 0.58938-0.45750 0.38012 0.16965-0.57356
  -2  -1  -4 17.8901 1.90407   1-0.84604 0.61750-0.42580 0.38703 0.13633-0.54022
  -2   0  -4  934.56 21.7801   1-0.87102 0.64247-0.39402 0.39385 0.10431-0.50817
  -1   0  -4 165.308 4.90063   1-0.92473 0.77152-0.33783 0.33765-0.02245-0.36567
  -1  -1  -4 5256.91 48.2874   1-0.90557 0.75237-0.37159 0.33280 0.01019-0.39832
  -1  -2  -4 697.848 18.1517   1-0.88303 0.72984-0.40588 0.32848 0.04525-0.43340
  -1  -3  -4 387.878 9.84784   1-0.85666 0.70346-0.44061 0.32459 0.08277-0.47094
  -1  -4  -4 136.489 3.67875   1-0.82595 0.67277-0.47561 0.32099 0.12273-0.51093
  -1  -5  -4 166.172 4.94698   1-0.79042 0.63724-0.51069 0.31745 0.16501-0.55322
  -1  -6  -4 164.146 5.11904   1-0.74957 0.59640-0.54553 0.31369 0.20934-0.59757
  -1  -7  -4  148.66  4.2035   1-0.70298 0.54982-0.57978 0.30933 0.25530-0.64355
  -1  -8  -4 2.89986 1.91948   1-0.65035 0.49720-0.61297 0.30390 0.30225-0.69053
  -1  -9  -4 -1.9756 2.11077   1-0.59161 0.43847-0.64456 0.29688 0.34936-0.73765
   0 -10  -4 150.192 5.23088   1-0.64285 0.56505-0.63982 0.25352 0.27689-0.64944
   0  -9  -4 796.617 22.4829   1-0.71086 0.63306-0.59930 0.25161 0.21078-0.58332
   0  -8  -4 4.62051 2.05694   1-0.76739 0.68958-0.55776 0.24868 0.14823-0.52075
   0  -7  -4 201.994 6.48605   1-0.81380 0.73598-0.51621 0.24575 0.09029-0.46278
   0  -6  -4 5.03706 1.71924   1-0.85161 0.77378-0.47534 0.24348 0.03737-0.40985
   0  -5  -4 155.999 4.71202   1-0.88229 0.80445-0.43553 0.24228-0.01052-0.36194
   0  -4  -4 627.796 17.3669   1-0.90710 0.82926-0.39700 0.24236-0.05362-0.31881
   0  -3  -4 1998.78  29.686   1-0.92714 0.84929-0.35981 0.24379-0.09232-0.28009
   0  -2  -4 254.499 7.88648   1-0.94327 0.86541-0.32396 0.24655-0.12704-0.24536
   0  -1  -4 1041.80 21.2169   1-0.95620 0.87834-0.28938 0.25058-0.15819-0.21418
   0   0  -4 202.007 5.67845   1-0.96649 0.88863-0.25598 0.25579-0.18618-0.18618
   1   0  -4 2019.81 28.7959   1-0.97311 0.97059-0.14931 0.14910-0.37494 0.01834
   1  -1  -4 13.9508 1.60813   1-0.97112 0.96860-0.17827 0.13945-0.35808 0.00146
   1  -2  -4 254.476 7.90633   1-0.96804 0.96552-0.20842 0.13099-0.33874-0.01790
   1  -3  -4 193.502 5.67682   1-0.96361 0.96110-0.23999 0.12396-0.31644-0.04022
   1  -4  -4 1080.15 22.3373   1-0.95746 0.95496-0.27327 0.11862-0.29055-0.06613
   1  -5  -4 329.661 9.33234   1-0.94905 0.94656-0.30859 0.11533-0.26023-0.09647
   1  -6  -4 79.6329 2.90445   1-0.93759 0.93510-0.34638 0.11451-0.22444-0.13227
   1  -7  -4 95.1367 3.16647   1-0.92188 0.91940-0.38714 0.11666-0.18181-0.17493
   1  -8  -4 270.312 9.47913   1-0.90012 0.89765-0.43143 0.12234-0.13057-0.22619
   1  -9  -4 321.437 10.1801   1-0.86956 0.86710-0.47982 0.13211-0.06855-0.28823
   1 -10  -4 6.31699 2.28615   1-0.82604 0.82358-0.53264 0.14632 0.00673-0.36353
   2 -10  -4 38.0363 2.72053   1-0.91778 0.99067-0.27293-0.11340-0.47396 0.13292
   2  -9  -4 57.2184  3.0185   1-0.91998 0.99286-0.24230-0.10541-0.49368 0.15266
   2  -8  -4 283.631  7.7965   1-0.92180 0.99467-0.21450-0.09461-0.50855 0.16755
   2  -7  -4 142.607  4.4197   1-0.92335 0.99621-0.18858-0.08191-0.52018 0.17920
   2  -6  -4 793.405 20.7052   1-0.92464 0.99749-0.16398-0.06790-0.52952 0.18855
   2  -5  -4 259.044 6.90443   1-0.92567 0.99852-0.14033-0.05294-0.53716 0.19621
   2  -4  -4 19.1565 1.78985   1-0.92645 0.99929-0.11740-0.03726-0.54349 0.20257
   2  -3  -4 455.102  10.472   1-0.92695 0.99978-0.09502-0.02103-0.54879 0.20789
   2  -2  -4 832.665  19.142   1-0.92716 0.99999-0.07307-0.00437-0.55325 0.21237
   2  -1  -4 1224.74 22.8103   1-0.92707 0.99989-0.05147 0.01264-0.55701 0.21614
   2   0  -4 934.162 20.1599   1-0.92668 0.99949-0.03014 0.02992-0.56016 0.21932
   3   0  -4 626.235 17.0312   1-0.83089 0.97905 0.08239-0.08262-0.71187 0.38679
   3  -1  -4 667.459 17.9686   1-0.82701 0.97518 0.06822-0.10707-0.71862 0.39351
   3  -2  -4 93.2292 2.71261   1-0.82218 0.97035 0.05470-0.13215-0.72599 0.40086
   3  -3  -4 561.946 11.9427   1-0.81625 0.96443 0.04194-0.15800-0.73412 0.40897
   3  -4  -4 146.712 4.15582   1-0.80901 0.95720 0.03012-0.18480-0.74321 0.41805
   3  -5  -4 1.93875 4.53751   1-0.80020 0.94839 0.01946-0.21275-0.75350 0.42831
   3  -6  -4 902.177 22.2851   1-0.78942 0.93761 0.01025-0.24215-0.76529 0.44008
   3  -7  -4 123.628    3.62   1-0.77610 0.92430 0.00288-0.27339-0.77896 0.45374
   3  -8  -4 65.5256  3.2224   1-0.75940 0.90761-0.00210-0.30702-0.79505 0.46980
   3  -9  -4 13.4981 2.38813   1-0.73802 0.88624-0.00394-0.34379-0.81419 0.48892
   4  -8  -4 182.803 5.37838   1-0.54781 0.77136 0.12799-0.43712-0.92298 0.61349
   4  -7  -4 90.1704 3.49651   1-0.58137 0.80492 0.12849-0.39902-0.90719 0.59772
   4  -6  -4 281.202 7.87219   1-0.60946 0.83300 0.13090-0.36281-0.89204 0.58259
   4  -5  -4 64.2202 2.86372   1-0.63310 0.85664 0.13501-0.32831-0.87769 0.56826
   4  -4  -4 82.8509 3.01919   1-0.65311 0.87663 0.14063-0.29532-0.86417 0.55475
   4  -3  -4  484.15 11.7071   1-0.67009 0.89361 0.14757-0.26365-0.85145 0.54206
   4  -2  -4  25.677 2.07575   1-0.68455 0.90807 0.15566-0.23313-0.83950 0.53013
   4  -1  -4 13.1081 1.60613   1-0.69688 0.92038 0.16477-0.20363-0.82825 0.51889
   4   0  -4 13.5545 1.59343   1-0.70737 0.93086 0.17477-0.17501-0.81762 0.50829
   5   0  -4 61.4684 2.73586   1-0.57769 0.87653 0.24407-0.24433-0.88240 0.58882
   5  -1  -4 633.073 13.7161   1-0.56190 0.86074 0.23545-0.27432-0.89287 0.59927
   5  -2  -4 341.906 10.1661   1-0.54393 0.84278 0.22752-0.30500-0.90349 0.60987
   5  -3  -4 1.10137 4.90421   1-0.52351 0.82237 0.22033-0.33642-0.91422 0.62059
   5  -4  -4 130.864 4.10214   1-0.50031 0.79918 0.21392-0.36862-0.92498 0.63133
   5  -5  -4 170.958 5.10059   1-0.47396 0.77284 0.20833-0.40164-0.93565 0.64198
   5  -6  -4 25.6773 2.51677   1-0.44403 0.74291 0.20356-0.43549-0.94605 0.65236
   5  -7  -4 4.94606 1.96801   1-0.41002 0.70891 0.19961-0.47014-0.95594 0.66222
   6  -4  -4 51.5841 2.97861   1-0.36557 0.73978 0.26065-0.41537-0.95011 0.67221
   6  -3  -4 501.062 13.3808   1-0.39120 0.76540 0.26831-0.38442-0.94254 0.66466
   6  -2  -4 139.638 4.12719   1-0.41437 0.78857 0.27636-0.35386-0.93449 0.65663
   6  -1  -4 114.052 3.74178   1-0.43529 0.80948 0.28481-0.32370-0.92607 0.64823
   6   0  -4-9.58162 5.54944   1-0.45413 0.82832 0.29367-0.29395-0.91738 0.63956
   7  -2  -3 132.522 4.12171   1-0.15395 0.62296 0.36522-0.44268-0.92981 0.76079
   7  -1  -3 166.914 4.85417   1-0.18267 0.65167 0.37481-0.41366-0.92683 0.75784
   7   0  -3-4.15244 2.13375   1-0.20943 0.67843 0.38433-0.38457-0.92285 0.75387
   6   0  -3 0.54244 4.23521   1-0.31682 0.71047 0.36093-0.36115-0.92381 0.73908
   6  -1  -3 346.007 10.4009   1-0.28903 0.68269 0.35324-0.39208-0.93036 0.74561
   6  -2  -3 48.7839 2.66379   1-0.25864 0.65231 0.34570-0.42315-0.93597 0.75119
   6  -3  -3 105.705 3.47789   1-0.22553 0.61920 0.33822-0.45428-0.94043 0.75564
   6  -4  -3 25.4267 2.29728   1-0.18956 0.58323 0.33071-0.48538-0.94353 0.75872
   6  -5  -3 109.452 3.67555   1-0.15064 0.54433 0.32302-0.51630-0.94500 0.76017
   6  -6  -3-1.31749 2.03897   1-0.10873 0.50243 0.31501-0.54690-0.94456 0.75971
   5  -9  -3 29.5484 2.67572   1-0.04940 0.36777 0.28083-0.62854-0.94747 0.74680
   5  -8  -3 127.755 3.95636   1-0.11159 0.42995 0.28672-0.59582-0.95364 0.75299
   5  -7  -3  5.7853 1.86926   1-0.16884 0.48719 0.29158-0.56207-0.95586 0.75524
   5  -6  -3 67.9618 2.82523   1-0.22107 0.53942 0.29586-0.52774-0.95483 0.75422
   5  -5  -3 211.658 6.65243   1-0.26840 0.58674 0.29990-0.49317-0.95117 0.75059
   5  -4  -3 419.716 10.9609   1-0.31105 0.62939 0.30399-0.45865-0.94545 0.74489
   5  -3  -3 760.296 19.9658   1-0.34934 0.66767 0.30833-0.42437-0.93816 0.73761
   5  -2  -3 581.572  17.319   1-0.38360 0.70192 0.31306-0.39050-0.92968 0.72915
   5  -1  -3 1010.64  22.723   1-0.41418 0.73250 0.31829-0.35711-0.92034 0.71983
   5   0  -3-2.31887 4.12821   1-0.44143 0.75974 0.32407-0.32428-0.91039 0.70991
   4   0  -3-3.18227 3.85825   1-0.58554 0.82851 0.26619-0.26639-0.87110 0.65486
   4  -1  -3 131.005 4.09521   1-0.56213 0.80510 0.26156-0.30037-0.88470 0.66843
   4  -2  -3 564.762 15.9078   1-0.53485 0.77783 0.25812-0.33554-0.89850 0.68222
   4  -3  -3  234.49 7.65907   1-0.50303 0.74602 0.25595-0.37198-0.91233 0.69603
   4  -4  -3 56.7886 2.26821   1-0.46590 0.70889 0.25506-0.40970-0.92586 0.70954
   4  -5  -3 1572.88 27.8366   1-0.42252 0.66553 0.25543-0.44869-0.93863 0.72228
   4  -6  -3  228.02 6.70647   1-0.37190 0.61491 0.25693-0.48879-0.94994 0.73357
   4  -7  -3  49.064 2.57136   1-0.31295 0.55597 0.25925-0.52972-0.95882 0.74244
   4  -8  -3 108.301 3.45153   1-0.24468 0.48771 0.26188-0.57096-0.96396 0.74756
   4  -9  -3 29.8084 2.46748   1-0.16635 0.40938 0.26402-0.61172-0.96371 0.74728
   4 -10  -3-7.41975 6.42276   1-0.07779 0.32083 0.26454-0.65085-0.95610 0.73966
   3 -11  -3 63.1571  3.3926   1-0.09052 0.25822 0.25053-0.67543-0.96135 0.72913
   3 -10  -3 178.832 5.82536   1-0.24393 0.41163 0.23355-0.61984-0.97133 0.73913
   3  -9  -3 115.792 3.59737   1-0.36567 0.53335 0.21376-0.56144-0.96220 0.73003
   3  -8  -3 451.698 11.2334   1-0.45948 0.62716 0.19571-0.50478-0.94320 0.71104
   3  -7  -3 49.3651 2.28031   1-0.53125 0.69892 0.18137-0.45183-0.92029 0.68816
   3  -6  -3 23.8728  1.7699   1-0.58645 0.75411 0.17121-0.40306-0.89675 0.66463
   3  -5  -3 44.4278 2.06157   1-0.62937 0.79702 0.16502-0.35826-0.87414 0.64205
   3  -4  -3 3057.97 35.3422   1-0.66316 0.83081 0.16230-0.31693-0.85313 0.62105
   3  -3  -3 144.948 4.16129   1-0.69010 0.85774 0.16255-0.27856-0.83389 0.60183
   3  -2  -3 1076.24 20.1558   1-0.71180 0.87944 0.16527-0.24268-0.81636 0.58432
   3  -1  -3 441.204 9.22852   1-0.72943 0.89706 0.17008-0.20887-0.80041 0.56839
   3   0  -3 2.06188  3.1498   1-0.74383 0.91145 0.17662-0.17680-0.78585 0.55385
   2   0  -3-0.33946 1.04924   1-0.89027 0.98256 0.04709-0.04727-0.62914 0.38138
   2  -1  -3-0.42169 1.18278   1-0.88767 0.97996 0.03195-0.07073-0.63484 0.38707
   2  -2  -3  165.76 5.61515   1-0.88416 0.97646 0.01759-0.09498-0.64143 0.39363
   2  -3  -3 105.587 3.02354   1-0.87955 0.97185 0.00425-0.12025-0.64921 0.40139
   2  -4  -3 968.953 18.8736   1-0.87352 0.96583-0.00769-0.14692-0.65865 0.41081
   2  -5  -3 72.3059 2.25313   1-0.86557 0.95789-0.01769-0.17554-0.67043 0.42257
   2  -6  -3 238.059 7.50691   1-0.85482 0.94715-0.02484-0.20700-0.68564 0.43776
   2  -7  -3 180.465 4.91651   1-0.83965 0.93198-0.02763-0.24282-0.70603 0.45814
   2  -8  -3 587.374 12.3736   1-0.81666 0.90900-0.02328-0.28578-0.73469 0.48677
   2  -9  -3 231.501 7.07691   1-0.77784 0.87018-0.00617-0.34150-0.77721 0.52927
   2 -10  -3 274.375 7.81494   1-0.70019 0.79255 0.03614-0.42242-0.84369 0.59573
   2 -11  -3 26.7541 2.68269   1-0.50139 0.59375 0.13062-0.55551-0.94119 0.69321
   2 -12  -3 32.2916 2.86047   1 0.07731 0.01506 0.26096-0.72446-0.92466 0.67666
   1 -12  -3 14.8128 2.41238   1 0.02230-0.00528-0.72024 0.25675 0.68230-0.94605
   1 -11  -3 68.6954 3.28273   1-0.34580 0.36282-0.70919 0.28431 0.52802-0.79175
   1 -10  -3 822.521 21.8299   1-0.63196 0.64897-0.63339 0.24713 0.30405-0.56776
   1  -9  -3 0.47113 4.96186   1-0.79438 0.81138-0.53940 0.19174 0.10644-0.37013
   1  -8  -3 689.089 18.4714   1-0.87721 0.89420-0.45602 0.14697-0.03731-0.22636
   1  -7  -3 217.369  6.1222   1-0.92007 0.93706-0.38760 0.11716-0.13808-0.12557
   1  -6  -3 51.3962 2.08294   1-0.94340 0.96038-0.33124 0.09942-0.21000-0.05363
   1  -5  -3 678.055 15.9626   1-0.95675 0.97372-0.28359 0.09038-0.26295-0.00066
   1  -4  -3 1478.16 22.7917   1-0.96465 0.98162-0.24214 0.08754-0.30317 0.03958
   1  -3  -3 1282.03  20.616   1-0.96938 0.98634-0.20515 0.08916-0.33456 0.07099
   1  -2  -3 64.9254 1.97055   1-0.97212 0.98908-0.17144 0.09406-0.35962 0.09607
   1  -1  -3 1167.71 18.8805   1-0.97354 0.99049-0.14020 0.10143-0.37999 0.11646
   1   0  -3 0.79004 1.07733   1-0.97401 0.99095-0.11085 0.11069-0.39681 0.13330
   0   0  -3-1.17066 3.29822   1-0.96402 0.90562-0.25796 0.25782-0.13963-0.13963
   0  -1  -3 155.197 4.30341   1-0.94976 0.89137-0.29650 0.25775-0.10133-0.17796
   0  -2  -3 292.145 7.07551   1-0.93073 0.87234-0.33732 0.25996-0.05707-0.22223
   0  -3  -3 910.025 17.7319   1-0.90538 0.84700-0.38062 0.26464-0.00584-0.27348
   0  -4  -3 229.521 6.69366   1-0.87165 0.81328-0.42647 0.27188 0.05343-0.33278
   0  -5  -3 43.6021 1.80838   1-0.82682 0.76845-0.47468 0.28148 0.12168-0.40104
   0  -6  -3 21.4764 1.58897   1-0.76751 0.70915-0.52457 0.29276 0.19932-0.47870
   0  -7  -3 14.2691 1.57749   1-0.68997 0.63161-0.57467 0.30425 0.28561-0.56502
   0  -8  -3 1135.10   23.89   1-0.59094 0.53259-0.62242 0.31339 0.37782-0.65724
   0  -9  -3 72.0174 3.04387   1-0.46930 0.41096-0.66418 0.31654 0.47044-0.74989
   0 -10  -3  166.96 5.08657   1-0.32813 0.26980-0.69598 0.30973 0.55551-0.83497
   0 -11  -3 27.4748 2.62978   1-0.17566 0.11733-0.71500 0.29013 0.62457-0.90406
   0 -12  -3 10.8226 2.24281   1-0.02352-0.03480-0.72097 0.25750 0.67193-0.95144
  -1 -11  -3 37.6979 2.80774   1-0.15825 0.02458-0.71147 0.28662 0.63601-0.93125
  -1 -10  -3 117.045 3.66427   1-0.25533 0.12166-0.69764 0.31140 0.60078-0.89600
  -1  -9  -3 362.985 10.6077   1-0.35143 0.21775-0.67838 0.33075 0.55701-0.85222
  -1  -8  -3  44.227 2.38412   1-0.44354 0.30985-0.65380 0.34478 0.50628-0.80146
  -1  -7  -3  73.859 2.52885   1-0.52916 0.39546-0.62448 0.35407 0.45066-0.74583
  -1  -6  -3 956.763 21.1114   1-0.60658 0.47288-0.59129 0.35950 0.39240-0.68754
  -1  -5  -3 626.145 16.6824   1-0.67495 0.54124-0.55527 0.36209 0.33357-0.62870
  -1  -4  -3 -1.8106 4.18381   1-0.73419 0.60047-0.51742 0.36285 0.27589-0.57100
  -1  -3  -3 3917.73 37.6124   1-0.78473 0.65101-0.47862 0.36266 0.22060-0.51568
  -1  -2  -3 1785.74 24.8906   1-0.82736 0.69363-0.43956 0.36221 0.16849-0.46355
  -1  -1  -3 4423.31 38.3545   1-0.86298 0.72924-0.40075 0.36200 0.11999-0.41503
  -1   0  -3 1.57976 3.69282   1-0.89254 0.75879-0.36253 0.36240 0.07524-0.37026
  -2   0  -3  -1.458 3.26266   1-0.81008 0.60100-0.42488 0.42477 0.22530-0.53608
  -2  -1  -3 2986.65 34.0996   1-0.77319 0.56411-0.45871 0.41998 0.26613-0.57693
  -2  -2  -3 1954.03 27.9573   1-0.73151 0.52244-0.49198 0.41464 0.30824-0.61906
  -2  -3  -3 24.5364 1.75334   1-0.68485 0.47579-0.52437 0.40842 0.35115-0.66199
  -2  -4  -3 22.6261 1.64062   1-0.63316 0.42410-0.55549 0.40093 0.39427-0.70513
  -2  -5  -3  586.20 16.5277   1-0.57656 0.36751-0.58494 0.39177 0.43685-0.74773
  -2  -6  -3 509.635 11.4906   1-0.51542 0.30638-0.61230 0.38052 0.47805-0.78895
  -2  -7  -3-3.44875  4.6474   1-0.45035 0.24132-0.63720 0.36681 0.51698-0.82790
  -2  -8  -3 0.37989 1.62508   1-0.38221 0.17318-0.65935 0.35034 0.55276-0.86370
  -2  -9  -3 4.58837 1.80786   1-0.31208 0.10305-0.67855 0.33093 0.58457-0.89553
  -2 -10  -3 1.37563 2.02112   1-0.24115 0.03213-0.69475 0.30852 0.61178-0.92276
  -2 -11  -3 21.5413 2.35939   1-0.17070-0.03831-0.70803 0.28320 0.63397-0.94496
  -3  -9  -3-4.30003 4.94451   1-0.30455 0.02019-0.67560 0.32800 0.59246-0.91917
  -3  -8  -3-0.58037 4.87511   1-0.36027 0.07590-0.65838 0.34939 0.57048-0.89718
  -3  -7  -3 36.2539  2.3291   1-0.41540 0.13102-0.63921 0.36883 0.54558-0.87226
  -3  -6  -3 26.5851   2.062   1-0.46931 0.18493-0.61814 0.38638 0.51808-0.84473
  -3  -5  -3 363.747 10.1604   1-0.52146 0.23706-0.59525 0.40210 0.48837-0.81500
  -3  -4  -3 8.85991 1.63374   1-0.57135 0.28695-0.57067 0.41612 0.45689-0.78350
  -3  -3  -3 815.251 20.1819   1-0.61859 0.33418-0.54456 0.42863 0.42410-0.75069
  -3  -2  -3  51.853 2.17913   1-0.66290 0.37848-0.51712 0.43980 0.39044-0.71701
  -3  -1  -3 1309.54 24.7804   1-0.70407 0.41965-0.48855 0.44984 0.35634-0.68289
  -3   0  -3 1.28411 3.85233   1-0.74202 0.45759-0.45906 0.45895 0.32219-0.64872
  -4   0  -3-0.36285 1.44103   1-0.69338 0.33361-0.47676 0.47667 0.38298-0.72527
  -4  -1  -3 1.52009 4.21669   1-0.65731 0.29754-0.50302 0.46432 0.41093-0.75324
  -4  -2  -3 27.0768 1.98633   1-0.61914 0.25938-0.52833 0.45102 0.43826-0.78059
  -4  -3  -3 69.7495 2.84114   1-0.57903 0.21928-0.55258 0.43666 0.46473-0.80708
  -4  -4  -3 58.3685 2.65741   1-0.53721 0.17746-0.57568 0.42114 0.49007-0.83244
  -4  -5  -3 823.654 22.3681   1-0.49391 0.13418-0.59752 0.40438 0.51401-0.85640
  -4  -6  -3-3.51446 4.97706   1-0.44946 0.08973-0.61805 0.38630 0.53630-0.87871
  -4  -7  -3 335.806 11.0176   1-0.40418 0.04446-0.63723 0.36686 0.55673-0.89916
  -4  -8  -3  -3.859 4.97663   1-0.35843-0.00129-0.65502 0.34605 0.57510-0.91755
  -5  -5  -3-0.64105 5.18092   1-0.48378 0.04870-0.59588 0.40275 0.52524-0.88339
  -5  -4  -3 283.227 8.47664   1-0.52145 0.08636-0.57563 0.42111 0.50650-0.86462
  -5  -3  -3 200.295 6.34123   1-0.55828 0.12319-0.55436 0.43845 0.48646-0.84457
  -5  -2  -3 0.94424 1.65766   1-0.59406 0.15897-0.53213 0.45483 0.46530-0.82339
  -5  -1  -3 1.44356 1.95613   1-0.62863 0.19353-0.50897 0.47029 0.44318-0.80124
  -5   0  -3-0.58371 4.52377   1-0.66182 0.22671-0.48496 0.48488 0.42026-0.77830
  -6  -4  -2 4.83752 1.82984   1-0.38832-0.10264-0.57704 0.42258 0.62103-0.90182
  -6  -3  -2 276.287 8.41026   1-0.42480-0.06616-0.55926 0.44342 0.60693-0.88770
  -6  -2  -2 99.2686 3.52054   1-0.46111-0.02987-0.54054 0.46331 0.59135-0.87210
  -6  -1  -2 155.967 4.15996   1-0.49702 0.00604-0.52088 0.48225 0.57438-0.85511
  -6   0  -2  258.59 7.82269   1-0.53234 0.04135-0.50027 0.50026 0.55612-0.83684
  -5   0  -2 244.071 7.05031   1-0.54258 0.12693-0.50192 0.50189 0.54486-0.80981
  -5  -1  -2 73.1371 2.79639   1-0.50209 0.08646-0.52380 0.48516 0.56757-0.83254
  -5  -2  -2 101.389  3.1135   1-0.46060 0.04496-0.54450 0.46725 0.58880-0.85379
  -5  -3  -2 11.6551 1.78986   1-0.41836 0.00274-0.56399 0.44813 0.60836-0.87338
  -5  -4  -2 88.4477 3.17126   1-0.37569-0.03993-0.58226 0.42779 0.62611-0.89115
  -5  -5  -2 141.688 4.67973   1-0.33289-0.08272-0.59932 0.40624 0.64192-0.90697
  -5  -6  -2 64.0369 2.96252   1-0.29027-0.12533-0.61521 0.38351 0.65569-0.92077
  -5  -7  -2 427.557 12.3728   1-0.24813-0.16746-0.62996 0.35965 0.66737-0.93247
  -5  -8  -2 21.4743  2.4235   1-0.20676-0.20883-0.64364 0.33473 0.67695-0.94206
  -4 -10  -2 61.2092  2.9704   1-0.07369-0.26654-0.66942 0.28327 0.70708-0.95648
  -4  -9  -2 32.3529 2.52115   1-0.12039-0.21985-0.65899 0.31145 0.70047-0.94985
  -4  -8  -2  31.726 2.46887   1-0.16887-0.17137-0.64738 0.33845 0.69109-0.94045
  -4  -7  -2 150.242 4.62314   1-0.21876-0.12149-0.63443 0.36411 0.67885-0.92819
  -4  -6  -2 348.714  10.211   1-0.26963-0.07063-0.62002 0.38831 0.66374-0.91306
  -4  -5  -2 776.448 20.2631   1-0.32101-0.01926-0.60403 0.41094 0.64581-0.89511
  -4  -4  -2 54.6488 2.22561   1-0.37241 0.03213-0.58642 0.43193 0.62516-0.87444
  -4  -3  -2-0.45305 3.07651   1-0.42332 0.08303-0.56714 0.45126 0.60199-0.85125
  -4  -2  -2 169.171 4.24164   1-0.47324 0.13295-0.54621 0.46895 0.57654-0.82578
  -4  -1  -2 17.2339 1.55525   1-0.52173 0.18144-0.52368 0.48503 0.54910-0.79832
  -4   0  -2 78.2834 2.32805   1-0.56838 0.22807-0.49965 0.49961 0.52001-0.76921
  -3   0  -2 17.3687 1.40912   1-0.61756 0.35260-0.48993 0.48988 0.47218-0.70563
  -3  -1  -2 540.701 14.4338   1-0.56411 0.29915-0.51776 0.47909 0.51065-0.74411
  -3  -2  -2 294.502 7.76028   1-0.50712 0.24217-0.54367 0.46639 0.54756-0.78105
  -3  -3  -2 1170.08 21.7021   1-0.44715 0.18221-0.56742 0.45153 0.58226-0.81577
  -3  -4  -2 208.965  5.7096   1-0.38493 0.12000-0.58883 0.43433 0.61411-0.84764
  -3  -5  -2 303.814 8.47598   1-0.32128 0.05635-0.60779 0.41468 0.64257-0.87612
  -3  -6  -2 77.4389 2.43252   1-0.25711-0.00781-0.62429 0.39257 0.66720-0.90077
  -3  -7  -2 41.2397 2.07203   1-0.19336-0.07156-0.63842 0.36809 0.68772-0.92130
  -3  -8  -2 29.4692 2.06041   1-0.13089-0.13402-0.65034 0.34139 0.70399-0.93759
  -3  -9  -2 660.872 14.0476   1-0.07051-0.19439-0.66028 0.31273 0.71605-0.94967
  -3 -10  -2-0.57902 4.67425   1-0.01288-0.25201-0.66854 0.28238 0.72406-0.95770
  -3 -11  -2 17.0992 2.37518   1 0.04149-0.30637-0.67542 0.25064 0.72830-0.96196
  -2 -12  -2-4.31944  5.4176   1 0.19278-0.38231-0.66763 0.20423 0.74318-0.96111
  -2 -11  -2 194.092  5.8822   1 0.13034-0.31988-0.66648 0.24169 0.74472-0.96263
  -2 -10  -2 20.4118 2.07168   1 0.06152-0.25107-0.66402 0.27785 0.74121-0.95910
  -2  -9  -2  284.78 9.15008   1-0.01315-0.17641-0.65960 0.31204 0.73177-0.94964
  -2  -8  -2  301.28 8.74362   1-0.09271-0.09685-0.65252 0.34356 0.71569-0.93354
  -2  -7  -2 251.919 7.76161   1-0.17575-0.01382-0.64212 0.37178 0.69255-0.91038
  -2  -6  -2  308.13 8.23544   1-0.26047 0.07089-0.62791 0.39617 0.66233-0.88014
  -2  -5  -2 196.398 6.44899   1-0.34486 0.15528-0.60959 0.41647 0.62548-0.84327
  -2  -4  -2 106.575 2.75806   1-0.42689 0.23730-0.58716 0.43265 0.58289-0.80066
  -2  -3  -2 804.891 16.2667   1-0.50475 0.31515-0.56085 0.44495 0.53580-0.75355
  -2  -2  -2 272.486 6.85992   1-0.57699 0.38738-0.53116 0.45387 0.48568-0.70341
  -2  -1  -2 45.1556   1.639   1-0.64267 0.45306-0.49871 0.46003 0.43398-0.65169
  -2   0  -2 422.338 11.4298   1-0.70132 0.51170-0.46417 0.46410 0.38203-0.59972
  -1   0  -212000.80 51.8406   1-0.82751 0.71323-0.40107 0.40099 0.21079-0.41272
  -1  -1  -2 582.797 12.0244   1-0.77388 0.65961-0.44595 0.40726 0.27755-0.47950
  -1  -2  -2 1965.10 22.1358   1-0.70733 0.59307-0.49042 0.41312 0.34952-0.55149
  -1  -3  -2 159.533 5.18267   1-0.62636 0.51210-0.53298 0.41706 0.42490-0.62689
  -1  -4  -2 2318.25  26.276   1-0.53051 0.41626-0.57169 0.41716 0.50071-0.70272
  -1  -5  -2 2.77607 1.21979   1-0.42104 0.30680-0.60444 0.41131 0.57289-0.77492
  -1  -6  -2 43.1447  1.8731   1-0.30142 0.18718-0.62947 0.39772 0.63692-0.83897
  -1  -7  -2 214.859  7.0058   1-0.17701 0.06278-0.64586 0.37550 0.68883-0.89091
  -1  -8  -2 941.669 20.4129   1-0.05406-0.06016-0.65390 0.34493 0.72629-0.92838
  -1  -9  -2 16.2584 1.85329   1 0.06175-0.17597-0.65500 0.30742 0.74901-0.95112
  -1 -10  -2 14.4039  1.8765   1 0.16640-0.28061-0.65120 0.26501 0.75853-0.96066
  -1 -11  -2 29.2058 2.33981   1 0.25788-0.37208-0.64460 0.21980 0.75741-0.95957
  -1 -12  -2  56.546 3.01065   1 0.33588-0.45008-0.63698 0.17357 0.74846-0.95063
  -1 -13  -2 57.1726 3.13346   1 0.40124-0.51543-0.62963 0.12760 0.73418-0.93637
   0 -13  -2-6.80208 5.70833   1 0.63341-0.67226-0.53681 0.03477 0.67729-0.86372
   0 -12  -2 135.098 4.71889   1 0.57157-0.61042-0.55471 0.09128 0.71060-0.89702
   0 -11  -2 -0.5198 4.19997   1 0.48440-0.52326-0.57878 0.15396 0.74258-0.92898
   0 -10  -2 115.155 3.60542   1 0.36225-0.40111-0.60768 0.22148 0.76660-0.95298
   0  -9  -2  933.71 21.1046   1 0.19617-0.23504-0.63638 0.28879 0.77022-0.95658
   0  -8  -2 130.822 4.32722   1-0.01367-0.02521-0.65434 0.34536 0.73613-0.92247
   0  -7  -2-1.44029  4.0773   1-0.24687 0.20798-0.64854 0.37817 0.65209-0.83840
   0  -6  -2 2604.82  29.562   1-0.46593 0.42703-0.61331 0.38155 0.52582-0.71212
   0  -5  -2 43.5345 1.72322   1-0.64071 0.60181-0.55605 0.36290 0.38331-0.56958
   0  -4  -2 1308.83 18.5017   1-0.76473 0.72582-0.48979 0.33525 0.24907-0.43533
   0  -3  -2 674.611 12.8562   1-0.84741 0.80850-0.42412 0.30819 0.13469-0.32093
   0  -2  -2 1565.46 18.3098   1-0.90133 0.86241-0.36338 0.28606 0.04158-0.22779
   0  -1  -213147.30 50.8197   1-0.93644 0.89751-0.30859 0.26988-0.03311-0.15308
   0   0  -227146.50 72.4125   1-0.95943 0.92050-0.25936 0.25926-0.09309-0.09309
   1   0  -2 7632.85 38.5937   1-0.95769 0.99410-0.03048 0.03037-0.48013 0.30971
   1  -1  -2 1799.52 19.0989   1-0.95875 0.99517-0.05419 0.01547-0.47335 0.30291
   1  -2  -2 6227.63 36.4499   1-0.95976 0.99618-0.07937 0.00204-0.46411 0.29365
   1  -3  -2 446.955 10.5945   1-0.96082 0.99725-0.10691-0.00903-0.45099 0.28051
   1  -4  -2 1183.31 17.7973   1-0.96204 0.99847-0.13860-0.01595-0.43107 0.26056
   1  -5  -2 320.708 7.14774   1-0.96329 0.99973-0.17863-0.01454-0.39738 0.22686
   1  -6  -2 632.837 14.7148   1-0.96216 0.99861-0.23934 0.00757-0.32839 0.15785
   1  -7  -2 743.898 16.7632   1-0.92353 0.95998-0.37546 0.10508-0.11759-0.05297
   1  -8  -2  298.10 8.40968   1 0.06868-0.03222-0.64876 0.33976 0.75515-0.92573
   1  -9  -2  2.1608 4.46704   1 0.81919-0.78272-0.36803 0.02043 0.60136-0.77196
   1 -10  -2 154.501 4.46303   1 0.90004-0.86357-0.30137-0.08485 0.49605-0.66667
   1 -11  -2 38.7039 2.56725   1 0.92135-0.88487-0.28664-0.13819 0.44947-0.62012
   1 -12  -2 95.5243 3.41525   1 0.92862-0.89213-0.28795-0.17548 0.42303-0.59369
   1 -13  -2  11.134 2.22475   1 0.93048-0.89398-0.29616-0.20589 0.40551-0.57619
   2 -13  -2  14.305  2.3105   1 0.92778-0.81594 0.04437-0.54643-0.16822 0.01329
   2 -12  -2 183.203 5.03024   1 0.87505-0.76321 0.11475-0.57821-0.27674 0.12184
   2 -11  -2 8.12398 1.91212   1 0.77866-0.66684 0.19434-0.61918-0.42040 0.26552
   2 -10  -2 19.2939 1.90031   1 0.61213-0.50031 0.27448-0.66071-0.59699 0.44212
   2  -9  -2  13.532 1.69941   1 0.36103-0.24922 0.33286-0.68048-0.77615 0.62131
   2  -8  -2 242.017 7.59015   1 0.06336 0.04844 0.34609-0.65510-0.90191 0.74709
   2  -7  -2 64.4995 2.19778   1-0.20418 0.31598 0.31917-0.58957-0.94751 0.79271
   2  -6  -2 1.73611 1.20592   1-0.40095 0.51274 0.27803-0.50982-0.93731 0.78252
   2  -5  -2 651.631 14.6976   1-0.53355 0.64534 0.24081-0.43399-0.90431 0.74954
   2  -4  -2 28.5726 1.51095   1-0.62193 0.73370 0.21308-0.36765-0.86684 0.71209
   2  -3  -2 275.561 6.41881   1-0.68213 0.79390 0.19463-0.31058-0.83184 0.67712
   2  -2  -2 785.129 14.1911   1-0.72444 0.83620 0.18371-0.26105-0.80115 0.64644
   2  -1  -2 45.4941 1.56912   1-0.75507 0.86683 0.17860-0.21734-0.77474 0.62006
   2   0  -2 63.1209 1.78507   1-0.77780 0.88955 0.17794-0.17806-0.75207 0.59741
   3   0  -2 5758.09 40.6213   1-0.56503 0.75212 0.30169-0.30183-0.86899 0.73008
   3  -1  -2 30.1529 1.49776   1-0.52458 0.71168 0.30446-0.34321-0.88705 0.74812
   3  -2  -2 14.8779 1.24936   1-0.47547 0.66258 0.30933-0.38669-0.90464 0.76569
   3  -3  -2 120.863 3.38215   1-0.41582 0.60294 0.31617-0.43214-0.92067 0.78170
   3  -4  -2 70.8521 2.59025   1-0.34353 0.53065 0.32454-0.47912-0.93348 0.79449
   3  -5  -2 234.522  6.9695   1-0.25658 0.44371 0.33352-0.52671-0.94059 0.80158
   3  -6  -2  66.278  2.2515   1-0.15360 0.34073 0.34147-0.57327-0.93870 0.79967
   3  -7  -2 810.599 19.2925   1-0.03478 0.22192 0.34601-0.61642-0.92394 0.78489
   3  -8  -2 428.174 10.4007   1 0.09704 0.09011 0.34420-0.65322-0.89273 0.75366
   3  -9  -2 59.2079 2.65031   1 0.23586-0.04870 0.33321-0.68084-0.84317 0.70408
   3 -10  -2 437.752 11.8306   1 0.37323-0.18607 0.31139-0.69764-0.77635 0.63724
   3 -11  -2 109.327  3.6058   1 0.50045-0.31328 0.27897-0.70383-0.69663 0.55750
   3 -12  -2 308.532 8.87525   1 0.61105-0.42388 0.23799-0.70145-0.61032 0.47117
   4 -11  -2 92.1802 3.75987   1 0.40137-0.13886 0.28802-0.71289-0.76611 0.64274
   4 -10  -2 457.169 12.3677   1 0.31330-0.05079 0.31069-0.69694-0.81184 0.68849
   4  -9  -2 4.94673 1.90666   1 0.22315 0.03935 0.32856-0.67620-0.85059 0.72726
   4  -8  -2 409.945 10.8509   1 0.13349 0.12900 0.34185-0.65089-0.88154 0.75823
   4  -7  -2  103.79 3.07808   1 0.04668 0.21580 0.35112-0.62154-0.90453 0.78124
   4  -6  -2 107.755 3.19523   1-0.03540 0.29787 0.35711-0.58893-0.91996 0.79668
   4  -5  -2 457.444 10.1624   1-0.11144 0.37391 0.36070-0.55390-0.92864 0.80539
   4  -4  -2 409.377 9.40327   1-0.18075 0.44321 0.36269-0.51728-0.93161 0.80838
   4  -3  -2 235.207 5.71361   1-0.24311 0.50556 0.36380-0.47978-0.92997 0.80675
   4  -2  -2 0.70844 3.71933   1-0.29866 0.56111 0.36462-0.44200-0.92473 0.80154
   4  -1  -2 799.408 17.1938   1-0.34780 0.61024 0.36559-0.40436-0.91682 0.79365
   4   0  -2   0.344 3.39828   1-0.39104 0.65348 0.36702-0.36717-0.90697 0.78381
   5   0  -2 626.796 16.8318   1-0.25575 0.59353 0.40230-0.40246-0.91291 0.80551
   5  -1  -2 952.736 20.7826   1-0.21529 0.55307 0.39685-0.43562-0.91737 0.80995
   5  -2  -2 18.1041 1.59742   1-0.17102 0.50881 0.39123-0.46862-0.91983 0.81239
   5  -3  -2 75.6395 2.42683   1-0.12288 0.46068 0.38523-0.50123-0.91987 0.81242
   5  -4  -2 241.047 6.51961   1-0.07088 0.40868 0.37857-0.53317-0.91707 0.80959
   5  -5  -2 68.6326 2.60537   1-0.01514 0.35295 0.37094-0.56416-0.91096 0.80347
   5  -6  -2 22.3045 1.93678   1 0.04402 0.29379 0.36201-0.59384-0.90114 0.79362
   5  -7  -2 63.2157 2.94247   1 0.10615 0.23168 0.35142-0.62185-0.88722 0.77968
   5  -8  -2 504.073 12.7276   1 0.17057 0.16726 0.33882-0.64787-0.86893 0.76137
   5  -9  -2 84.2799 3.43762   1 0.23646 0.10138 0.32392-0.67158-0.84616 0.73858
   5 -10  -2 157.938 4.81389   1 0.30283 0.03502 0.30646-0.69274-0.81896 0.71136
   6  -8  -2 488.725  13.722   1 0.20789 0.20528 0.33505-0.64411-0.85498 0.76318
   6  -7  -2 24.4533 2.41579   1 0.15689 0.25627 0.34953-0.61998-0.87026 0.77848
   6  -6  -2 193.687 5.97207   1 0.10720 0.30596 0.36262-0.59447-0.88266 0.79089
   6  -5  -2 3.37587 1.77733   1 0.05918 0.35397 0.37451-0.56774-0.89228 0.80054
   6  -4  -2 56.4697 2.74104   1 0.01316 0.39999 0.38537-0.53999-0.89930 0.80758
   6  -3  -2 528.574  12.469   1-0.03064 0.44378 0.39538-0.51139-0.90390 0.81220
   6  -2  -2  118.73 3.49698   1-0.07207 0.48520 0.40471-0.48211-0.90630 0.81461
   6  -1  -2 172.774 5.23746   1-0.11101 0.52414 0.41353-0.45232-0.90671 0.81505
   6   0  -2 293.263 9.47932   1-0.14745 0.56056 0.42198-0.42216-0.90537 0.81373
   7   0  -2 1292.03  29.665   1-0.05707 0.54553 0.43287-0.43306-0.89146 0.81557
   7  -1  -2 239.177 7.82727   1-0.02458 0.51304 0.42225-0.46106-0.89102 0.81511
   7  -2  -2 55.7831 2.79021   1 0.00966 0.47882 0.41122-0.48863-0.88908 0.81316
   7  -3  -2 18.3857 2.26802   1 0.04556 0.44292 0.39966-0.51569-0.88553 0.80959
   7  -4  -2 245.707 7.91484   1 0.08303 0.40546 0.38749-0.54212-0.88024 0.80428
   7  -4  -1  83.799 3.34943   1 0.25447 0.25348 0.41280-0.56739-0.80175 0.81887
   7  -3  -1 155.583 4.58125   1 0.21576 0.29219 0.42812-0.54410-0.81281 0.82995
   7  -2  -1 115.349 3.71719   1 0.17782 0.33012 0.44256-0.51992-0.82205 0.83921
   7  -1  -1 94.0093 3.42063   1 0.14085 0.36708 0.45619-0.49494-0.82952 0.84670
   7   0  -1-2.98605 4.88913   1 0.10502 0.40291 0.46909-0.46923-0.83527 0.85247
   6   0  -1-2.49004 3.68779   1 0.04020 0.39239 0.46842-0.46855-0.85441 0.85585
   6  -1  -1-0.50494 4.72328   1 0.08210 0.35049 0.45714-0.49588-0.84858 0.85001
   6  -2  -1 284.921 7.50015   1 0.12569 0.30691 0.44498-0.52234-0.84053 0.84193
   6  -3  -1 220.831 6.85384   1 0.17072 0.26189 0.43180-0.54777-0.83013 0.83151
   6  -4  -1 6.03216 1.85605   1 0.21690 0.21571 0.41748-0.57205-0.81730 0.81867
   6  -5  -1 76.7424 2.99627   1 0.26390 0.16872 0.40189-0.59507-0.80202 0.80336
   6  -6  -1  223.96 7.29329   1 0.31134 0.12129 0.38494-0.61674-0.78428 0.78561
   6  -7  -1 22.9755 2.37459   1 0.35882 0.07381 0.36656-0.63697-0.76417 0.76547
   6  -8  -1  3.7859 6.36959   1 0.40592 0.02672 0.34671-0.65573-0.74178 0.74307
   5 -10  -1 939.643 25.5137   1 0.52286-0.16555 0.30245-0.68867-0.66979 0.65528
   5  -9  -1 1.83384 1.87599   1 0.46893-0.11163 0.32749-0.67510-0.70386 0.68937
   5  -8  -1 98.7744 3.33469   1 0.41273-0.05543 0.35048-0.65949-0.73560 0.72113
   5  -7  -1 32.6812   2.314   1 0.35494 0.00236 0.37136-0.64175-0.76454 0.75009
   5  -6  -1 764.852 20.3505   1 0.29628 0.06100 0.39008-0.62186-0.79033 0.77590
   5  -5  -1 459.018 10.9363   1 0.23752 0.11976 0.40672-0.59989-0.81272 0.79831
   5  -4  -1 130.852 3.83369   1 0.17937 0.17790 0.42138-0.57594-0.83156 0.81717
   5  -3  -1 320.612 8.79603   1 0.12249 0.23477 0.43424-0.55019-0.84683 0.83246
   5  -2  -1 1032.91 21.6369   1 0.06748 0.28978 0.44551-0.52284-0.85863 0.84428
   5  -1  -1 664.927 17.3022   1 0.01478 0.34247 0.45542-0.49415-0.86713 0.85280
   5   0  -1-1.21737 3.21133   1-0.03523 0.39247 0.46422-0.46434-0.87256 0.85825
   4   0  -1-3.82089 3.58012   1-0.12898 0.41088 0.45388-0.45398-0.88892 0.85885
   4  -1  -1 79.3226 2.25617   1-0.06777 0.34968 0.44916-0.48787-0.88511 0.85503
   4  -2  -1 80.7789 2.30406   1-0.00180 0.28372 0.44303-0.52035-0.87682 0.84671
   4  -3  -1 1069.39 19.9166   1 0.06838 0.21354 0.43499-0.55092-0.86344 0.83331
   4  -4  -1 2812.77 32.9638   1 0.14191 0.14001 0.42453-0.57907-0.84453 0.81438
   4  -5  -1 984.569  20.352   1 0.21765 0.06428 0.41119-0.60434-0.81985 0.78968
   4  -6  -1 190.709 5.62994   1 0.29420-0.01226 0.39462-0.62638-0.78946 0.75927
   4  -7  -1 1470.23   26.64   1 0.37003-0.08808 0.37462-0.64499-0.75373 0.72352
   4  -8  -1 4.75363 1.61265   1 0.44359-0.16163 0.35117-0.66016-0.71334 0.68311
   4  -9  -1 58.1736 2.63614   1 0.51348-0.23151 0.32447-0.67207-0.66923 0.63899
   4 -10  -1 1554.79 30.5758   1 0.57854-0.29657 0.29485-0.68106-0.62249 0.59223
   4 -11  -1 216.577 6.63777   1 0.63795-0.35597 0.26276-0.68758-0.57426 0.54398
   3 -12  -1 48.1148 2.74826   1 0.80130-0.59466 0.18241-0.64583-0.38946 0.34340
   3 -11  -1 284.124 7.62034   1 0.74907-0.54244 0.22536-0.65017-0.45238 0.40634
   3 -10  -1 189.949 5.46458   1 0.68553-0.47890 0.26724-0.65343-0.51869 0.47267
   3  -9  -1 46.3396 2.16696   1 0.61005-0.40343 0.30679-0.65438-0.58661 0.54061
   3  -8  -1 268.656 7.97376   1 0.52289-0.31628 0.34261-0.65159-0.65367 0.60769
   3  -7  -1 970.387 19.9872   1 0.42554-0.21893 0.37330-0.64366-0.71690 0.67094
   3  -6  -1  389.56 8.67382   1 0.32077-0.11417 0.39778-0.62953-0.77325 0.72731
   3  -5  -1 1929.54 25.6207   1 0.21239-0.00580 0.41558-0.60872-0.82019 0.77427
   3  -4  -1 4188.47 35.8554   1 0.10464 0.10195 0.42695-0.58148-0.85621 0.81031
   3  -3  -1 3382.16 30.8617   1 0.00137 0.20521 0.43278-0.54870-0.88104 0.83516
   3  -2  -1  153.94 5.05926   1-0.09446 0.30103 0.43438-0.51169-0.89548 0.84962
   3  -1  -1 81.9641  2.3741   1-0.18107 0.38764 0.43317-0.47187-0.90105 0.85521
   3   0  -1 0.71976 2.95206   1-0.25778 0.46434 0.43044-0.43053-0.89959 0.85377
   2   0  -1-0.99845 0.95685   1-0.46175 0.59297 0.37064-0.37072-0.88444 0.82286
   2  -1  -1 217.527 4.80689   1-0.36872 0.49994 0.38814-0.42683-0.90287 0.84128
   2  -2  -111864.90  47.382   1-0.25015 0.38138 0.40666-0.48396-0.91134 0.84973
   2  -3  -1 6724.52 37.8237   1-0.10353 0.23477 0.42220-0.53811-0.90208 0.84045
   2  -4  -1 2088.38 22.7083   1 0.06791 0.06333 0.42869-0.58321-0.86653 0.80487
   2  -5  -1 16.2341 1.38907   1 0.25219-0.12094 0.41976-0.61289-0.79963 0.73795
   2  -6  -1-3.63929 3.78655   1 0.43050-0.29924 0.39221-0.62395-0.70466 0.64296
   2  -7  -1 332.647 7.93157   1 0.58534-0.45407 0.34830-0.61865-0.59333 0.53161
   2  -8  -1 58.4393 2.14843   1 0.70789-0.57662 0.29410-0.60306-0.47972 0.41798
   2  -9  -1 955.544 20.5384   1 0.79860-0.66732 0.23602-0.58359-0.37422 0.31246
   2 -10  -1 450.658  10.713   1 0.86289-0.73161 0.17853-0.56471-0.28174 0.21996
   2 -11  -1-5.86624 4.48241   1 0.90725-0.77595 0.12395-0.54875-0.20319 0.14139
   2 -12  -1 3.21652 5.25701   1 0.93720-0.80590 0.07315-0.53655-0.13743 0.07562
   2 -13  -1 7.14522 2.14559   1 0.95692-0.82561 0.02615-0.52816-0.08265 0.02081
   1 -13  -1 8.32307 2.17034   1 0.98611-0.93014-0.16050-0.34150 0.24867-0.32626
   1 -12  -1-1.05457 5.42644   1 0.99131-0.93536-0.12934-0.33405 0.23146-0.30903
   1 -11  -1 730.046 19.6845   1 0.99550-0.93955-0.09493-0.32985 0.20840-0.28595
   1 -10  -1 1181.90 23.2828   1 0.99792-0.94197-0.05575-0.33042 0.17664-0.25417
   1  -9  -1-3.12408 4.13119   1 0.99683-0.94089-0.00923-0.33833 0.13115-0.20866
   1  -8  -1 13.9862 1.40068   1 0.98783-0.93190 0.04917-0.35812 0.06239-0.13989
   1  -7  -1 177.717 5.71712   1 0.95839-0.90246 0.12775-0.39809-0.04906-0.02841
   1  -6  -1  76.167 2.25198   1 0.86821-0.81229 0.23955-0.47127-0.24316 0.16570
   1  -5  -1  286.23 6.19892   1 0.59476-0.53885 0.37993-0.57305-0.56815 0.49072
   1  -4  -1 1856.95 19.6473   1 0.03551 0.02039 0.43017-0.58467-0.87444 0.79702
   1  -3  -1 1232.89 14.5438   1-0.43324 0.48913 0.33972-0.45562-0.90679 0.82939
   1  -2  -1 3256.98 21.3253   1-0.65435 0.71024 0.25364-0.33093-0.83337 0.75600
   1  -1  -1 212.189 5.57928   1-0.75620 0.81208 0.20413-0.24280-0.76601 0.68866
   1   0  -1-1.77674 2.16118   1-0.80934 0.86521 0.17874-0.17880-0.71632 0.63899
   0   0  -1 13.3058 0.82272   1-0.95278 0.93331-0.26018 0.26014-0.04654-0.04654
   0  -1  -1 470.784 7.16558   1-0.89498 0.87552-0.34530 0.30664 0.08865-0.18176
   0  -2  -1 6055.74 27.3401   1-0.75914 0.73969-0.45344 0.37617 0.29754-0.39067
   0  -3  -1 5999.95 30.8525   1-0.45997 0.44052-0.55957 0.44369 0.57761-0.67076
   0  -4  -1 1174.63 15.5136   1-0.00388-0.01556-0.58336 0.42887 0.79311-0.88628
   0  -5  -1 728.431 13.4924   1 0.37880-0.39823-0.51855 0.32545 0.82858-0.92177
   0  -6  -1 977.347  16.738   1 0.59584-0.61526-0.44681 0.21509 0.77701-0.87022
   0  -7  -1 593.934 14.2079   1 0.71006-0.72948-0.39796 0.12764 0.71641-0.80964
   0  -8  -1 210.652 6.58743   1 0.77336-0.79277-0.36913 0.06019 0.66565-0.75890
   0  -9  -1 1613.53  25.715   1 0.81078-0.83018-0.35382 0.00627 0.62547-0.71874
   0 -10  -1 252.667 8.11039   1 0.83398-0.85338-0.34742-0.03873 0.59354-0.68683
   0 -11  -1 17.4494 1.89397   1 0.84871-0.86810-0.34703-0.07774 0.56767-0.66098
   0 -12  -1 11.4682 1.97335   1 0.85802-0.87740-0.35081-0.11257 0.54623-0.63956
   0 -13  -1 51.4282 2.82675   1 0.86363-0.88301-0.35758-0.14441 0.52805-0.62140
   0 -14  -1 7.65346 2.01135   1 0.86658-0.88595-0.36657-0.17403 0.51232-0.60569
  -1 -13  -1 48.1765  2.7702   1 0.67329-0.76801-0.49497-0.00701 0.67775-0.78685
  -1 -12  -1 116.287 3.50744   1 0.64778-0.74251-0.49640 0.03304 0.70041-0.80950
  -1 -11  -1 1601.57 29.2103   1 0.61496-0.70969-0.50056 0.07581 0.72426-0.83332
  -1 -10  -1 1158.60 23.8117   1 0.57276-0.66750-0.50777 0.12163 0.74887-0.85791
  -1  -9  -1 660.345 17.1184   1 0.51850-0.61324-0.51822 0.17069 0.77333-0.88235
  -1  -8  -1-2.17379 4.16037   1 0.44883-0.54358-0.53178 0.22286 0.79591-0.90492
  -1  -7  -1 97.3394 3.33212   1 0.35994-0.45470-0.54769 0.27738 0.81361-0.92260
  -1  -6  -1 1203.87 19.0237   1 0.24828-0.34305-0.56409 0.33239 0.82173-0.93069
  -1  -5  -1 3141.79 28.6003   1 0.11226-0.20703-0.57756 0.38447 0.81388-0.92283
  -1  -4  -1 4615.16 32.2249   1-0.04529-0.04950-0.58323 0.42875 0.78331-0.89224
  -1  -3  -1 1886.63 19.1386   1-0.21503 0.12024-0.57602 0.46015 0.72589-0.83480
  -1  -2  -1 787.775 11.6539   1-0.38245 0.28765-0.55306 0.47580 0.64347-0.75236
  -1  -1  -1 32.0988 1.14788   1-0.53303 0.43823-0.51536 0.47672 0.54436-0.65323
  -1   0  -1  0.6404 0.87797   1-0.65790 0.56309-0.46720 0.46716 0.43968-0.54853
  -2   0  -1-2.04599 1.05972   1-0.48904 0.31888-0.50683 0.50681 0.59159-0.71620
  -2  -1  -1 1130.48 15.7446   1-0.39272 0.22257-0.53451 0.49587 0.64936-0.77398
  -2  -2  -1 3531.83 28.4554   1-0.29074 0.12060-0.55635 0.47910 0.70007-0.82471
  -2  -3  -1 872.439 14.8751   1-0.18654 0.01641-0.57208 0.45623 0.74169-0.86635
  -2  -4  -1 50.2957 1.69203   1-0.08378-0.08634-0.58203 0.42757 0.77310-0.89778
  -2  -5  -1 936.728 17.1648   1 0.01424-0.18435-0.58705 0.39398 0.79418-0.91888
  -2  -6  -1 352.393 8.03231   1 0.10503-0.27514-0.58830 0.35661 0.80572-0.93044
  -2  -7  -1 412.338 9.10309   1 0.18707-0.35717-0.58701 0.31671 0.80908-0.93382
  -2  -8  -1 0.54267 1.26276   1 0.25976-0.42985-0.58432 0.27541 0.80586-0.93062
  -2  -9  -1 42.1216 2.07223   1 0.32319-0.49327-0.58117 0.23365 0.79765-0.92243
  -2 -10  -1 1382.18  26.674   1 0.37791-0.54799-0.57824 0.19211 0.78584-0.91064
  -2 -11  -1 2.92801 1.85475   1 0.42472-0.59479-0.57601 0.15127 0.77156-0.89638
  -2 -12  -1 0.57296 4.88582   1 0.46449-0.63456-0.57476 0.11141 0.75571-0.88055
  -2 -13  -1 113.266 3.75576   1 0.49810-0.66816-0.57466 0.07270 0.73893-0.86378
  -3 -12  -1 6.32269  2.1493   1 0.32124-0.56665-0.61696 0.15362 0.76945-0.91005
  -3 -11  -1 269.481 7.65624   1 0.28258-0.52799-0.61425 0.18953 0.77928-0.91986
  -3 -10  -1 1.57511 4.54799   1 0.23922-0.48465-0.61165 0.22554 0.78714-0.92770
  -3  -9  -1 133.279  4.1382   1 0.19096-0.43639-0.60891 0.26140 0.79251-0.93305
  -3  -8  -1 37.6363 1.93732   1 0.13767-0.38311-0.60570 0.29681 0.79484-0.93535
  -3  -7  -1 918.383  20.458   1 0.07939-0.32483-0.60166 0.33138 0.79350-0.93400
  -3  -6  -1 358.386 8.88022   1 0.01635-0.26180-0.59635 0.36468 0.78790-0.92838
  -3  -5  -1 179.997 6.22063   1-0.05097-0.19449-0.58931 0.39625 0.77748-0.91794
  -3  -4  -1 96.7864 2.65328   1-0.12182-0.12365-0.58006 0.42561 0.76180-0.90223
  -3  -3  -1 2797.56 30.0927   1-0.19518-0.05029-0.56817 0.45233 0.74060-0.88102
  -3  -2  -1 899.613 16.9197   1-0.26982 0.02435-0.55329 0.47606 0.71388-0.85428
  -3  -1  -1 1968.53 24.1028   1-0.34437 0.09888-0.53522 0.49660 0.68192-0.82230
  -3   0  -1-0.55893 2.81574   1-0.41740 0.17191-0.51389 0.51388 0.64527-0.78562
  -4   0  -1-4.02015 3.59809   1-0.39016 0.06932-0.51310 0.51310 0.66571-0.82182
  -4  -1  -1-1.83827 3.62371   1-0.33245 0.01162-0.53214 0.49353 0.69158-0.84772
  -4  -2  -1 364.042 8.75097   1-0.27434-0.04648-0.54913 0.47192 0.71426-0.87041
  -4  -3  -1 281.474 7.99683   1-0.21653-0.10428-0.56415 0.44832 0.73353-0.88971
  -4  -4  -1 2744.43 34.3899   1-0.15969-0.16112-0.57732 0.42288 0.74931-0.90550
  -4  -5  -1 570.306 11.6329   1-0.10442-0.21638-0.58881 0.39577 0.76160-0.91781
  -4  -6  -1 259.318 8.29715   1-0.05123-0.26956-0.59884 0.36718 0.77050-0.92674
  -4  -7  -1 405.167 10.2711   1-0.00055-0.32024-0.60762 0.33735 0.77621-0.93247
  -4  -8  -1-0.80832 1.52216   1 0.04731-0.36809-0.61539 0.30651 0.77896-0.93524
  -4  -9  -1 -2.1902 4.71574   1 0.09214-0.41292-0.62238 0.27489 0.77903-0.93532
  -4 -10  -1 36.8062 2.41678   1 0.13382-0.45458-0.62878 0.24268 0.77670-0.93301
  -4 -11  -1 14.6677 2.12076   1 0.17229-0.49305-0.63480 0.21009 0.77227-0.92860
  -5  -9  -1 14.6537 2.18336   1 0.01206-0.40817-0.62881 0.28133 0.76245-0.93450
  -5  -8  -1 161.405 5.01238   1-0.02619-0.36993-0.61944 0.31057 0.76144-0.93346
  -5  -7  -1 120.933 3.58748   1-0.06646-0.32967-0.60938 0.33913 0.75837-0.93038
  -5  -6  -1 10.8713 1.78028   1-0.10858-0.28755-0.59851 0.36687 0.75312-0.92511
  -5  -5  -1 23.2885 2.07688   1-0.15235-0.24380-0.58670 0.39367 0.74555-0.91752
  -5  -4  -1 451.079 11.0814   1-0.19749-0.19866-0.57382 0.41940 0.73559-0.90754
  -5  -3  -1 59.7093 2.38373   1-0.24372-0.15244-0.55976 0.44394 0.72319-0.89512
  -5  -2  -1 1389.70 26.4424   1-0.29067-0.10549-0.54441 0.46721 0.70832-0.88023
  -5  -1  -1 58.7558 2.23671   1-0.33798-0.05819-0.52770 0.48911 0.69105-0.86294
  -5   0  -1-1.36014  3.4267   1-0.38525-0.01093-0.50958 0.50960 0.67145-0.84332
  -6   0  -1-1.64225 4.35827   1-0.39289-0.07863-0.50471 0.50474 0.66922-0.85685
  -6  -1  -1 108.037 3.69635   1-0.35311-0.11840-0.52245 0.48387 0.68478-0.87242
  -6  -2  -1 48.9532 2.63359   1-0.31342-0.15809-0.53914 0.46196 0.69856-0.88622
  -6  -3  -1 23.4227 2.06423   1-0.27406-0.19744-0.55483 0.43903 0.71051-0.89820
  -6  -4  -1 197.569 5.86569   1-0.23526-0.23623-0.56954 0.41514 0.72062-0.90832
  -6  -5  -1 -2.4008 4.94902   1-0.19725-0.27424-0.58337 0.39034 0.72888-0.91660
  -6  -6  -1  52.906  2.8006   1-0.16022-0.31125-0.59636 0.36473 0.73531-0.92306
  -7   0   0 853.894 24.1236   1-0.26370-0.26370-0.49079 0.49088 0.75661-0.86690
  -7  -1   0 22.6687 2.29423   1-0.22808-0.29931-0.50571 0.46720 0.76561-0.87592
  -7  -2   0  266.71 8.22879   1-0.19322-0.33416-0.51987 0.44275 0.77299-0.88332
  -7  -3   0 34.9526 2.65143   1-0.15926-0.36811-0.53333 0.41759 0.77879-0.88914
  -7  -4   0-2.57674 5.54262   1-0.12635-0.40102-0.54614 0.39179 0.78306-0.89343
  -6  -8   0 2.55562 5.11125   1 0.06960-0.52160-0.58701 0.27821 0.80298-0.89768
  -6  -7   0 103.767 3.57385   1 0.03855-0.49055-0.57757 0.30738 0.80514-0.89982
  -6  -6   0 1.75187  4.8465   1 0.00562-0.45763-0.56776 0.33618 0.80583-0.90049
  -6  -5   0 8.35831 1.75356   1-0.02913-0.42288-0.55749 0.36452 0.80492-0.89956
  -6  -4   0 303.408 9.76465   1-0.06562-0.38641-0.54665 0.39229 0.80229-0.89691
  -6  -3   0  663.23 19.7612   1-0.10372-0.34831-0.53515 0.41940 0.79783-0.89242
  -6  -2   0 279.357 9.40812   1-0.14329-0.30875-0.52288 0.44574 0.79143-0.88600
  -6  -1   0 6.82782 1.78071   1-0.18413-0.26792-0.50974 0.47121 0.78300-0.87756
  -6   0   0 939.163 22.8041   1-0.22603-0.22603-0.49564 0.49572 0.77250-0.86703
  -5   0   0 2837.23 35.3595   1-0.18836-0.18836-0.49970 0.49977 0.78709-0.86587
  -5  -1   0 398.365 9.70361   1-0.13778-0.23892-0.51264 0.47410 0.79962-0.87842
  -5  -2   0 235.305 7.77225   1-0.08878-0.28791-0.52429 0.44714 0.80931-0.88813
  -5  -3   0 7.70834 1.37762   1-0.04169-0.33499-0.53482 0.41905 0.81626-0.89510
  -5  -4   0 1194.71 24.1655   1 0.00320-0.37989-0.54440 0.39002 0.82064-0.89950
  -5  -5   0 428.296 10.7195   1 0.04571-0.42239-0.55320 0.36021 0.82266-0.90154
  -5  -6   0 71.8305 2.75425   1 0.08569-0.46236-0.56140 0.32980 0.82252-0.90142
  -5  -7   0 268.078 7.48728   1 0.12307-0.49974-0.56914 0.29893 0.82044-0.89936
  -5  -8   0 0.95134 1.62042   1 0.15783-0.53448-0.57657 0.26775 0.81664-0.89558
  -5  -9   0 206.334 6.10555   1 0.18996-0.56661-0.58380 0.23638 0.81133-0.89029
  -5 -10   0 173.019 4.82002   1 0.21954-0.59618-0.59095 0.20491 0.80471-0.88369
  -4 -11   0 377.881 11.4867   1 0.35717-0.65847-0.57267 0.14800 0.79600-0.85924
  -4 -10   0 1.11737 5.51374   1 0.32912-0.63042-0.56750 0.18145 0.80660-0.86982
  -4  -9   0 237.601 7.10957   1 0.29778-0.59908-0.56262 0.21518 0.81617-0.87937
  -4  -8   0 1398.51 27.0221   1 0.26292-0.56423-0.55793 0.24910 0.82444-0.88763
  -4  -7   0 424.805 10.5393   1 0.22437-0.52569-0.55328 0.28306 0.83111-0.89427
  -4  -6   0 2.08886 3.50929   1 0.18197-0.48329-0.54852 0.31691 0.83582-0.89897
  -4  -5   0 971.287 20.1525   1 0.13563-0.43696-0.54342 0.35042 0.83819-0.90131
  -4  -4   0 1448.47 23.5469   1 0.08535-0.38669-0.53774 0.38335 0.83779-0.90090
  -4  -3   0 216.146 6.73487   1 0.03124-0.33259-0.53118 0.41541 0.83420-0.89729
  -4  -2   0 21.9143 1.48411   1-0.02644-0.27491-0.52343 0.44626 0.82700-0.89007
  -4  -1   0 237.722 6.55916   1-0.08728-0.21408-0.51415 0.47559 0.81584-0.87888
  -4   0   0 31.3866  1.4795   1-0.15068-0.15068-0.50301 0.50306 0.80042-0.86345
  -3   0   0 758.793 13.9468   1-0.11301-0.11301-0.50556 0.50561 0.81252-0.85978
  -3  -1   0 1866.48 21.7248   1-0.02857-0.19745-0.51357 0.47500 0.83235-0.87963
  -3  -2   0 487.002 11.7112   1 0.05099-0.27700-0.51859 0.44141 0.84501-0.89232
  -3  -3   0 1668.69 21.7359   1 0.12453-0.35054-0.52141 0.40561 0.85128-0.89860
  -3  -4   0 445.129  11.989   1 0.19145-0.41745-0.52276 0.36836 0.85211-0.89945
  -3  -5   0 132.195 3.64021   1 0.25155-0.47754-0.52332 0.33030 0.84851-0.89587
  -3  -6   0 27.6961 1.56298   1 0.30498-0.53096-0.52361 0.29199 0.84143-0.88882
  -3  -7   0 39.8021 1.86556   1 0.35210-0.57807-0.52406 0.25382 0.83173-0.87914
  -3  -8   0 4975.21  46.966   1 0.39338-0.61935-0.52495 0.21611 0.82010-0.86753
  -3  -9   0 523.533   11.88   1 0.42936-0.65532-0.52649 0.17903 0.80712-0.85457
  -3 -10   0 563.429 12.4802   1 0.46058-0.68654-0.52879 0.14273 0.79324-0.84070
  -3 -11   0 70.8087 2.91137   1 0.48755-0.71349-0.53192 0.10725 0.77878-0.82626
  -3 -12   0 253.887 7.82197   1 0.51073-0.73667-0.53590 0.07262 0.76400-0.81151
  -2 -13   0 30.0223 2.54179   1 0.67182-0.82242-0.47524-0.02667 0.69592-0.72769
  -2 -12   0 619.947 13.7766   1 0.65779-0.80839-0.47007 0.00677 0.71289-0.74464
  -2 -11   0  73.674 2.85163   1 0.64038-0.79099-0.46626 0.04157 0.73059-0.76232
  -2 -10   0 7.77984 1.48732   1 0.61895-0.76956-0.46398 0.07790 0.74899-0.78070
  -2  -9   0 56.3271 2.19362   1 0.59269-0.74331-0.46340 0.11593 0.76797-0.79967
  -2  -8   0 2999.35 34.3647   1 0.56059-0.71122-0.46464 0.15579 0.78734-0.81901
  -2  -7   0 29.6166 1.61243   1 0.52144-0.67207-0.46783 0.19758 0.80668-0.83833
  -2  -6   0 70.8006 2.07196   1 0.47374-0.62438-0.47295 0.24131 0.82533-0.85696
  -2  -5   0 2860.60 27.7664   1 0.41579-0.56644-0.47984 0.28682 0.84222-0.87383
  -2  -4   0 4835.90 33.6226   1 0.34575-0.49641-0.48804 0.33363 0.85577-0.88736
  -2  -3   0 8.80019 1.09611   1 0.26194-0.41260-0.49665 0.38085 0.86371-0.89529
  -2  -2   0 2247.87 20.3578   1 0.16328-0.31395-0.50421 0.42702 0.86314-0.89469
  -2  -1   0 715.765 11.1695   1 0.05005-0.20072-0.50863 0.47004 0.85072-0.88225
  -2   0   0 1085.48 13.4661   1-0.07534-0.07534-0.50739 0.50741 0.82339-0.85491
  -1  -1   0 953.434 9.36454   1 0.20159-0.27693-0.48617 0.44757 0.87340-0.88918
  -1  -2   0 4771.86 23.2524   1 0.38527-0.46060-0.45125 0.37404 0.86751-0.88330
  -1  -3   0 365.672 7.82737   1 0.51539-0.59072-0.41764 0.30182 0.83935-0.85517
  -1  -4   017892.90 57.0905   1 0.60546-0.68078-0.39095 0.23652 0.80437-0.82020
  -1  -5   0 3574.48 28.4897   1 0.66818-0.74349-0.37198 0.17894 0.76968-0.78553
  -1  -6   0 175.739 5.32636   1 0.71258-0.78788-0.35982 0.12817 0.73787-0.75375
  -1  -7   0 893.506 16.8859   1 0.74456-0.81985-0.35318 0.08292 0.70954-0.72544
  -1  -8   0 59.2339 1.96442   1 0.76790-0.84319-0.35092 0.04205 0.68452-0.70044
  -1  -9   0 204.147  6.9408   1 0.78507-0.86035-0.35212 0.00463 0.66239-0.67833
  -1 -10   0 27.5988 1.79159   1 0.79769-0.87296-0.35605-0.03005 0.64271-0.65866
  -1 -11   0 228.889 6.61769   1 0.80685-0.88211-0.36216-0.06255 0.62505-0.64103
  -1 -12   0 433.504 11.3069   1 0.81331-0.88857-0.37003-0.09329 0.60908-0.62507
  -1 -13   0 328.422 10.3441   1 0.81760-0.89285-0.37933-0.12259 0.59449-0.61050
  -1 -14   0  47.848 2.74301   1 0.82011-0.89536-0.38982-0.15072 0.58104-0.59707
   0 -14   0 7.37883 2.15216   1 0.93349-0.93339-0.27028-0.27028 0.42574-0.42602
   0 -13   0 2.80694 1.66982   1 0.93854-0.93845-0.25097-0.25097 0.42805-0.42831
   0 -12   0 23.9824 2.19139   1 0.94319-0.94310-0.23166-0.23166 0.43019-0.43043
   0 -11   0    0.00 3.93065   1 0.94745-0.94737-0.21236-0.21236 0.43214-0.43236
   0 -10   0 366.529 9.42679   1 0.95132-0.95125-0.19305-0.19305 0.43392-0.43412
   0  -9   0-4.81121 4.33009   1 0.95481-0.95474-0.17375-0.17375 0.43552-0.43570
   0  -8   0 3150.54 32.8949   1 0.95792-0.95786-0.15444-0.15444 0.43695-0.43711
   0  -7   0 0.03072 1.15706   1 0.96065-0.96060-0.13514-0.13514 0.43821-0.43835
   0  -6   0 1450.86 19.2001   1 0.96302-0.96297-0.11583-0.11583 0.43930-0.43942
   0  -5   0 0.59392 3.25634   1 0.96501-0.96498-0.09653-0.09653 0.44022-0.44032
   0  -4   010202.30 40.5301   1 0.96664-0.96661-0.07722-0.07722 0.44098-0.44106
   0  -3   0-0.23552 2.18113   1 0.96790-0.96788-0.05792-0.05792 0.44157-0.44163
   0  -2   0 2739.07 14.8276   1 0.96881-0.96879-0.03861-0.03861 0.44199-0.44203
   1  -1   0 974.135 9.57243   1 0.30373-0.22838 0.49985-0.53847-0.72935 0.74508
   1  -2   0 4969.50 23.7584   1 0.54290-0.46754 0.45430-0.53154-0.57685 0.59256
   1  -3   0 374.747 7.70883   1 0.71933-0.64397 0.38545-0.50130-0.41441 0.43011
   1  -4   016466.00 53.7995   1 0.83383-0.75846 0.31115-0.46561-0.27124 0.28692
   1  -5   0 3435.57 27.2092   1 0.90387-0.82849 0.24151-0.43457-0.15604 0.17170
   1  -6   0 175.165 5.15695   1 0.94589-0.87051 0.17953-0.41120-0.06630 0.08194
   1  -7   0 851.874 16.2505   1 0.97088-0.89549 0.12499-0.39528 0.00335 0.01227
   1  -8   0 64.4962 1.99252   1 0.98545-0.91005 0.07672-0.38562 0.05789-0.04229
   1  -9   0 195.822  6.6089   1 0.99347-0.91806 0.03347-0.38098 0.10114-0.08556
   1 -10   0  27.347 1.80197   1 0.99722-0.92181-0.00583-0.38029 0.13590-0.12035
   1 -11   0 224.033 6.52773   1 0.99809-0.92267-0.04200-0.38273 0.16418-0.14865
   1 -12   0 427.222  11.511   1 0.99691-0.92149-0.07570-0.38765 0.18743-0.17191
   1 -13   0 332.132 10.5218   1 0.99423-0.91880-0.10740-0.39455 0.20671-0.19121
   1 -14   0 47.4698 2.87041   1 0.99040-0.91496-0.13750-0.40307 0.22279-0.20731
   2 -13   0 31.9926 2.50165   1 0.97322-0.82245 0.01855-0.52052-0.02050 0.05176
   2 -12   0 615.511  13.582   1 0.96283-0.81206 0.05694-0.52029-0.05679 0.08806
   2 -11   0 69.0765 2.74977   1 0.94793-0.79717 0.09720-0.52194-0.09823 0.12952
   2 -10   0    0.00 4.04566   1 0.92734-0.77659 0.13942-0.52556-0.14552 0.17684
   2  -9   0 59.1822 2.16998   1 0.89953-0.74878 0.18361-0.53114-0.19935 0.23069
   2  -8   0 2979.46 33.5317   1 0.86258-0.71184 0.22957-0.53848-0.26027 0.29163
   2  -7   0 28.2042 1.58041   1 0.81425-0.66352 0.27679-0.54709-0.32848 0.35986
   2  -6   0 71.1541 2.08585   1 0.75209-0.60136 0.32432-0.55602-0.40352 0.43491
   2  -5   0 2705.78 26.9126   1 0.67388-0.52316 0.37062-0.56370-0.48383 0.51524
   2  -4   0 5001.88  34.222   1 0.57836-0.42764 0.41352-0.56799-0.56642 0.59785
   2  -3   0 2.01601 3.43351   1 0.46617-0.31547 0.45048-0.56634-0.64679 0.67824
   2  -2   0 2283.57 20.5115   1 0.34069-0.18999 0.47914-0.55639-0.71949 0.75096
   2  -1   0 724.995 11.2676   1 0.20792-0.05723 0.49807-0.53671-0.77945 0.81094
   2   0   0 1063.74 13.3286   1 0.07534 0.07534 0.50739-0.50741-0.82339 0.85491
   3   0   0 777.213 14.1688   1 0.11301 0.11301 0.50556-0.50561-0.81252 0.85978
   3  -1   0 1853.08 21.8905   1 0.20068 0.02535 0.49386-0.53251-0.78510 0.83235
   3  -2   0 523.046  12.058   1 0.28950-0.06346 0.47792-0.55518-0.75015 0.79738
   3  -3   0 1735.70 22.2109   1 0.37716-0.15111 0.45748-0.57336-0.70830 0.75551
   3  -4   0 488.448 12.4439   1 0.46141-0.23535 0.43261-0.58709-0.66066 0.70785
   3  -5   0 128.416 4.13839   1 0.54028-0.31421 0.40367-0.59676-0.60876 0.65593
   3  -6   0 28.5516  1.6059   1 0.61232-0.38625 0.37128-0.60298-0.55426 0.60141
   3  -7   0 38.1563 1.88349   1 0.67666-0.45059 0.33619-0.60651-0.49882 0.54595
   3  -8   0 5370.80 48.3196   1 0.73301-0.50692 0.29919-0.60812-0.44386 0.49097
   3  -9   0 550.636 11.6658   1 0.78149-0.55540 0.26101-0.60855-0.39054 0.43762
   3 -10   0 560.668 12.3177   1 0.82256-0.59646 0.22227-0.60842-0.33966 0.38673
   3 -11   0 72.0639  2.8858   1 0.85687-0.63077 0.18347-0.60823-0.29177 0.33882
   3 -12   0 248.261 7.71682   1 0.88515-0.65904 0.14497-0.60834-0.24714 0.29417
   4 -11   0 390.183  11.706   1 0.77369-0.47225 0.22966-0.65443-0.41543 0.47824
   4 -10   0 1.95546 1.95546   1 0.73541-0.43397 0.26329-0.64945-0.45658 0.51941
   4  -9   0 237.759 6.91708   1 0.69242-0.39099 0.29602-0.64358-0.49839 0.56124
   4  -8   0 1348.67 26.3979   1 0.64475-0.34332 0.32754-0.63648-0.54033 0.60319
   4  -7   0  465.50 10.7513   1 0.59254-0.29112 0.35749-0.62782-0.58175 0.64463
   4  -6   0-3.34814  4.1878   1 0.53615-0.23474 0.38555-0.61727-0.62194 0.68485
   4  -5   0 962.601 20.1331   1 0.47611-0.17471 0.41143-0.60453-0.66018 0.72311
   4  -4   0 1486.28 24.3053   1 0.41315-0.11175 0.43487-0.58937-0.69575 0.75869
   4  -3   0 213.039 6.66903   1 0.34814-0.04675 0.45575-0.57164-0.72800 0.79096
   4  -2   0 21.8947  1.4808   1 0.28205 0.01933 0.47401-0.55128-0.75641 0.81939
   4  -1   0 240.835 6.72481   1 0.21591 0.08547 0.48971-0.52837-0.78061 0.84361
   4   0   0 30.0339 1.55348   1 0.15068 0.15068 0.50301-0.50306-0.80042 0.86345
   5   0   0 2771.32 35.0324   1 0.18836 0.18836 0.49970-0.49977-0.78709 0.86587
   5  -1   0 384.696   9.501   1 0.24008 0.13663 0.48532-0.52400-0.77164 0.85040
   5  -2   0 255.002 7.89984   1 0.29250 0.08423 0.46936-0.54665-0.75327 0.83201
   5  -3   0 2.62956 4.56212   1 0.34509 0.03165 0.45173-0.56764-0.73207 0.81079
   5  -4   0 1155.19 23.9242   1 0.39731-0.02057 0.43238-0.58689-0.70818 0.78688
   5  -5   0 463.524  11.253   1 0.44863-0.07189 0.41129-0.60441-0.68182 0.76050
   5  -6   0 72.5039 2.76837   1 0.49854-0.12179 0.38849-0.62023-0.65329 0.73195
   5  -7   0  275.57 9.07641   1 0.54656-0.16980 0.36407-0.63441-0.62291 0.70155
   5  -8   0 3.88928  1.6878   1 0.59229-0.21552 0.33812-0.64707-0.59108 0.66970
   5  -9   0 217.193 6.23301   1 0.63538-0.25861 0.31079-0.65836-0.55816 0.63676
   5 -10   0 180.035 5.41145   1 0.67559-0.29881 0.28225-0.66843-0.52456 0.60314
   6  -8   0 3.11054 1.93358   1 0.56431-0.11220 0.34055-0.64951-0.61718 0.71156
   6  -7   0  115.74   3.701   1 0.52464-0.07254 0.36423-0.63458-0.64250 0.73690
   6  -6   0 2.92449 1.81992   1 0.48361-0.03151 0.38671-0.61846-0.66647 0.76089
   6  -5   0 7.81306 1.74794   1 0.44151 0.01058 0.40796-0.60110-0.68888 0.78332
   6  -4   0 312.159 9.88472   1 0.39865 0.05343 0.42795-0.58248-0.70956 0.80401
   6  -3   0 687.434 20.1461   1 0.35534 0.09673 0.44668-0.56260-0.72835 0.82283
   6  -2   0 293.423 9.47955   1 0.31193 0.14014 0.46417-0.54148-0.74515 0.83965
   6  -1   0 5.87109 1.71811   1 0.26872 0.18334 0.48047-0.51916-0.75988 0.85439
   6   0   0 931.997 22.6566   1 0.22603 0.22603 0.49564-0.49572-0.77250 0.86703
   7   0   0 823.856 23.4079   1 0.26370 0.26370 0.49079-0.49088-0.75661 0.86690
   7  -1   0  23.547 2.33681   1 0.29990 0.22751 0.47504-0.51374-0.74599 0.85626
   7  -2   0 296.603 8.42024   1 0.33649 0.19092 0.45841-0.53573-0.73374 0.84399
   7  -3   0 35.2283 2.67263   1 0.37327 0.15415 0.44087-0.55680-0.71989 0.83012
   7  -4   0 2.01961 2.06169   1 0.41003 0.11739 0.42239-0.57692-0.70448 0.81469
 -10  -3  -1-5.08355 6.67347   1-0.40895-0.36391-0.52804 0.41229 0.64194-0.89265
 -10  -2  -1 40.0286  3.7017   1-0.43202-0.34086-0.51136 0.43422 0.63577-0.88646
 -10  -1  -1-2.00707 8.38368   1-0.45527-0.31761-0.49418 0.45566 0.62871-0.87937
 -10   0  -1-2.99929 5.74778   1-0.47863-0.29426-0.47651 0.47659 0.62075-0.87140
 -10   0   0-4.79723 6.71403   1-0.37671-0.37671-0.47129 0.47143 0.70077-0.85833
 -10  -1   0-0.96401 6.98908   1-0.35270-0.40071-0.48768 0.44920 0.70688-0.86446
 -10  -2   0 4.55978 2.58912   1-0.32904-0.42437-0.50358 0.42650 0.71205-0.86964
 -10  -3   0  21.452 2.87285   1-0.30580-0.44760-0.51903 0.40334 0.71626-0.87388
 -10  -4   0 -0.1363 2.33807   1-0.28304-0.47035-0.53405 0.37974 0.71953-0.87717
 -10  -5   0    0.00 7.37049   1-0.26083-0.49256-0.54865 0.35573 0.72188-0.87954
 -10  -6   0 2.04442 5.77678   1-0.23921-0.51417-0.56287 0.33134 0.72331-0.88099
  -9 -10   0 16.3091 2.82859   1-0.09700-0.58100-0.61799 0.23201 0.74228-0.88429
  -9  -9   0 58.2051 4.03662   1-0.11759-0.56043-0.60575 0.25837 0.74458-0.88656
  -9  -8   0 21.9073  3.1101   1-0.13911-0.53891-0.59321 0.28445 0.74597-0.88793
  -9  -7   0-5.52184 5.52184   1-0.16153-0.51650-0.58035 0.31020 0.74641-0.88836
  -9  -6   0 1.40645 2.34058   1-0.18481-0.49323-0.56714 0.33560 0.74589-0.88781
  -9  -5   0 56.5223 3.57922   1-0.20889-0.46916-0.55355 0.36062 0.74435-0.88626
  -9  -4   0 124.268 4.55549   1-0.23371-0.44434-0.53953 0.38521 0.74179-0.88367
  -9   0  -1 1.74815 5.38055   1-0.45236-0.24519-0.48478 0.48486 0.63710-0.87199
  -9  -1  -1 2.61799 4.54484   1-0.42611-0.27143-0.50240 0.46386 0.64627-0.88119
  -9  -2  -1 26.5247  2.9856   1-0.39997-0.29756-0.51944 0.44229 0.65444-0.88937
  -9  -3  -1 68.2105 4.06601   1-0.37405-0.32347-0.53592 0.42016 0.66158-0.89653
  -9  -4  -1 6.82433 2.40057   1-0.34844-0.34908-0.55186 0.39749 0.66769-0.90266
  -9  -5  -1 18.7503 2.72655   1-0.32321-0.37430-0.56727 0.37430 0.67276-0.90775
  -9  -6  -1-5.62276 6.89208   1-0.29845-0.39905-0.58220 0.35061 0.67679-0.91180
  -9  -7  -1 3.97577  2.3498   1-0.27424-0.42326-0.59665 0.32645 0.67980-0.91483
  -9  -8  -1 26.4873  3.0526   1-0.25064-0.44685-0.61065 0.30184 0.68179-0.91684
  -9  -9  -1 4.05956 2.69589   1-0.22773-0.46976-0.62424 0.27682 0.68278-0.91785
  -9  -7  -2    0.00 6.11365   1-0.38167-0.33530-0.60527 0.33502 0.60290-0.93102
  -9  -6  -2 39.7154 3.26514   1-0.40582-0.31116-0.58950 0.35786 0.59774-0.92584
  -9  -5  -2  12.146 2.45849   1-0.43024-0.28674-0.57321 0.38018 0.59159-0.91968
  -9  -4  -2 12.2149 2.90731   1-0.45487-0.26212-0.55639 0.40198 0.58449-0.91255
  -9  -3  -2-3.79548 5.84483   1-0.47961-0.23738-0.53903 0.42323 0.57643-0.90447
  -9  -2  -2 21.7453 2.92726   1-0.50438-0.21262-0.52112 0.44393 0.56744-0.89546
  -9  -1  -2 61.2795 4.02467   1-0.52910-0.18791-0.50265 0.46406 0.55756-0.88556
  -9   0  -2  339.30 9.81616   1-0.55367-0.16335-0.48361 0.48364 0.54680-0.87478
  -9   0  -3-5.05555 6.15005   1-0.64157-0.09491-0.47671 0.47669 0.45313-0.87420
  -9  -1  -3-1.01245 6.49217   1-0.61917-0.11730-0.49688 0.45824 0.46477-0.88586
  -9  -2  -3 14.7153 2.85115   1-0.59644-0.14003-0.51652 0.43928 0.47569-0.89680
  -8   0  -4 113.401 5.06976   1-0.71471 0.03411-0.46979 0.46971 0.35686-0.85526
  -8  -1  -4 224.084  6.5012   1-0.69296 0.01236-0.49141 0.45271 0.37060-0.86902
  -8  -2  -4 14.0232 3.13129   1-0.67063-0.00996-0.51252 0.43522 0.38376-0.88221
  -8  -3  -4 1.42736 2.84431   1-0.64778-0.03281-0.53312 0.41720 0.39631-0.89477
  -8  -4  -4 21.6073 3.30734   1-0.62448-0.05610-0.55318 0.39865 0.40818-0.90666
  -8  -8  -3 0.85821 2.76302   1-0.43045-0.23063-0.63134 0.32242 0.54036-0.94584
  -8  -7  -3-14.6581 8.11897   1-0.45640-0.20469-0.61481 0.34450 0.53312-0.93857
  -8  -6  -3 3.81843 8.32732   1-0.48246-0.17864-0.59769 0.36599 0.52485-0.93029
  -8  -5  -3  9.0912 2.85604   1-0.50853-0.15258-0.57997 0.38688 0.51560-0.92101
  -8  -4  -3 9.33191  2.9293   1-0.53451-0.12660-0.56166 0.40718 0.50540-0.91079
  -8  -3  -3 40.8322 3.29545   1-0.56032-0.10080-0.54274 0.42688 0.49428-0.89966
  -8  -2  -3 39.1577  3.5674   1-0.58585-0.07528-0.52323 0.44598 0.48230-0.88766
  -8  -1  -3  226.16 6.90373   1-0.61101-0.05012-0.50313 0.46448 0.46951-0.87484
  -8   0  -3-3.56168  7.3427   1-0.63573-0.02541-0.48244 0.48240 0.45596-0.86127
  -8  -5  -2 0.98513 2.21129   1-0.40171-0.23993-0.58086 0.38781 0.60794-0.92026
  -8  -6  -2  2.3799 2.32748   1-0.37416-0.26747-0.59702 0.36537 0.61530-0.92765
  -8  -7  -2 3.99593 2.23395   1-0.34694-0.29468-0.61259 0.34233 0.62154-0.93390
  -8  -8  -2 34.6016 3.21046   1-0.32013-0.32148-0.62760 0.31872 0.62664-0.93902
  -8  -9  -2 69.9408 4.12466   1-0.29384-0.34777-0.64205 0.29457 0.63060-0.94301
  -8 -10  -2    0.00 6.42347   1-0.26816-0.37345-0.65599 0.26990 0.63344-0.94586
  -8 -11  -2 8.80608 2.68696   1-0.24315-0.39844-0.66945 0.24474 0.63516-0.94760
  -8 -12  -1 1.30267 2.48978   1-0.10335-0.51877-0.66481 0.20154 0.70147-0.92085
  -8 -11  -1 21.0765 2.84591   1-0.12613-0.49600-0.65301 0.22835 0.70350-0.92286
  -8 -10  -1    0.00 6.46893   1-0.14993-0.47220-0.64086 0.25481 0.70450-0.92383
  -8  -9  -1 128.489  4.7363   1-0.17470-0.44744-0.62833 0.28089 0.70441-0.92372
  -8  -8  -1 27.9773 2.97206   1-0.20038-0.42176-0.61538 0.30655 0.70321-0.92250
  -8  -9   0 72.2859 3.85371   1-0.05223-0.55044-0.60576 0.25838 0.76511-0.89133
  -8 -10   0-0.89283  5.7351   1-0.02961-0.57305-0.61717 0.23117 0.76235-0.88860
  -8 -11   0 2.79493 9.00472   1-0.00818-0.59448-0.62833 0.20372 0.75865-0.88491
  -8 -12   0 7.09476 2.47003   1 0.01205-0.61471-0.63928 0.17606 0.75405-0.88033
  -8 -13   0-1.01969 6.98017   1 0.03107-0.63371-0.65005 0.14822 0.74861-0.87491
  -7 -15   0 10.8414 2.68154   1 0.14602-0.67331-0.66258 0.08351 0.74857-0.85916
  -7 -14   0-5.77637 6.23764   1 0.12855-0.65585-0.65289 0.11243 0.75651-0.86708
  -7 -13   0 -1.8362 6.59983   1 0.10963-0.63694-0.64314 0.14129 0.76369-0.87424
  -7 -12   0 20.4345  2.7183   1 0.08924-0.61655-0.63331 0.17007 0.77007-0.88060
  -7 -11  -1 72.4981 3.90407   1-0.06370-0.48308-0.65366 0.22898 0.72374-0.92734
  -7 -12  -1-10.8823 7.02047   1-0.03837-0.50841-0.66454 0.20126 0.72136-0.92498
  -7 -13  -1 0.95527 6.23551   1-0.01436-0.53241-0.67512 0.17323 0.71788-0.92152
  -7 -14  -1 13.2629  2.8248   1 0.00828-0.55505-0.68544 0.14494 0.71333-0.91699
  -7 -13  -2 14.6584 2.58491   1-0.14136-0.42488-0.69834 0.19640 0.65618-0.95291
  -7 -12  -2 6.18912 2.51137   1-0.16769-0.39856-0.68645 0.22312 0.65645-0.95316
  -7 -11  -2  37.618 3.21539   1-0.19504-0.37121-0.67410 0.24938 0.65548-0.95217
  -7 -10  -2 33.0363 3.09978   1-0.22334-0.34292-0.66123 0.27512 0.65322-0.94989
  -7  -7  -3 1.88658 2.23245   1-0.43528-0.15047-0.62189 0.35157 0.54514-0.93484
  -7  -8  -3-2.71526 7.19177   1-0.40595-0.17979-0.63851 0.32957 0.55407-0.94379
  -7  -9  -3 2.81084 6.69148   1-0.37682-0.20892-0.65445 0.30691 0.56179-0.95153
  -7 -10  -3 13.3151 2.82251   1-0.34801-0.23772-0.66974 0.28359 0.56828-0.95804
  -7 -11  -3 13.2575 2.73967   1-0.31963-0.26609-0.68440 0.25964 0.57354-0.96331
  -7  -9  -4-1.03652 7.92573   1-0.48673-0.11847-0.65230 0.30471 0.46594-0.94877
  -7  -8  -4 1.00511 5.58046   1-0.51398-0.09123-0.63470 0.32572 0.45634-0.93915
  -7  -7  -4 -5.8526 7.17179   1-0.54110-0.06411-0.61646 0.34609 0.44574-0.92853
  -7  -6  -4 19.3162 3.17226   1-0.56799-0.03723-0.59759 0.36582 0.43419-0.91696
  -7  -5  -4  6.3962 2.60664   1-0.59455-0.01068-0.57808 0.38493 0.42175-0.90450
  -7  -4  -4 9.67575 2.72718   1-0.62067 0.01543-0.55795 0.40341 0.40848-0.89121
  -7  -3  -4 142.196 5.12087   1-0.64626 0.04102-0.53721 0.42128 0.39445-0.87716
  -7  -2  -4-6.23557 6.48541   1-0.67124 0.06599-0.51588 0.43856 0.37972-0.86241
  -7  -1  -4  47.952  3.5951   1-0.69552 0.09027-0.49399 0.45528 0.36437-0.84704
  -7   0  -4 33.3117 3.31872   1-0.71904 0.11378-0.47155 0.47145 0.34847-0.83112
  -7   0  -5-16.8608 7.74852   1-0.78492 0.16018-0.45420 0.45405 0.24758-0.82331
  -7  -1  -5 26.7081 3.33981   1-0.76486 0.14013-0.47719 0.43844 0.26282-0.83858
  -7  -2  -5 23.5791 3.04179   1-0.74400 0.11928-0.49975 0.42238 0.27770-0.85348
  -7  -3  -5 10.2386 2.90905   1-0.72239 0.09768-0.52184 0.40586 0.29215-0.86795
  -7  -4  -5 19.4433 3.28721   1-0.70009 0.07538-0.54344 0.38885 0.30611-0.88192
  -6   0  -6-14.2305 6.89401   1-0.84667 0.27782-0.43036 0.43016 0.12852-0.78159
  -6  -1  -6 9.88784 2.90153   1-0.82917 0.26032-0.45446 0.41565 0.14442-0.79751
  -6  -2  -6 3.06858 5.87972   1-0.81073 0.24189-0.47822 0.40079 0.16018-0.81329
  -6  -8  -5-7.08643 6.94011   1-0.60334 0.05400-0.62834 0.31929 0.35358-0.91372
  -6  -7  -5 4.36038 2.38882   1-0.63018 0.08084-0.60811 0.33768 0.33983-0.89995
  -6  -6  -5  3.5606 2.58196   1-0.65642 0.10707-0.58727 0.35544 0.32532-0.88542
  -6  -5  -5 30.8086 3.16918   1-0.68195 0.13260-0.56582 0.37260 0.31013-0.87021
  -6  -4  -5 21.0313 2.87262   1-0.70671 0.15735-0.54379 0.38919 0.29436-0.85442
  -6  -3  -5 3.10509 2.28742   1-0.73061 0.18124-0.52123 0.40524 0.27807-0.83811
  -6  -2  -5 62.5852 3.79336   1-0.75360 0.20423-0.49815 0.42077 0.26136-0.82138
  -6  -1  -5  6.2243 2.62184   1-0.77563 0.22625-0.47460 0.43583 0.24429-0.80429
  -6   0  -5 3.28844 2.32974   1-0.79665 0.24727-0.45060 0.45044 0.22695-0.78693
  -6  -7  -4 7.37156 2.55855   1-0.53506 0.00519-0.62140 0.35101 0.44734-0.91437
  -6  -8  -4-16.2352 9.36566   1-0.50463-0.02523-0.64022 0.33122 0.46040-0.92746
  -6  -9  -4 5.72644  2.4437   1-0.47394-0.05592-0.65828 0.31067 0.47234-0.93942
  -6 -10  -4-0.96489 7.41498   1-0.44312-0.08673-0.67559 0.28937 0.48309-0.95018
  -6 -11  -4-3.01067   7.962   1-0.41232-0.11752-0.69215 0.26732 0.49259-0.95970
  -6 -12  -4 5.21505  8.0167   1-0.38168-0.14816-0.70797 0.24453 0.50079-0.96792
  -6 -14  -3 5.66719 2.85988   1-0.19281-0.31754-0.72955 0.18893 0.60092-0.97500
  -6 -13  -3 0.99895 7.39221   1-0.22294-0.28743-0.71716 0.21516 0.59863-0.97269
  -6 -12  -3-6.66723 6.53052   1-0.25399-0.25638-0.70414 0.24075 0.59487-0.96891
  -6 -11  -3 39.3513 3.11277   1-0.28583-0.22455-0.69044 0.26566 0.58962-0.96364
  -6 -10  -3 3.61585 2.52269   1-0.31832-0.19206-0.67602 0.28985 0.58288-0.95689
  -6 -12  -2 27.7899 3.02933   1-0.11311-0.37779-0.68890 0.22556 0.67609-0.95704
  -6 -13  -2 6.99939 2.50128   1-0.08325-0.40765-0.69987 0.19791 0.67591-0.95688
  -6 -14  -2 7.63424 2.65676   1-0.05478-0.43611-0.71037 0.16980 0.67432-0.95531
  -6 -15  -2 25.8332 3.14783   1-0.02779-0.46309-0.72047 0.14129 0.67140-0.95241
  -6 -16  -1 25.4683 3.12585   1 0.12906-0.60047-0.69778 0.08004 0.71564-0.90358
  -6 -15  -1 3.88056  6.9955   1 0.10765-0.57907-0.68890 0.10977 0.72312-0.91104
  -6 -14  -1 4.45691  2.5483   1 0.08453-0.55595-0.67990 0.13938 0.72963-0.91753
  -6 -13  -1  0.7445 2.41178   1 0.05967-0.53110-0.67073 0.16882 0.73507-0.92295
  -6 -14   0 40.4175 3.44046   1 0.21620-0.66816-0.64002 0.09955 0.76590-0.86072
  -6 -15   0 43.5415 3.35417   1 0.23427-0.68622-0.64878 0.06970 0.75668-0.85152
  -6 -16   0 1.97345 2.66259   1 0.25065-0.70259-0.65761 0.03992 0.74682-0.84168
  -5 -18   0 6.92431 3.32158   1 0.37473-0.75132-0.65264-0.04228 0.72202-0.80116
  -5 -17   0  114.55 4.91523   1 0.36229-0.73888-0.64415-0.01217 0.73424-0.81335
  -5 -16   0 2.47903  2.7186   1 0.34806-0.72466-0.63592 0.01821 0.74607-0.82517
  -5 -15  -1 140.015 5.10858   1 0.19511-0.59119-0.67715 0.09801 0.73428-0.90645
  -5 -16  -1 204.018  6.0393   1 0.21787-0.61393-0.68475 0.06700 0.72529-0.89748
  -5 -17  -1 66.1538 4.43396   1 0.23852-0.63458-0.69240 0.03604 0.71543-0.88764
  -5 -16  -2 1.70817 2.93428   1 0.07187-0.48740-0.72551 0.10771 0.68395-0.94923
  -5 -15  -2 132.412 5.14719   1 0.04341-0.45895-0.71708 0.13789 0.68895-0.95421
  -5 -14  -2 3.05331 2.85395   1 0.01296-0.42851-0.70831 0.16773 0.69250-0.95774
  -5 -13  -3 44.3773 3.68494   1-0.18011-0.25491-0.72138 0.21936 0.61582-0.97413
  -5 -14  -3 7.01121 2.88449   1-0.14528-0.28973-0.73301 0.19238 0.61901-0.97734
  -5 -15  -3-1.01053 7.77895   1-0.11179-0.32322-0.74395 0.16471 0.62044-0.97879
  -5 -13  -4 74.3226 4.29088   1-0.32682-0.12767-0.72900 0.22693 0.51934-0.97074
  -5 -12  -4  92.372 4.61545   1-0.36174-0.09276-0.71383 0.25038 0.51027-0.96165
  -5 -11  -4 0.91437 8.45006   1-0.39694-0.05757-0.69778 0.27294 0.49961-0.95096
  -5 -10  -4 -7.0287  6.6925   1-0.43221-0.02230-0.68082 0.29459 0.48741-0.93874
  -5  -6  -5 20.0496 2.89097   1-0.66678 0.19278-0.58640 0.35457 0.30984-0.85419
  -5  -7  -5 84.5016 4.15154   1-0.63823 0.16423-0.60841 0.33796 0.32732-0.87169
  -5  -8  -5 45.5185 3.48132   1-0.60878 0.13479-0.62972 0.32066 0.34407-0.88845
  -5  -9  -5 43.3032 3.60423   1-0.57855 0.10456-0.65030 0.30263 0.35996-0.90437
  -5 -10  -5 19.7451 3.38697   1-0.54765 0.07367-0.67013 0.28385 0.37490-0.91933
  -5 -11  -5 76.2772 4.63685   1-0.51622 0.04225-0.68916 0.26427 0.38879-0.93323
  -5  -7  -6 4.05382 7.31135   1-0.71585 0.22238-0.58864 0.31814 0.21707-0.85452
  -5  -6  -6 25.8681 3.08765   1-0.73985 0.24637-0.56593 0.33405 0.20051-0.83795
  -5  -5  -6 24.2232 2.85646   1-0.76286 0.26938-0.54274 0.34946 0.18359-0.82100
  -5  -4  -6 4.75768 2.49212   1-0.78484 0.29135-0.51908 0.36442 0.16638-0.80377
  -5  -3  -6 7.10641 2.76646   1-0.80575 0.31226-0.49501 0.37896 0.14897-0.78634
  -5  -2  -6-1.32546 2.39405   1-0.82558 0.33208-0.47056 0.39312 0.13143-0.76878
  -5  -1  -6 3.69788 2.36253   1-0.84429 0.35078-0.44577 0.40694 0.11382-0.75116
  -5   0  -6 50.2881 3.52232   1-0.86188 0.36837-0.42067 0.42045 0.09622-0.73354
  -4  -4  -7 2.74933 2.67752   1-0.84798 0.41037-0.48535 0.33063 0.03032-0.74505
  -4  -3  -7-1.28201 2.63582   1-0.86514 0.42752-0.46035 0.34423 0.01308-0.72779
  -4  -2  -7 3.96823 6.72652   1-0.88118 0.44355-0.43511 0.35761-0.00404-0.71065
  -4  -1  -7    6.77 2.75929   1-0.89610 0.45847-0.40967 0.37078-0.02098-0.69369
  -4   0  -7-0.98663 6.32057   1-0.90992 0.47228-0.38406 0.38378-0.03770-0.67695
  -4  -3  -6 2.56223 6.10836   1-0.82624 0.40809-0.48292 0.36686 0.11031-0.73193
  -4  -4  -6 3.72318 2.34878   1-0.80513 0.38699-0.50830 0.35362 0.12996-0.75160
  -4  -5  -6 7.46019 2.63059   1-0.78269 0.36456-0.53330 0.34001 0.14961-0.77127
  -4  -6  -6 3.62401 7.58777   1-0.75894 0.34081-0.55788 0.32598 0.16916-0.79084
  -4  -7  -6  23.804 3.15599   1-0.73390 0.31577-0.58198 0.31147 0.18851-0.81021
  -4  -8  -6-3.69814 2.56184   1-0.70760 0.28949-0.60556 0.29644 0.20756-0.82928
  -4  -9  -6 14.4297 3.25029   1-0.68011 0.26201-0.62855 0.28082 0.22619-0.84793
  -4 -10  -6 35.1807 3.94589   1-0.65150 0.23339-0.65091 0.26457 0.24428-0.86604
  -4 -13  -5 2.07025 8.13386   1-0.44832 0.04971-0.72871 0.22658 0.41196-0.94069
  -4 -12  -5 102.432 4.83169   1-0.48482 0.08620-0.71041 0.24689 0.39698-0.92569
  -4 -11  -5-4.73478 7.40137   1-0.52081 0.12218-0.69112 0.26621 0.38060-0.90929
  -4 -10  -5 38.9923 3.53617   1-0.55609 0.15745-0.67087 0.28458 0.36296-0.89163
  -4  -9  -5 15.7199 2.83629   1-0.59047 0.19183-0.64970 0.30202 0.34421-0.87286
  -4 -12  -4 205.444 6.44647   1-0.34719-0.03196-0.71884 0.25537 0.51587-0.95149
  -4 -13  -4 51.7918 3.89887   1-0.30632-0.07282-0.73420 0.23212 0.52798-0.96361
  -4 -14  -4  280.88 8.60159   1-0.26593-0.11321-0.74844 0.20776 0.53803-0.97369
  -4 -15  -4 46.1548 3.96214   1-0.22627-0.15286-0.76164 0.18234 0.54600-0.98168
  -4 -16  -3 1.98657 7.84116   1-0.01808-0.34158-0.75376 0.13590 0.63817-0.98078
  -4 -15  -3 76.5311 4.59839   1-0.05531-0.30436-0.74480 0.16555 0.63830-0.98089
  -4 -14  -3 150.643 5.37332   1-0.09454-0.26513-0.73510 0.19446 0.63630-0.97887
  -4 -15  -2 5.34607 2.70965   1 0.12468-0.46488-0.70942 0.13021 0.70404-0.95354
  -4 -16  -2 64.3703 3.81787   1 0.15648-0.49668-0.71606 0.09824 0.69759-0.94711
  -4 -17  -2-2.66746 2.57332   1 0.18562-0.52580-0.72254 0.06612 0.68967-0.93921
  -4 -18  -1 1.99054 7.04504   1 0.35816-0.67887-0.67702-0.01797 0.70331-0.85978
  -4 -17  -1 20.9969 3.29609   1 0.33967-0.66039-0.67038 0.01401 0.71584-0.87229
  -4 -16  -1 0.87699 6.14939   1 0.31873-0.63945-0.66404 0.04628 0.72774-0.88417
  -4 -17   0 2.72397 6.48762   1 0.46825-0.76950-0.61231-0.04402 0.72061-0.78397
  -4 -18   0-0.96685 7.45413   1 0.47900-0.78025-0.62049-0.07445 0.70711-0.77049
  -3 -19   0 1.97172 6.97365   1 0.59657-0.82247-0.58539-0.14818 0.66143-0.70907
  -3 -18   0-0.92462  7.4385   1 0.59064-0.81655-0.57630-0.11865 0.67563-0.72326
  -3 -17   0 5.90693 2.55828   1 0.58295-0.80886-0.56781-0.08854 0.69002-0.73762
  -3 -17  -1 1.76792 7.89325   1 0.45487-0.70025-0.63684-0.01955 0.70361-0.84430
  -3 -18  -1 38.0335 3.36782   1 0.47183-0.71719-0.64253-0.05247 0.68882-0.82953
  -3 -19  -1 -5.0408 7.05712   1 0.48617-0.73153-0.64883-0.08478 0.67383-0.81457
  -3 -18  -2 10.1867 2.66422   1 0.31605-0.58089-0.70781 0.01276 0.68356-0.91736
  -3 -17  -2 22.1431   2.935   1 0.28799-0.55284-0.70338 0.04695 0.69538-0.92916
  -3 -16  -2 44.3368 3.44586   1 0.25643-0.52128-0.69916 0.08133 0.70593-0.93969
  -3 -15  -3 0.12619 2.69202   1 0.00839-0.29272-0.74326 0.16400 0.65550-0.98233
  -3 -16  -3 41.6173 3.63351   1 0.05249-0.33681-0.75019 0.13231 0.65513-0.98199
  -3 -17  -3-10.9358 8.13629   1 0.09350-0.37781-0.75642 0.09993 0.65221-0.97908
  -3 -16  -4 2.04668 8.43992   1-0.14957-0.15421-0.77737 0.15944 0.56575-0.98569
  -3 -15  -4  10.248 3.01847   1-0.19598-0.10781-0.76584 0.18653 0.55745-0.97737
  -3 -14  -4 6.16599 2.75569   1-0.24364-0.06016-0.75297 0.21226 0.54635-0.96626
  -3 -11  -5-7.94057 6.99651   1-0.53736 0.21407-0.68981 0.26489 0.36157-0.87450
  -3 -12  -5 28.0065 3.23678   1-0.49647 0.17319-0.71077 0.24724 0.38295-0.89591
  -3 -13  -5 5.81568 2.90258   1-0.45455 0.13128-0.73052 0.22838 0.40279-0.91577
  -3 -14  -5    0.00 6.59771   1-0.41188 0.08862-0.74899 0.20824 0.42087-0.93387
  -3 -11  -6 88.3894 4.47082   1-0.64293 0.30017-0.66689 0.24192 0.23335-0.83937
  -3 -10  -6 1.91213 6.74929   1-0.67474 0.33198-0.64340 0.25705 0.21193-0.81793
  -3  -9  -6  6.7003  2.6595   1-0.70504 0.36227-0.61921 0.27146 0.19004-0.79602
  -3  -8  -6 24.9715 3.05459   1-0.73375 0.39098-0.59439 0.28525 0.16783-0.77379
  -3  -7  -6-0.86204 5.07988   1-0.76083 0.41805-0.56902 0.29849 0.14546-0.75140
  -3   0  -7 0.25755 2.34887   1-0.92618 0.56388-0.36194 0.36165-0.09102-0.60787
  -3  -1  -7 12.6031 2.78583   1-0.91355 0.55126-0.38833 0.34943-0.07355-0.62536
  -3  -2  -7 31.3568 3.30288   1-0.89973 0.53745-0.41465 0.33713-0.05567-0.64326
  -3  -3  -7 15.7922 2.51775   1-0.88467 0.52240-0.44085 0.32472-0.03740-0.66155
  -3  -4  -7 6.72225 2.78303   1-0.86835 0.50608-0.46691 0.31218-0.01878-0.68019
  -3  -5  -7-2.86508 6.41574   1-0.85073 0.48847-0.49280 0.29945 0.00013-0.69912
  -3  -6  -7 1.95485 2.34378   1-0.83179 0.46953-0.51847 0.28651 0.01928-0.71829
  -3  -7  -7  21.101 2.97933   1-0.81150 0.44925-0.54387 0.27330 0.03861-0.73764
  -2   0  -8 14.5966 3.08438   1-0.94801 0.64159-0.31668 0.31633-0.22729-0.54893
  -2  -1  -8 130.919 5.29131   1-0.93927 0.63285-0.34264 0.30367-0.21232-0.56393
  -2  -9  -7 9.52254 3.13672   1-0.79557 0.50868-0.57400 0.22619 0.02251-0.70582
  -2  -8  -7 53.7864 3.57555   1-0.81793 0.53103-0.54763 0.23843 0.00063-0.68392
  -2  -7  -7 11.5426 2.75796   1-0.83865 0.55174-0.52102 0.25044-0.02089-0.66239
  -2  -6  -7 34.1854 3.22755   1-0.85776 0.57085-0.49423 0.26226-0.04197-0.64128
  -2  -5  -7  24.512 3.01544   1-0.87534 0.58842-0.46732 0.27395-0.06257-0.62067
  -2  -4  -7 -9.7337 6.91605   1-0.89144 0.60451-0.44032 0.28557-0.08262-0.60059
  -2  -3  -7 14.7474  3.0604   1-0.90611 0.61918-0.41328 0.29714-0.10210-0.58110
  -2  -2  -7 9.04385 2.42816   1-0.91943 0.63249-0.38623 0.30870-0.12097-0.56220
  -2  -1  -7    0.00  6.6873   1-0.93146 0.64451-0.35919 0.32027-0.13923-0.54392
  -2   0  -7-1.47568 2.25996   1-0.94225 0.65529-0.33220 0.33189-0.15686-0.52628
  -2  -9  -6 11.0544 2.55102   1-0.74147 0.47405-0.60158 0.25383 0.13495-0.72518
  -2 -10  -6  19.176 2.73209   1-0.71041 0.44299-0.62818 0.24181 0.16117-0.75141
  -2 -11  -6  13.882  2.8938   1-0.67717 0.40976-0.65413 0.22915 0.18732-0.77758
  -2 -12  -6-1.95487 7.44711   1-0.64179 0.37439-0.67932 0.21573 0.21317-0.80346
  -2 -13  -6  64.824 4.13659   1-0.60436 0.33697-0.70361 0.20141 0.23849-0.82879
  -2 -15  -5-3.79445 2.98286   1-0.37521 0.12730-0.76825 0.18888 0.42820-0.92545
  -2 -14  -5  13.685 2.84228   1-0.42641 0.17848-0.74941 0.20865 0.40562-0.90286
  -2 -13  -5 27.7808 3.09842   1-0.47642 0.22849-0.72884 0.22668 0.38072-0.87793
  -2 -12  -5 1.12135 2.59902   1-0.52479 0.27685-0.70663 0.24309 0.35386-0.85106
  -2 -15  -4 23.8585 3.26641   1-0.16908-0.05937-0.76949 0.19016 0.56643-0.97060
  -2 -16  -4 27.9359  3.6135   1-0.11134-0.11710-0.78007 0.16214 0.57835-0.98253
  -2 -17  -4 82.0399 4.75762   1-0.05592-0.17251-0.78890 0.13235 0.58629-0.99050
  -2 -18  -3 1.00201 2.56764   1 0.23034-0.43930-0.74695 0.05184 0.65772-0.96886
  -2 -17  -3-3.78536 8.47001   1 0.18663-0.39560-0.74444 0.08794 0.66556-0.97668
  -2 -16  -3 150.841 5.34378   1 0.13804-0.34701-0.74153 0.12364 0.67053-0.98163
  -2 -17  -2 63.7883 3.88966   1 0.41199-0.60149-0.67086 0.01441 0.68884-0.90687
  -2 -18  -2 10.6869 2.98941   1 0.43992-0.62941-0.67299-0.02207 0.67317-0.89122
  -2 -19  -2 1.73767 2.62211   1 0.46365-0.65313-0.67591-0.05776 0.65688-0.87495
  -2 -19  -1 0.97827 6.37959   1 0.60900-0.77902-0.59808-0.13555 0.63662-0.76160
  -2 -18  -1-1.82047  5.7423   1 0.59865-0.76867-0.59158-0.10344 0.65309-0.77805
  -2 -18   0 2.65826 5.08897   1 0.70612-0.85668-0.51690-0.17807 0.62076-0.65263
  -2 -19   0-7.59322 6.43616   1 0.70773-0.85828-0.52762-0.20596 0.60729-0.63918
  -2 -20   0 7.98372 3.00551   1 0.70801-0.85855-0.53894-0.23325 0.59419-0.62610
  -1 -20   0 15.6544 2.98228   1 0.80944-0.88464-0.46874-0.30346 0.51506-0.53121
  -1 -19   0 12.9903 2.76522   1 0.81365-0.88886-0.45422-0.27937 0.52490-0.54104
  -1 -18   0  0.8666 8.75888   1 0.81701-0.89222-0.44014-0.25484 0.53508-0.55119
  -1 -18  -1 11.9545 2.46548   1 0.73401-0.82869-0.51766-0.17737 0.58327-0.69247
  -1 -19  -1 4.44788 2.61701   1 0.73775-0.83242-0.52639-0.20725 0.56748-0.67670
  -1 -20  -1 2.45856 2.83044   1 0.73963-0.83430-0.53609-0.23616 0.55244-0.66168
  -1 -19  -2 11.9447 2.88214   1 0.60752-0.72167-0.61708-0.11661 0.61591-0.81822
  -1 -18  -2 8.39121 2.73468   1 0.58880-0.70295-0.61498-0.08010 0.63583-0.83813
  -1 -17  -3   21.53 3.25138   1 0.30909-0.44272-0.72007 0.06356 0.67182-0.96718
  -1 -18  -3    0.00 7.16961   1 0.35869-0.49231-0.71762 0.02249 0.65845-0.95383
  -1 -17  -4 12.4323 3.21616   1-0.00045-0.15264-0.78825 0.13169 0.60121-0.98966
  -1 -16  -4 53.9491  4.1239   1-0.07277-0.08033-0.78195 0.16400 0.58973-0.97816
  -1 -15  -4 65.1924 3.96004   1-0.14875-0.00435-0.77276 0.19342 0.57180-0.96022
  -1 -13  -5 52.7958 3.64037   1-0.52300 0.35041-0.72019 0.21803 0.33585-0.81731
  -1 -14  -5 116.641 4.67992   1-0.46419 0.29161-0.74471 0.20393 0.37129-0.85277
  -1 -15  -5   29.99 3.44096   1-0.40243 0.22986-0.76688 0.18749 0.40420-0.88570
  -1 -16  -5 16.1851  3.3785   1-0.33854 0.16597-0.78648 0.16848 0.43382-0.91534
  -1 -14  -6-1.61413 2.64883   1-0.60970 0.41766-0.71304 0.17222 0.21039-0.78496
  -1 -13  -6 5.16497 2.77797   1-0.65185 0.45980-0.68621 0.18400 0.17872-0.75327
  -1 -12  -6 50.8703 3.82476   1-0.69090 0.49883-0.65841 0.19481 0.14687-0.72140
  -1 -11  -6-0.51138 2.54666   1-0.72681 0.53474-0.62986 0.20487 0.11520-0.68971
  -1 -10  -6 60.6236 3.67292   1-0.75966 0.56758-0.60075 0.21437 0.08401-0.65850
  -1  -5  -7-2.56678 6.45275   1-0.90077 0.68919-0.43157 0.23820-0.14261-0.52487
  -1  -6  -7  179.20 5.50363   1-0.88567 0.67410-0.45951 0.22752-0.12145-0.54605
  -1  -7  -7 46.5022 3.62964   1-0.86893 0.65737-0.48752 0.21692-0.09943-0.56809
  -1  -8  -7-0.91653  7.4137   1-0.85045 0.63889-0.51556 0.20635-0.07657-0.59097
  -1  -9  -7 52.8984   3.844   1-0.83010 0.61855-0.54357 0.19575-0.05290-0.61466
  -1 -10  -7 190.137 6.11865   1-0.80778 0.59624-0.57149 0.18506-0.02848-0.63910
  -1  -5  -8 18.5792 2.93518   1-0.90971 0.67867-0.41415 0.22072-0.21765-0.54292
  -1  -4  -8 3.56614 3.12423   1-0.92073 0.68967-0.38771 0.23289-0.23446-0.52609
  -1  -3  -8 4.08212 2.48209   1-0.93062 0.69956-0.36134 0.24514-0.25064-0.50989
  -1  -2  -8 41.7479 3.51141   1-0.93945 0.70838-0.33507 0.25748-0.26618-0.49433
  -1  -1  -8-4.83373 7.55207   1-0.94726 0.71619-0.30889 0.26991-0.28109-0.47939
  -1   0  -8 71.7329 4.17277   1-0.95411 0.72303-0.28282 0.28245-0.29540-0.46507
   0   0  -8 22.1896 3.02217   1-0.95405 0.79831-0.24191 0.24152-0.37236-0.37236
   0  -1  -8 5.55732 2.57584   1-0.94932 0.79359-0.26769 0.22869-0.35950-0.38523
   0  -2  -8 20.4948 2.96115   1-0.94373 0.78801-0.29365 0.21605-0.34595-0.39880
   0  -3  -8 40.6057 3.38043   1-0.93724 0.78152-0.31980 0.20358-0.33168-0.41309
   0  -4  -8-10.5005 7.07488   1-0.92979 0.77408-0.34613 0.19131-0.31667-0.42812
   0  -5  -8  10.546 2.84008   1-0.92131 0.76560-0.37266 0.17922-0.30087-0.44394
   0  -6  -8 10.3375  2.9463   1-0.91173 0.75604-0.39937 0.16732-0.28427-0.46056
   0  -7  -8 35.8203 3.52281   1-0.90099 0.74530-0.42625 0.15559-0.26684-0.47801
   0 -11  -7 7.14915 2.73409   1-0.82654 0.69034-0.55786 0.13280-0.10084-0.55100
   0 -10  -7 116.273 4.96676   1-0.84744 0.71124-0.52826 0.14181-0.12739-0.52443
   0  -9  -7    0.00 7.76645   1-0.86611 0.72990-0.49883 0.15100-0.15263-0.49917
   0  -8  -7    0.00 7.21112   1-0.88273 0.74652-0.46964 0.16042-0.17656-0.47522
   0  -7  -7 4.06802 2.66104   1-0.89750 0.76128-0.44070 0.17009-0.19921-0.45255
   0 -11  -6    0.00 7.23411   1-0.79078 0.67405-0.58653 0.16152 0.00504-0.56379
   0 -12  -6 138.332  4.8142   1-0.75796 0.64124-0.61904 0.15542 0.04184-0.60061
   0 -13  -6-12.2314 8.26309   1-0.72082 0.60410-0.65136 0.14913 0.08029-0.63908
   0 -14  -6-0.99265 7.98215   1-0.67901 0.56230-0.68319 0.14235 0.12007-0.67889
   0 -16  -5 1.73495 3.46991   1-0.38740 0.29018-0.78234 0.16433 0.39537-0.86113
   0 -15  -5  17.271 3.07737   1-0.46778 0.37055-0.75670 0.17730 0.34823-0.81397
   0 -14  -5 38.2483 3.41558   1-0.54188 0.44464-0.72738 0.18659 0.29786-0.76358
   0 -16  -4  20.447 3.31087   1-0.03341-0.04435-0.78295 0.16499 0.60002-0.97270
   0 -17  -4 -0.9798 8.24926   1 0.06999-0.14774-0.78414 0.12756 0.61721-0.98991
   0 -18  -4 57.2824 4.37486   1 0.16323-0.24097-0.78121 0.08602 0.62297-0.99569
   0 -19  -3 23.4887 3.49677   1 0.57552-0.63379-0.65038-0.08337 0.60492-0.88457
   0 -18  -3 50.1657  3.8613   1 0.53676-0.59503-0.65685-0.03829 0.62986-0.90949
   0 -17  -3 1.79053 5.93374   1 0.48664-0.54492-0.66610 0.00957 0.65424-0.93385
   0 -18  -2-0.90269 7.60539   1 0.75883-0.79763-0.51832-0.17677 0.54423-0.73077
   0 -19  -2 69.9427 4.12159   1 0.76621-0.80501-0.52361-0.21009 0.52440-0.71096
   0 -20  -1 -3.0037 7.14282   1 0.85288-0.87221-0.44538-0.32688 0.44478-0.53827
   0 -19  -1 45.2666 3.50904   1 0.85779-0.87713-0.43039-0.30327 0.45416-0.54763
   0 -18  -1-0.24767 2.54891   1 0.86184-0.88118-0.41593-0.27911 0.46404-0.55749
   0 -18   0    0.00 5.90192   1 0.90916-0.90904-0.34750-0.34750 0.41459-0.41495
   0 -19   0-0.26698 2.43365   1 0.90201-0.90188-0.36680-0.36680 0.41132-0.41170
   0 -20   0 2.39362 2.87645   1 0.89441-0.89427-0.38611-0.38611 0.40784-0.40824
   1 -20   0 15.8817 3.04468   1 0.95158-0.87610-0.29695-0.47527 0.27716-0.26180
   1 -19   0 10.3065 2.81836   1 0.95955-0.88408-0.27214-0.46148 0.27169-0.25631
   1 -18   0 15.2446 2.80821   1 0.96698-0.89151-0.24677-0.44824 0.26506-0.24966
   1 -18  -1 146.936 5.11616   1 0.95212-0.89612-0.29138-0.40367 0.28993-0.36762
   1 -19  -1 4.63567 8.13544   1 0.94410-0.88810-0.31488-0.41878 0.29319-0.37091
   1 -20  -1 -3.1216 2.70197   1 0.93568-0.87967-0.33788-0.43440 0.29545-0.37318
   1 -19  -2 20.8458  3.0894   1 0.90687-0.87033-0.38690-0.34682 0.35316-0.52396
   1 -18  -2 24.6563 3.03714   1 0.91302-0.87649-0.36974-0.32536 0.35954-0.53032
   1 -17  -3 13.5651 2.77538   1 0.75458-0.73752-0.52798-0.12856 0.53874-0.80259
   1 -18  -3-7.58697 6.83867   1 0.77956-0.76249-0.51979-0.17536 0.50465-0.76852
   1 -19  -3 5.63301 2.98767   1 0.79483-0.77776-0.51755-0.21621 0.47598-0.73987
   1 -18  -4 22.2972 3.43274   1 0.33265-0.33506-0.74623 0.05103 0.63310-0.99006
   1 -17  -4  11.303 3.25343   1 0.18788-0.19029-0.76892 0.11233 0.63651-0.99345
   1 -16  -4 3.65032 7.96721   1 0.00862-0.01103-0.78287 0.16489 0.60974-0.96666
   1 -14  -5 0.86475 6.38898   1-0.68375 0.66185-0.67257 0.13177 0.13318-0.58314
   1 -15  -5-11.9888 9.53961   1-0.60543 0.58354-0.71705 0.13763 0.21053-0.66051
   1 -16  -5-17.7614 9.36454   1-0.50938 0.48749-0.75833 0.14030 0.29068-0.74069
   1 -14  -6-9.58356 7.54001   1-0.77154 0.73018-0.62215 0.08130-0.03241-0.51064
   1 -13  -6  4.5561  7.0001   1-0.80546 0.76408-0.58508 0.08283-0.07726-0.46578
   1 -12  -6 61.7255 3.82388   1-0.83384 0.79246-0.54883 0.08520-0.11822-0.42480
   1 -11  -6 31.8862 3.11996   1-0.85761 0.81623-0.51354 0.08852-0.15548-0.38752
   1  -7  -7   19.16 2.89781   1-0.91616 0.85528-0.37880 0.10818-0.31942-0.31659
   1  -8  -7 25.9562 2.98207   1-0.90623 0.84536-0.40747 0.09823-0.29942-0.33661
   1  -9  -7 16.5089  2.7227   1-0.89477 0.83391-0.43666 0.08882-0.27785-0.35820
   1 -10  -7 156.704 5.39551   1-0.88159 0.82073-0.46641 0.07995-0.25458-0.38149
   1 -11  -7    0.00 7.47142   1-0.86643 0.80558-0.49672 0.07165-0.22948-0.40661
   1 -12  -7-1.00359  7.6942   1-0.84903 0.78818-0.52760 0.06392-0.20241-0.43370
   1  -7  -8 4.06843 2.75277   1-0.90967 0.82932-0.37450 0.10383-0.36572-0.36338
   1  -6  -8-6.72418 7.37132   1-0.91728 0.83693-0.34797 0.11591-0.38112-0.34795
   1  -5  -8  18.696 3.04353   1-0.92392 0.84355-0.32173 0.12828-0.39561-0.33345
   1  -4  -8 2.78128 6.61439   1-0.92965 0.84928-0.29577 0.14093-0.40922-0.31981
   1  -3  -8-3.66235 7.53715   1-0.93453 0.85416-0.27006 0.15383-0.42202-0.30699
   1  -2  -8    0.00 4.96894   1-0.93863 0.85825-0.24461 0.16699-0.43405-0.29494
   1  -1  -8 0.51627 2.43962   1-0.94199 0.86160-0.21939 0.18038-0.44536-0.28362
   1   0  -8    0.00  6.2374   1-0.94465 0.86425-0.19438 0.19399-0.45598-0.27297
   2   0  -8 29.6179 3.12301   1-0.92304 0.91799-0.14153 0.14112-0.54286-0.17034
   2  -1  -8 23.5359 2.97114   1-0.92205 0.91701-0.16525 0.12623-0.53511-0.17811
   2  -2  -8-0.77073 2.23105   1-0.92053 0.91549-0.18918 0.11155-0.52678-0.18646
   2  -3  -8 9.48261 2.32248   1-0.91844 0.91341-0.21334 0.09709-0.51781-0.19545
   2  -4  -8-1.84593 8.03283   1-0.91576 0.91074-0.23774 0.08288-0.50818-0.20510
   2  -5  -8 19.9383 3.14389   1-0.91246 0.90744-0.26240 0.06894-0.49782-0.21548
   2  -6  -8 34.6649 3.41681   1-0.90850 0.90349-0.28736 0.05528-0.48668-0.22664
   2  -7  -8    0.00 7.57161   1-0.90383 0.89883-0.31263 0.04194-0.47470-0.23864
   2  -8  -8-28.0581 8.62312   1-0.89840 0.89340-0.33824 0.02894-0.46181-0.25155
   2 -12  -7 59.7331 4.11882   1-0.87718 0.89168-0.44292-0.02077-0.36461-0.25574
   2 -11  -7 0.54719 2.58394   1-0.88714 0.90163-0.41337-0.01171-0.38609-0.23424
   2 -10  -7 34.7684 3.47481   1-0.89566 0.91015-0.38466-0.00181-0.40552-0.21479
   2  -9  -7 15.7724 2.81976   1-0.90296 0.91743-0.35669 0.00883-0.42316-0.19713
   2  -8  -7 12.6826 2.52839   1-0.90918 0.92365-0.32940 0.02015-0.43921-0.18106
   2 -11  -6 112.989 4.43195   1-0.89687 0.93083-0.40324-0.02179-0.36513-0.16211
   2 -12  -6 62.9308 3.92108   1-0.88623 0.92020-0.43614-0.02751-0.33782-0.18945
   2 -13  -6 66.3618 4.26467   1-0.87303 0.90700-0.47089-0.03137-0.30626-0.22102
   2 -14  -6 35.3034 3.77086   1-0.85642 0.89040-0.50782-0.03304-0.26954-0.25776
   2 -16  -5 27.7595 3.44614   1-0.76684 0.82030-0.63102 0.01298-0.04666-0.38759
   2 -15  -5 3.62547 3.01116   1-0.82455 0.87800-0.56516-0.01427-0.14997-0.28426
   2 -14  -5    0.00 8.73522   1-0.85942 0.91287-0.50884-0.03198-0.22709-0.20712
   2 -16  -4 19.8151 3.11758   1 0.08430-0.01138-0.77770 0.15971 0.62640-0.96756
   2 -17  -4-6.76298 7.42049   1 0.64275-0.56982-0.61525-0.04136 0.58058-0.92176
   2 -18  -4-5.11308 7.98139   1 0.78733-0.71439-0.52969-0.16552 0.47311-0.81431
   2 -19  -3 16.5404 3.23238   1 0.95663-0.86422-0.28893-0.44485 0.16238-0.41051
   2 -18  -3 1.88196 6.66869   1 0.96492-0.87251-0.25588-0.43928 0.14345-0.39156
   2 -17  -3  8.9544  2.6505   1 0.97194-0.87954-0.21754-0.43902 0.11517-0.36326
   2 -18  -2  21.035   3.184   1 0.97378-0.86190-0.19168-0.50344 0.08345-0.23847
   2 -19  -2 42.2075 3.75384   1 0.96918-0.85730-0.22583-0.50790 0.10589-0.26094
   2 -20  -1 15.8021 3.07461   1 0.97004-0.83868-0.22786-0.54443 0.11984-0.18182
   2 -19  -1 8.30281  2.6928   1 0.97501-0.84366-0.19708-0.53660 0.10315-0.16510
   2 -18  -1 23.4306 3.02429   1 0.97854-0.84720-0.16495-0.53012 0.08357-0.14550
   2 -18   0-4.32468 6.41106   1 0.98317-0.83236-0.15070-0.54433 0.10424-0.07309
   2 -19   0-14.8562 7.98548   1 0.97976-0.82894-0.18106-0.55257 0.12096-0.08983
   2 -20   0 10.2369 2.91177   1 0.97514-0.82431-0.21056-0.56169 0.13570-0.10458
   3 -19   0 -0.1423 2.42935   1 0.96780-0.74165-0.10348-0.63017-0.02212 0.06901
   3 -18   0-0.90645 6.18217   1 0.96480-0.73865-0.07052-0.62452-0.04606 0.09297
   3 -17   0 3.96274 2.30652   1 0.95953-0.73339-0.03673-0.61969-0.07240 0.11933
   3 -17  -1 29.0706 2.96763   1 0.93648-0.72980-0.02386-0.63261-0.14635 0.10019
   3 -18  -1 2.69387 6.01563   1 0.94664-0.73995-0.06144-0.63364-0.11150 0.06532
   3 -19  -1 43.3419 3.74987   1 0.95324-0.74654-0.09772-0.63598-0.08044 0.03424
   3 -19  -2 45.1098 3.73978   1 0.93275-0.74553-0.08877-0.64497-0.14673 0.00744
   3 -18  -2 31.3383  3.2686   1 0.91904-0.73182-0.04672-0.64841-0.19059 0.05132
   3 -17  -2 20.6253 3.05262   1 0.89852-0.71131-0.00239-0.65413-0.24133 0.10208
   3 -16  -3 478.806 12.8652   1 0.73573-0.56800 0.10331-0.72127-0.50061 0.26829
   3 -17  -3 83.7583 4.23774   1 0.81455-0.64680 0.04213-0.69869-0.39540 0.16306
   3 -18  -3 23.2762 3.14028   1 0.86654-0.69879-0.01653-0.67864-0.30660 0.07424
   3 -17  -4 28.0896 3.36655   1 0.41664-0.26836 0.14563-0.80225-0.79027 0.46484
   3 -16  -4 3.76012 7.17072   1 0.09073 0.05754 0.16625-0.78426-0.94112 0.61572
   3 -15  -4 50.0552 3.78525   1-0.20288 0.35114 0.13462-0.71401-0.99082 0.66543
   3 -14  -5 16.6211 2.92589   1-0.81409 0.94287-0.21803-0.32280-0.69667 0.27822
   3 -15  -5 126.636 5.27908   1-0.80232 0.93111-0.22756-0.35188-0.70747 0.28899
   3 -16  -5 26.6874  3.5686   1-0.78652 0.91532-0.23250-0.38555-0.72404 0.30554
   3 -14  -6 166.518 5.94416   1-0.85719 0.96651-0.33898-0.20190-0.55844 0.04690
   3 -13  -6 87.3021 4.54155   1-0.86166 0.97097-0.31371-0.18856-0.57034 0.05882
   3 -12  -6 140.088 5.37974   1-0.86572 0.97503-0.28941-0.17425-0.58044 0.06894
   3 -11  -6 51.4496 4.18265   1-0.86941 0.97871-0.26586-0.15919-0.58913 0.07764
   3  -7  -7 4.89326 2.70363   1-0.88365 0.97345-0.21729-0.05336-0.59033-0.01416
   3  -8  -7 1.63458 2.52897   1-0.88099 0.97080-0.24047-0.06879-0.58273-0.02178
   3  -9  -7  19.668 3.38252   1-0.87788 0.96770-0.26401-0.08386-0.57432-0.03022
   3 -10  -7 2.29302 2.62206   1-0.87429 0.96412-0.28798-0.09851-0.56499-0.03957
   3 -11  -7 150.546  5.5434   1-0.87019 0.96002-0.31244-0.11266-0.55460-0.04997
   3  -7  -8-3.97357   7.814   1-0.87799 0.94832-0.24339-0.02731-0.58673-0.11085
   3  -6  -8-1.94549 6.99352   1-0.88068 0.95101-0.22022-0.01187-0.59434-0.10322
   3  -5  -8    0.00 9.02914   1-0.88291 0.95323-0.19729 0.00381-0.60135-0.09620
   3  -4  -8-5.60841 6.47833   1-0.88467 0.95498-0.17456 0.01969-0.60779-0.08973
   3  -3  -8 25.9767 2.99771   1-0.88598 0.95629-0.15203 0.03577-0.61372-0.08379
   3  -2  -8 2.74152 5.70809   1-0.88686 0.95716-0.12967 0.05202-0.61916-0.07832
   3  -1  -8 33.0033 3.29521   1-0.88731 0.95760-0.10747 0.06843-0.62415-0.07332
   3   0  -8 12.1924 2.65141   1-0.88734 0.95763-0.08541 0.08498-0.62870-0.06874
   4   0  -8 33.3486 3.18888   1-0.83723 0.98286-0.02860 0.02816-0.70912 0.02743
   4  -1  -8-1.87235 7.14803   1-0.83730 0.98293-0.04882 0.00977-0.70764 0.02593
   4  -2  -8 14.5421 2.96629   1-0.83698 0.98262-0.06910-0.00856-0.70590 0.02417
   4  -3  -8 8.82926 2.63329   1-0.83629 0.98194-0.08942-0.02685-0.70390 0.02216
   4  -4  -8 3.84854 7.32564   1-0.83521 0.98087-0.10981-0.04507-0.70163 0.01987
   4  -5  -8 1.95872 4.97927   1-0.83375 0.97942-0.13027-0.06322-0.69908 0.01729
   4  -6  -8-4.97507  8.4978   1-0.83192 0.97759-0.15080-0.08131-0.69623 0.01442
   4  -7  -8-1.01888 7.39975   1-0.82969 0.97537-0.17141-0.09930-0.69306 0.01124
   4 -11  -7 126.941 5.40133   1-0.80714 0.97231-0.20701-0.21810-0.70951 0.12069
   4 -10  -7 19.7316 3.49232   1-0.81138 0.97655-0.18799-0.19851-0.71096 0.12216
   4  -9  -7 45.3413 3.54469   1-0.81520 0.98036-0.16894-0.17895-0.71227 0.12349
   4  -8  -7 3.61768 6.13566   1-0.81861 0.98376-0.14987-0.15941-0.71343 0.12467
   4  -7  -7 214.885 6.38425   1-0.82161 0.98676-0.13078-0.13989-0.71443 0.12570
   4  -6  -7 20.0533 3.11598   1-0.82421 0.98935-0.11167-0.12039-0.71529 0.12657
   4 -10  -6 60.7551 3.84879   1-0.77592 0.96055-0.11806-0.26839-0.76829 0.27258
   4 -11  -6 8.25432 2.77551   1-0.76822 0.95286-0.13227-0.29279-0.77322 0.27749
   4 -12  -6 7.96493 3.05391   1-0.75944 0.94409-0.14573-0.31794-0.77889 0.28314
   4 -13  -6  16.816  3.4251   1-0.74937 0.93403-0.15827-0.34402-0.78551 0.28974
   4 -14  -6 29.9878 3.81681   1-0.73772 0.92238-0.16963-0.37127-0.79334 0.29755
   4 -15  -5-7.43804  3.1669   1-0.50653 0.71067-0.00551-0.57394-0.94907 0.54635
   4 -14  -5 21.5504  3.3539   1-0.55907 0.76320-0.01368-0.52716-0.92760 0.52490
   4 -13  -5 48.4259  3.8724   1-0.60004 0.80416-0.01777-0.48446-0.90758 0.50490
   4 -15  -4-0.77888 2.92606   1-0.01535 0.23896 0.16646-0.74587-0.96725 0.65762
   4 -16  -4 77.4885 4.57309   1 0.11885 0.10476 0.16333-0.78135-0.93278 0.62313
   4 -17  -4 3.10732  7.3812   1 0.25941-0.03579 0.15004-0.80667-0.87861 0.56894
   4 -18  -3 24.0563 3.44103   1 0.69451-0.45141 0.07992-0.77511-0.55393 0.33733
   4 -17  -3 137.025 5.31541   1 0.62501-0.38193 0.12194-0.77852-0.62319 0.40661
   4 -16  -3 332.491 10.0152   1 0.54241-0.29933 0.16059-0.77856-0.69285 0.47629
   4 -16  -2-6.79679 7.68868   1 0.74275-0.48020 0.11812-0.73605-0.48908 0.36561
   4 -17  -2    0.00  6.6378   1 0.78587-0.52332 0.07828-0.73481-0.43544 0.31195
   4 -18  -2 20.3886 3.29995   1 0.82123-0.55867 0.03819-0.73333-0.38495 0.26144
   4 -19  -1 9.42279 2.94904   1 0.90304-0.62101-0.02650-0.70720-0.23044 0.19999
   4 -17  -1 6.41672 2.69644   1 0.86751-0.58549 0.04612-0.70260-0.30286 0.27246
   4 -17   0-1.26615 2.31958   1 0.91581-0.61433 0.02305-0.67949-0.20054 0.26322
   4 -18   0    0.00 6.11334   1 0.92755-0.62605-0.01068-0.68437-0.17133 0.23400
   5 -18   0 8.92428 3.08015   1 0.88572-0.50888 0.03043-0.72549-0.26773 0.34615
   5 -17   0 113.757 4.95705   1 0.86979-0.49296 0.06283-0.71928-0.29664 0.37508
   5 -16   0 8.15029 2.55015   1 0.85114-0.47431 0.09520-0.71304-0.32675 0.40521
   5 -16  -1-6.22485 7.16832   1 0.77435-0.41699 0.12031-0.73820-0.44545 0.43083
   5 -17  -1 23.8657 3.06888   1 0.80265-0.44528 0.08684-0.74334-0.40913 0.39448
   5 -18  -1    0.00 7.35825   1 0.82718-0.46982 0.05307-0.74818-0.37402 0.35935
   5 -17  -2 26.8061 3.14271   1 0.69805-0.36015 0.11472-0.77127-0.54511 0.43737
   5 -16  -2 85.0236 4.43276   1 0.65432-0.31643 0.14806-0.76599-0.58825 0.48053
   5 -15  -2    0.00 7.03002   1 0.60554-0.26765 0.17995-0.75927-0.63131 0.52361
   5 -15  -3 11.0382 3.02388   1 0.38779-0.06937 0.19610-0.77547-0.79951 0.59873
   5 -16  -3 94.3511 4.59375   1 0.45906-0.14064 0.17045-0.78843-0.75651 0.55571
   5 -17  -3-1.01838 7.80062   1 0.52581-0.20738 0.14152-0.79811-0.71015 0.50932
   5 -16  -4 4.08411 7.35352   1 0.15392 0.14503 0.16034-0.77837-0.92115 0.62725
   5 -15  -4 3.84863 6.52685   1 0.06776 0.23119 0.17143-0.75085-0.94687 0.65299
   5 -14  -4 79.7152 4.27797   1-0.01408 0.31302 0.17903-0.71984-0.96484 0.67098
   5 -12  -5-5.28367 8.07111   1-0.43670 0.71616 0.07734-0.54098-0.96775 0.58084
   5 -13  -5 62.2131 4.10448   1-0.39364 0.67311 0.07619-0.57844-0.97813 0.59120
   5 -14  -5 16.1357  3.4688   1-0.34360 0.62307 0.07613-0.61699-0.98715 0.60020
   5 -15  -5 6.87245 3.63407   1-0.28546 0.56494 0.07690-0.65637-0.99384 0.60687
   5 -13  -6 11.3712 2.94693   1-0.58946 0.84946-0.04324-0.45905-0.91209 0.43208
   5 -12  -6 52.3039 4.03699   1-0.61004 0.87003-0.03593-0.42776-0.90164 0.42165
   5 -11  -6 61.2699 4.19543   1-0.62791 0.88789-0.02742-0.39766-0.89193 0.41196
   5 -10  -6   2.685 6.75916   1-0.64351 0.90348-0.01787-0.36859-0.88289 0.40294
   5  -9  -6-8.61166 6.77961   1-0.65718 0.91715-0.00743-0.34043-0.87447 0.39454
   5  -4  -7-8.59204 7.68435   1-0.74756 0.98803-0.00278-0.15207-0.80584 0.23291
   5  -5  -7-1.75381 2.65135   1-0.74377 0.98424-0.01917-0.17429-0.80894 0.23600
   5  -6  -7 104.929 4.55048   1-0.73938 0.97986-0.03535-0.19672-0.81213 0.23916
   5  -7  -7 277.974 8.96689   1-0.73438 0.97487-0.05128-0.21940-0.81543 0.24244
   5  -8  -7 6.20124 2.95101   1-0.72873 0.96922-0.06695-0.24234-0.81887 0.24587
   5  -9  -7 10.2868 3.23978   1-0.72237 0.96287-0.08231-0.26559-0.82251 0.24949
   5 -10  -7 4.45709 2.77536   1-0.71524 0.95575-0.09732-0.28919-0.82638 0.25334
   5  -5  -8 3.02982 7.61577   1-0.76674 0.98774-0.06555-0.12795-0.78485 0.11882
   5  -4  -8 10.9221 3.00872   1-0.76906 0.99006-0.04729-0.10761-0.78418 0.11817
   5  -3  -8    0.00 5.88271   1-0.77094 0.99194-0.02896-0.08732-0.78341 0.11742
   5  -2  -8 6.94694 2.28816   1-0.77241 0.99340-0.01059-0.06709-0.78253 0.11656
   5  -1  -8-3.86685 8.32146   1-0.77345 0.99443 0.00784-0.04690-0.78154 0.11558
   5   0  -8 52.4474 3.73445   1-0.77408 0.99506 0.02630-0.02676-0.78042 0.11449
   6   0  -8 48.5273 3.80586   1-0.70051 0.99682 0.07714-0.07760-0.84024 0.19007
   6  -1  -8 33.8532  3.5483   1-0.69864 0.99496 0.06016-0.09924-0.84325 0.19306
   6  -2  -8-2.03221  9.2223   1-0.69628 0.99261 0.04329-0.12098-0.84622 0.19600
   6  -9  -7 2.63594 2.88403   1-0.61312 0.92896-0.01054-0.33737-0.90068 0.34341
   6  -8  -7 5.95985  3.0264   1-0.62323 0.93907 0.00259-0.31189-0.89507 0.33783
   6  -7  -7 77.2301 4.65839   1-0.63231 0.94814 0.01612-0.28681-0.88964 0.33242
   6  -6  -7 110.791 4.66879   1-0.64045 0.95627 0.03000-0.26208-0.88437 0.32716
   6  -5  -7 8.20164 2.85095   1-0.64770 0.96352 0.04420-0.23767-0.87923 0.32204
   6  -4  -7 6.36327 2.64448   1-0.65414 0.96995 0.05869-0.21355-0.87419 0.31702
   6  -3  -7 112.448 4.74174   1-0.65982 0.97563 0.07344-0.18969-0.86924 0.31210
   6  -2  -7 62.0912 3.83292   1-0.66479 0.98058 0.08844-0.16608-0.86437 0.30724
   6  -1  -7 23.3506   2.893   1-0.66907 0.98486 0.10365-0.14268-0.85954 0.30244
   6   0  -7-16.7603 7.42948   1-0.67270 0.98849 0.11906-0.11948-0.85475 0.29767
   6  -7  -6  31.242 3.19072   1-0.55706 0.89236 0.08341-0.35406-0.92446 0.46032
   6  -8  -6  297.51 9.04257   1-0.54177 0.87708 0.07294-0.38219-0.93211 0.46795
   6  -9  -6 2.22659 2.40347   1-0.52469 0.86001 0.06304-0.41091-0.93988 0.47570
   6 -10  -6 9.51679 2.71463   1-0.50561 0.84093 0.05375-0.44023-0.94776 0.48356
   6 -11  -6 38.1036 3.80516   1-0.48427 0.81959 0.04512-0.47021-0.95569 0.49147
   6 -12  -6 183.737 6.79624   1-0.46036 0.79569 0.03719-0.50089-0.96360 0.49936
   6 -14  -5 5.89157 2.61732   1-0.19203 0.54684 0.11589-0.65677-0.99307 0.62188
   6 -13  -5 11.8058  2.8993   1-0.23905 0.59386 0.12158-0.62384-0.99199 0.62083
   6 -12  -5 6.71753 2.72248   1-0.28165 0.63645 0.12724-0.59089-0.98885 0.61770
   6 -11  -5 6.42569 2.58697   1-0.32011 0.67490 0.13309-0.55813-0.98412 0.61300
   6 -10  -5 3.56311 2.55252   1-0.35477 0.70955 0.13926-0.52569-0.97821 0.60710
   6 -12  -4 72.1854 3.85716   1-0.04809 0.42236 0.20347-0.66708-0.96622 0.68816
   6 -13  -4 42.0346 3.51952   1 0.00741 0.36687 0.19425-0.69646-0.95758 0.67950
   6 -14  -4 67.7167 4.32705   1 0.06604 0.30824 0.18361-0.72444-0.94518 0.66708
   6 -15  -4 8.32357 3.13321   1 0.12727 0.24701 0.17121-0.75064-0.92866 0.65054
   6 -16  -3 38.5774 3.56749   1 0.42678-0.03301 0.16968-0.78768-0.77930 0.59425
   6 -15  -3    0.00 7.15479   1 0.37113 0.02262 0.19256-0.77195-0.81058 0.62555
   6 -14  -3  12.511 2.89773   1 0.31410 0.07964 0.21324-0.75402-0.83886 0.65385
   6 -13  -3 1.74408 6.53237   1 0.25648 0.13726 0.23175-0.73392-0.86383 0.67884
   6 -14  -2-1.77884  7.0943   1 0.51298-0.09977 0.21309-0.75382-0.70573 0.61381
   6 -15  -2 10.1668 3.09836   1 0.55864-0.14542 0.18676-0.76610-0.67329 0.58135
   6 -16  -2 39.9945 3.41672   1 0.60156-0.18834 0.15894-0.77689-0.63963 0.54767
   6 -17  -1 3.05916 8.08567   1 0.75253-0.31982 0.10883-0.76535-0.47769 0.47880
   6 -16  -1 19.8807 2.67904   1 0.72397-0.29127 0.13931-0.75721-0.50918 0.51031
   6 -15  -1 29.2043 3.06593   1 0.69257-0.25988 0.16907-0.74837-0.54080 0.54194
   6 -14  -1    0.00  7.6824   1 0.65840-0.22571 0.19800-0.73868-0.57228 0.57344
   6 -14   0 46.0571  3.3811   1 0.76194-0.30979 0.17781-0.71845-0.44952 0.54377
   6 -15   0 48.6335 3.62001   1 0.78697-0.33481 0.14817-0.72741-0.42101 0.51524
   6 -16   0 3.87867 6.56706   1 0.80962-0.35745 0.11807-0.73593-0.39284 0.48706
   7 -15   0 10.3654 3.03831   1 0.75640-0.22890 0.15898-0.73824-0.46216 0.57216
   7 -14   0 5.21357 2.49795   1 0.73224-0.20474 0.18676-0.72741-0.48719 0.59720
   7 -13   0 7.85144 2.24624   1 0.70627-0.17878 0.21395-0.71599-0.51206 0.62209
   7 -12   0 19.8774 2.91118   1 0.67857-0.15109 0.24048-0.70390-0.53663 0.64668
   7 -12  -1    0.00 6.36642   1 0.56302-0.05501 0.25262-0.71609-0.65157 0.66854
   7 -13  -1-14.5747 6.81481   1 0.59761-0.08959 0.22777-0.72985-0.62663 0.64357
   7 -14  -1 2.87325 6.83708   1 0.63054-0.12252 0.20195-0.74264-0.60084 0.61777
   7 -15  -1 4.02254 7.25103   1 0.66166-0.15363 0.17524-0.75455-0.57442 0.59132
   7 -15  -2 -4.0697 7.20348   1 0.53631-0.04775 0.18666-0.76602-0.69264 0.61645
   7 -14  -2 3.45102 2.77765   1 0.49739-0.00883 0.21100-0.75175-0.71871 0.64255
   7 -13  -2 24.4532 3.10668   1 0.45704 0.03151 0.23410-0.73623-0.74338 0.66724
   7 -12  -2 39.0633 3.32027   1 0.41558 0.07296 0.25592-0.71944-0.76644 0.69031
   7 -12  -3  3.2279 2.64772   1 0.23629 0.23279 0.24375-0.70732-0.87026 0.70104
   7 -13  -3 1.89962 5.37171   1 0.28239 0.18670 0.22636-0.72854-0.85241 0.68317
   7 -14  -3 14.9714 3.13576   1 0.32858 0.14051 0.20756-0.74835-0.83217 0.66292
   7 -14  -4 7.44834  3.2975   1 0.12922 0.32041 0.18368-0.72451-0.92578 0.66344
   7 -13  -4    1.42 2.79792   1 0.08196 0.36766 0.19737-0.69959-0.93805 0.67572
   7 -12  -4  0.9453 6.21798   1 0.03639 0.41322 0.20995-0.67356-0.94770 0.68540
   7 -11  -4-4.53034  6.7221   1-0.00723 0.45684 0.22160-0.64661-0.95494 0.69266
   7 -10  -4 4.33433 7.90439   1-0.04872 0.49832 0.23250-0.61890-0.95996 0.69770
   7  -8  -5 142.321 5.14173   1-0.28924 0.71935 0.19010-0.49933-0.97784 0.62253
   7  -9  -5 10.6706 2.72508   1-0.26070 0.69082 0.18103-0.52886-0.98175 0.62642
   7 -10  -5  42.564 3.35371   1-0.22976 0.65988 0.17204-0.55848-0.98470 0.62935
   7 -11  -5 5.27516 2.78904   1-0.19627 0.62641 0.16304-0.58809-0.98648 0.63111
   7 -12  -5 31.4787 3.86434   1-0.16016 0.59030 0.15393-0.61759-0.98687 0.63148
   7 -10  -6 17.8715 3.28528   1-0.37754 0.78820 0.10227-0.48876-0.97888 0.53044
   7  -9  -6 14.1882 3.01434   1-0.39944 0.81009 0.11213-0.46001-0.97324 0.52482
   7  -8  -6 101.097 4.91558   1-0.41942 0.83006 0.12232-0.43159-0.96728 0.51888
   7  -7  -6 104.261 4.51996   1-0.43764 0.84827 0.13286-0.40352-0.96108 0.51270
   7  -6  -6 3.61549 6.52451   1-0.45423 0.86486 0.14374-0.37579-0.95470 0.50634
   7  -5  -6 29.4516  3.0958   1-0.46932 0.87995 0.15495-0.34838-0.94818 0.49984
   7  -4  -6 82.2071 3.84989   1-0.48303 0.89365 0.16648-0.32130-0.94156 0.49324
   7  -3  -6    0.00 6.94514   1-0.49545 0.90606 0.17831-0.29453-0.93487 0.48657
   7   0  -7 1.89077 2.45903   1-0.58211 0.97324 0.16583-0.16626-0.90008 0.35875
   7  -1  -7 16.6226 2.84104   1-0.57650 0.96763 0.15145-0.19049-0.90568 0.36433
   7  -2  -7 182.726 5.81574   1-0.57012 0.96126 0.13728-0.21493-0.91127 0.36990
   7  -3  -7-1.92113 6.92018   1-0.56293 0.95408 0.12332-0.23958-0.91685 0.37546
   7  -4  -7-4.30645 2.65409   1-0.55489 0.94604 0.10960-0.26448-0.92243 0.38102
   7  -5  -7 2.96642   7.845   1-0.54594 0.93710 0.09613-0.28962-0.92801 0.38658
   7  -6  -7 32.6948 3.50745   1-0.53603 0.92719 0.08293-0.31503-0.93360 0.39215
   8  -1  -7 85.8576 4.73207   1-0.48210 0.94857 0.19075-0.22980-0.93693 0.41133
   8   0  -7-10.1659 8.74307   1-0.48942 0.95588 0.20459-0.20504-0.93122 0.40565
   8   0  -6 0.92272 6.81152   1-0.42641 0.91234 0.25191-0.25231-0.93859 0.50610
   8  -1  -6 1.84775  5.6782   1-0.41563 0.90157 0.23937-0.27838-0.94487 0.51237
   8  -2  -6 69.0696 4.01217   1-0.40380 0.88975 0.22701-0.30463-0.95098 0.51845
   8  -3  -6 199.452  6.0648   1-0.39086 0.87681 0.21484-0.33107-0.95687 0.52433
   8  -4  -6 54.9628 3.82856   1-0.37673 0.86269 0.20285-0.35769-0.96254 0.52997
   8  -5  -6 45.3964 3.62089   1-0.36137 0.84734 0.19104-0.38449-0.96794 0.53536
   8  -6  -6 3.94396 6.68079   1-0.34469 0.83067 0.17941-0.41147-0.97303 0.54043
   8  -7  -6-6.04693 2.77888   1-0.32663 0.81261 0.16794-0.43862-0.97777 0.54514
   8 -10  -5 61.6759 4.48837   1-0.12513 0.63060 0.19126-0.57771-0.97807 0.63848
   8  -9  -5 28.4278 3.41092   1-0.15432 0.65978 0.20239-0.55023-0.97785 0.63828
   8  -8  -5 3.81732 6.88163   1-0.18172 0.68718 0.21337-0.52261-0.97659 0.63703
   8  -7  -5 1.85979 6.93763   1-0.20738 0.71283 0.22429-0.49491-0.97440 0.63486
   8  -6  -5 38.8527 3.35081   1-0.23135 0.73679 0.23517-0.46719-0.97141 0.63189
   8  -5  -5 6.43508 2.72213   1-0.25369 0.75912 0.24609-0.43949-0.96770 0.62821
   8  -4  -5 44.9358 3.49107   1-0.27445 0.77988 0.25706-0.41185-0.96338 0.62391
   8  -7  -4 2.59677 4.49199   1-0.06517 0.59009 0.27513-0.54571-0.95147 0.70502
   8  -8  -4-5.35077 6.54448   1-0.03392 0.55884 0.26339-0.57257-0.94973 0.70326
   8  -9  -4-0.92204 2.32605   1-0.00108 0.52601 0.25125-0.59905-0.94661 0.70012
   8 -10  -4 0.40912 2.83234   1 0.03331 0.49163 0.23863-0.62503-0.94198 0.69547
   8 -11  -4 24.0898 2.94034   1 0.06914 0.45581 0.22542-0.65044-0.93573 0.68920
   8 -12  -4 16.2843 3.20639   1 0.10630 0.41865 0.21153-0.67516-0.92774 0.68119
   8 -13  -3 58.2387 4.17271   1 0.31197 0.23246 0.22039-0.72259-0.83836 0.68489
   8 -12  -3 4.93055 7.57492   1 0.27366 0.27075 0.23848-0.70206-0.85381 0.70036
   8 -11  -3 0.94805 7.38428   1 0.23563 0.30878 0.25556-0.68053-0.86748 0.71404
   8 -10  -3 163.705 5.45578   1 0.19811 0.34629 0.27171-0.65807-0.87935 0.72593
   8  -9  -3 51.1766 3.57879   1 0.16132 0.38308 0.28699-0.63474-0.88947 0.73607
   8 -10  -2 26.0135 2.96877   1 0.35482 0.20906 0.28940-0.67571-0.79498 0.73465
   8 -11  -2 4.59918 8.08277   1 0.39081 0.17307 0.27011-0.69503-0.77859 0.71825
   8 -12  -2-8.64834 7.62779   1 0.42650 0.13738 0.24984-0.71337-0.76072 0.70035
   8 -13  -2 5.59533 2.71352   1 0.46168 0.10221 0.22857-0.73072-0.74144 0.68105
   8 -13  -1  26.685 3.21101   1 0.58769-0.00433 0.22553-0.72763-0.63678 0.66948
   8 -12  -1  0.9553  2.4355   1 0.55725 0.02611 0.24919-0.71268-0.65786 0.69058
   8 -11  -1 42.7857  3.4552   1 0.52579 0.05755 0.27200-0.69688-0.67799 0.71073
   8 -10  -1 44.6895 3.42392   1 0.49350 0.08984 0.29394-0.68021-0.69707 0.72983
   8  -9   0 70.2696 3.97495   1 0.58153 0.02127 0.31209-0.65970-0.61284 0.73871
   8 -10   0-6.25883 7.21285   1 0.61024-0.00743 0.28900-0.67522-0.59350 0.71934
   8 -11   0 12.8955 2.69224   1 0.63794-0.03513 0.26518-0.69001-0.57340 0.69923
   8 -12   0-0.97213 6.64813   1 0.66453-0.06171 0.24066-0.70410-0.55266 0.67847
   8 -13   0-1.58544 2.64935   1 0.68990-0.08708 0.21548-0.71753-0.53137 0.65716
   9 -10   0 17.1149 2.81758   1 0.61089 0.06726 0.28424-0.67047-0.59465 0.73625
   9  -9   0 68.4608 4.18977   1 0.58528 0.09286 0.30662-0.65424-0.61141 0.75304
   9  -8   0 19.1577 3.07948   1 0.55903 0.11911 0.32836-0.63737-0.62739 0.76904
   9  -7   0-5.50949 7.11206   1 0.53223 0.14589 0.34943-0.61983-0.64253 0.78419
   9  -6   0-2.68136 5.59315   1 0.50501 0.17311 0.36984-0.60163-0.65676 0.79844
   9  -5   0 53.4201  3.4985   1 0.47747 0.20064 0.38958-0.58276-0.67003 0.81174
   9  -4   0 122.749 4.66269   1 0.44973 0.22837 0.40866-0.56323-0.68231 0.82403
   9  -6  -1-2.62426 6.25623   1 0.38824 0.27042 0.36591-0.59774-0.74568 0.79428
   9  -7  -1 15.7913 2.69659   1 0.41764 0.24102 0.34733-0.61777-0.73348 0.78205
   9  -8  -1 1.45795 2.62222   1 0.44696 0.21170 0.32804-0.63710-0.72015 0.76870
   9  -9  -1 2.86272   6.816   1 0.47607 0.18261 0.30804-0.65571-0.70572 0.75426
   9 -10  -1 36.9587  3.3656   1 0.50482 0.15386 0.28730-0.67358-0.69025 0.73876
   9 -11  -1 33.6359 3.22938   1 0.53309 0.12560 0.26584-0.69073-0.67379 0.72228
   9 -11  -2-4.09642 9.50579   1 0.41325 0.22597 0.26301-0.68795-0.76594 0.72135
   9 -10  -2-0.98774 6.33623   1 0.38231 0.25690 0.28243-0.66876-0.78023 0.73566
   9  -9  -2 107.521 4.60444   1 0.35130 0.28790 0.30108-0.64879-0.79327 0.74872
   9  -8  -2 17.0742 2.56533   1 0.32038 0.31882 0.31898-0.62808-0.80505 0.76052
   9  -7  -2 12.6044 2.52298   1 0.28969 0.34950 0.33617-0.60666-0.81554 0.77103
   9  -6  -2 8.51402 2.48063   1 0.25936 0.37983 0.35268-0.58456-0.82475 0.78026
   9  -4  -3 17.6875 2.60172   1 0.06762 0.55208 0.35654-0.51125-0.89688 0.75934
   9  -5  -3 22.8968 3.05361   1 0.09526 0.52445 0.34295-0.53627-0.89373 0.75617
   9  -6  -3 33.9327 3.07715   1 0.12388 0.49583 0.32892-0.56085-0.88940 0.75182
   9  -7  -3-7.35786 7.01099   1 0.15342 0.46631 0.31439-0.58493-0.88383 0.74623
   9  -8  -3 9.46627 2.78729   1 0.18378 0.43595 0.29931-0.60846-0.87698 0.73936
   9  -9  -3-1.95642 8.17278   1 0.21486 0.40488 0.28362-0.63138-0.86879 0.73115
   9 -10  -3 14.7167 2.82973   1 0.24653 0.37321 0.26726-0.65364-0.85924 0.72158
   9  -9  -4 55.3472 3.93389   1 0.07388 0.52639 0.25462-0.60243-0.92730 0.69657
   9  -8  -4 37.9627 3.49215   1 0.04465 0.55561 0.26841-0.57761-0.93150 0.70079
   9  -7  -4  56.267 3.55602   1 0.01654 0.58371 0.28178-0.55237-0.93451 0.70381
   9  -6  -4 35.9615 3.24157   1-0.01039 0.61065 0.29480-0.52678-0.93639 0.70571
   9  -5  -4 7.98342 2.66464   1-0.03613 0.63637 0.30752-0.50089-0.93722 0.70657
   9  -4  -4 75.9031 3.94465   1-0.06063 0.66087 0.31999-0.47474-0.93708 0.70645
   9  -3  -4 35.8864  3.3034   1-0.08390 0.68413 0.33225-0.44840-0.93605 0.70543
   9  -2  -4 2.62975 5.88812   1-0.10594 0.70616 0.34436-0.42190-0.93418 0.70359
   9  -1  -4 19.3128 2.56458   1-0.12674 0.72695 0.35635-0.39528-0.93156 0.70099
   9   0  -4 212.427  6.4321   1-0.14632 0.74653 0.36825-0.36857-0.92824 0.69769
   9   0  -5 -5.5689 6.42405   1-0.24673 0.82747 0.32477-0.32514-0.94429 0.62065
   9  -1  -5 1.32464 2.59713   1-0.23111 0.81186 0.31269-0.35166-0.94911 0.62545
   9  -2  -5-3.73467 5.75848   1-0.21435 0.79511 0.30063-0.37821-0.95346 0.62978
   9  -3  -5 2.16067 2.54688   1-0.19640 0.77717 0.28858-0.40478-0.95730 0.63360
   9  -4  -5 3.82317 7.29118   1-0.17724 0.75801 0.27653-0.43134-0.96056 0.63684
   9  -5  -5 2.91672  7.3493   1-0.15683 0.73760 0.26444-0.45785-0.96318 0.63944
   9  -6  -5-4.97044 7.76435   1-0.13513 0.71592 0.25228-0.48430-0.96511 0.64135
   9  -7  -5-14.2348 8.50529   1-0.11215 0.69294 0.24001-0.51065-0.96627 0.64249
   9  -3  -6 2.77147 2.84441   1-0.29199 0.85328 0.24188-0.35812-0.96581 0.54902
   9  -2  -6 2.03147 2.78155   1-0.30588 0.86717 0.25445-0.33208-0.96099 0.54422
   9  -1  -6 9.51042 2.72917   1-0.31873 0.88001 0.26710-0.30612-0.95585 0.53910
   9   0  -6 213.887 6.51452   1-0.33058 0.89185 0.27985-0.28026-0.95040 0.53367
  10   0  -4 59.0716 4.07788   1-0.06178 0.73733 0.37845-0.37878-0.91585 0.70106
  10  -1  -4  0.9862 6.47324   1-0.04311 0.71867 0.36560-0.40454-0.91803 0.70321
  10  -2  -4-0.71402 2.53058   1-0.02345 0.69902 0.35260-0.43015-0.91950 0.70467
  10  -3  -4-17.0466 7.44081   1-0.00280 0.67838 0.33943-0.45559-0.92023 0.70537
  10  -4  -4-6.08463 7.46128   1 0.01883 0.65675 0.32604-0.48081-0.92015 0.70528
  10  -5  -4-13.3952 7.06007   1 0.04142 0.63417 0.31240-0.50578-0.91923 0.70433
  10  -6  -3 3.33013 2.37416   1 0.18470 0.51036 0.32684-0.55879-0.86754 0.74572
  10  -5  -3 40.1557 3.41282   1 0.15920 0.53586 0.34192-0.53525-0.87218 0.75037
  10  -4  -3 8.80083 2.73057   1 0.13443 0.56062 0.35658-0.51130-0.87578 0.75400
  10  -3  -3 33.6574 3.30902   1 0.11044 0.58460 0.37086-0.48697-0.87840 0.75664
  10  -2  -3 84.3649 4.41316   1 0.08728 0.60776 0.38479-0.46230-0.88008 0.75833
  10  -1  -3 155.742 5.26567   1 0.06499 0.63004 0.39842-0.43732-0.88085 0.75912
  10   0  -3-2.84907 6.79152   1 0.04360 0.65142 0.41178-0.41206-0.88076 0.75906
  10   0  -2 164.987  5.4113   1 0.15499 0.55950 0.43899-0.43922-0.83279 0.80417
  10  -1  -2  33.375 3.34904   1 0.17834 0.53616 0.42469-0.46353-0.83043 0.80179
  10  -2  -2-3.75817 5.79472   1 0.20240 0.51210 0.41001-0.48746-0.82711 0.79845
  10  -3  -2 33.6046 3.32791   1 0.22711 0.48740 0.39490-0.51097-0.82279 0.79412
  10  -4  -2 53.9519 3.69548   1 0.25242 0.46210 0.37935-0.53402-0.81746 0.78876
  10  -5  -2 20.2312 2.98167   1 0.27824 0.43628 0.36330-0.55659-0.81109 0.78237
  10  -6  -2 0.14699 2.51977   1 0.30449 0.41003 0.34674-0.57864-0.80365 0.77492
  10  -7  -2-2.03689 8.52553   1 0.33110 0.38344 0.32963-0.60014-0.79515 0.76640
  10  -7  -1 15.3032 2.87001   1 0.44466 0.28934 0.33940-0.60986-0.71737 0.78170
  10  -6  -1 1.99088 2.54623   1 0.41882 0.31518 0.35814-0.58999-0.72820 0.79255
  10  -5  -1 28.8149 3.23892   1 0.39300 0.34099 0.37628-0.56952-0.73805 0.80242
  10  -4  -1    0.00 2.65281   1 0.36732 0.36667 0.39386-0.54849-0.74689 0.81128
  10  -3  -1 0.81815 2.36006   1 0.34185 0.39213 0.41089-0.52690-0.75474 0.81915
  10  -2  -1 28.0237 2.87476   1 0.31668 0.41729 0.42739-0.50480-0.76157 0.82601
  10  -1  -1-8.44578 6.69367   1 0.29190 0.44206 0.44340-0.48219-0.76741 0.83186
  10   0  -1  -12.17 7.54331   1 0.26758 0.46638 0.45893-0.45911-0.77225 0.83672
  10   0   0 6.57786 2.39862   1 0.37671 0.37671 0.47129-0.47143-0.70077 0.85833
  10  -1   0 5.89512 2.20936   1 0.40099 0.35243 0.45440-0.49315-0.69370 0.85124
  10  -2   0 9.51496 2.66921   1 0.42547 0.32796 0.43700-0.51436-0.68569 0.84320
  10  -3   0 22.2568 2.82526   1 0.45006 0.30338 0.41906-0.53503-0.67673 0.83423
  10  -4   0 5.62759 2.17572   1 0.47468 0.27877 0.40057-0.55515-0.66686 0.82434
  10  -5   0 1.99747 6.64079   1 0.49924 0.25422 0.38152-0.57471-0.65609 0.81355
  10  -6   0-8.15616  8.5326   1 0.52365 0.22982 0.36190-0.59370-0.64444 0.80188
 -11   0  -1 2.29577 6.48035   1-0.50671-0.34152-0.46737 0.46747 0.60214-0.86854
 -11  -1  -1 12.7948 3.10998   1-0.48579-0.36244-0.48512 0.44661 0.60910-0.87553
 -11  -2  -1    0.00 8.93515   1-0.46496-0.38326-0.50242 0.42530 0.61528-0.88172
 -11  -3  -1 12.2797 3.08036   1-0.44429-0.40392-0.51927 0.40354 0.62064-0.88711
 -11  -4  -1-5.87032 9.17107   1-0.42384-0.42436-0.53570 0.38135 0.62520-0.89168
 -11  -7   0-9.51362 8.06613   1-0.27205-0.55667-0.57143 0.30131 0.69988-0.87334
 -11  -6   0 8.48975 2.56789   1-0.29100-0.53772-0.55707 0.32555 0.69941-0.87285
 -11  -4   0-13.5577 8.30212   1-0.33048-0.49825-0.52729 0.37299 0.69603-0.86943
 -11  -3   0 5.26448 3.04565   1-0.35092-0.47782-0.51184 0.39615 0.69309-0.86647
 -11  -2   0 0.63824 2.91915   1-0.37175-0.45700-0.49599 0.41892 0.68932-0.86267
 -11  -1   0   4.257 2.57303   1-0.39292-0.43583-0.47972 0.44126 0.68470-0.85803
 -11   0   0 10.5395 2.78127   1-0.41438-0.41438-0.46303 0.46318 0.67923-0.85255
 -10  -7   0  24.186 3.15834   1-0.21825-0.53512-0.57672 0.30658 0.72385-0.88155
 -10  -8   0-0.46206 2.85637   1-0.19799-0.55538-0.59024 0.28149 0.72351-0.88123
 -10  -9   0-13.3054  8.1451   1-0.17846-0.57490-0.60344 0.25608 0.72232-0.88006
 -10 -10   0 1.14648 6.36346   1-0.15971-0.59364-0.61635 0.23038 0.72029-0.87805
 -10 -11   0-8.25259 8.58943   1-0.14176-0.61158-0.62900 0.20442 0.71745-0.87523
 -10 -10  -1 2.36921 8.35514   1-0.25824-0.51458-0.63242 0.24640 0.65977-0.91062
 -10  -9  -1-1.15258 7.35554   1-0.27820-0.49463-0.61870 0.27129 0.65991-0.91074
 -10  -8  -1 13.2759 2.81863   1-0.29877-0.47406-0.60462 0.29582 0.65917-0.90998
 -10  -7  -1    0.00 2.56635   1-0.31991-0.45293-0.59015 0.31996 0.65754-0.90833
 -10  -6  -1 10.2515 3.14143   1-0.34156-0.43129-0.57528 0.34370 0.65500-0.90577
 -10  -5  -1-1.80046 2.89957   1-0.36366-0.40920-0.55998 0.36702 0.65156-0.90231
 -10  -4  -1   22.78 3.21244   1-0.38614-0.38672-0.54424 0.38988 0.64721-0.89794
 -10   0  -2 1.06459 5.94919   1-0.57082-0.22154-0.47549 0.47553 0.53487-0.87861
 -10  -1  -2 35.6581 3.47603   1-0.54877-0.24358-0.49433 0.45576 0.54415-0.88790
 -10  -2  -2  2.1506 7.61062   1-0.52662-0.26572-0.51267 0.43549 0.55264-0.89642
 -10  -3  -2 44.4995 3.67522   1-0.50445-0.28789-0.53051 0.41472 0.56032-0.90412
 -10  -4  -2 1.72294 2.99687   1-0.48232-0.31001-0.54786 0.39346 0.56718-0.91100
 -10  -5  -2-1.74398 3.01803   1-0.46031-0.33201-0.56474 0.37172 0.57319-0.91702
 -10  -6  -2    0.00 7.33317   1-0.43847-0.35384-0.58114 0.34951 0.57834-0.92219
 -10  -7  -2 2.64384 2.85284   1-0.41689-0.37542-0.59708 0.32685 0.58261-0.92649
 -10  -8  -2 30.5351  3.3138   1-0.39561-0.39669-0.61258 0.30374 0.58601-0.92991
 -10  -4  -3 37.0648  4.0569   1-0.56940-0.24239-0.54571 0.39126 0.48174-0.91865
 -10  -3  -3 24.8492 3.76439   1-0.59031-0.22149-0.52734 0.41150 0.47376-0.91065
 -10  -2  -3 20.3486 3.39838   1-0.61109-0.20072-0.50849 0.43127 0.46505-0.90192
 -10  -1  -3-1.15572 8.38157   1-0.63168-0.18013-0.48917 0.45056 0.45564-0.89249
 -10   0  -3 3.44224 6.60369   1-0.65203-0.15980-0.46938 0.46937 0.44557-0.88239
  -9  -6  -4  63.218  4.4239   1-0.59018-0.16572-0.58434 0.35261 0.42081-0.93509
  -9  -5  -4 3.31454 3.40835   1-0.61188-0.14403-0.56577 0.37264 0.41212-0.92638
  -9  -4  -4 26.7856 3.77892   1-0.63337-0.12255-0.54669 0.39218 0.40271-0.91695
  -9  -3  -4 3.38949 2.75526   1-0.65460-0.10133-0.52712 0.41122 0.39261-0.90683
  -9  -2  -4-1.12147 7.17534   1-0.67549-0.08044-0.50707 0.42978 0.38185-0.89605
  -9  -1  -4 72.6979 4.73937   1-0.69599-0.05995-0.48654 0.44786 0.37048-0.88466
  -9   0  -4  87.569 5.10603   1-0.71604-0.03991-0.46554 0.46547 0.35855-0.87271
  -9  -3  -3-9.31588 9.31588   1-0.57345-0.16301-0.53564 0.41979 0.48586-0.90699
  -9  -4  -3 17.2009 2.95558   1-0.55027-0.18618-0.55423 0.39977 0.49524-0.91639
  -9  -5  -3-6.37148  8.2307   1-0.52699-0.20946-0.57229 0.37922 0.50380-0.92497
  -9  -6  -3 4.16814 2.76831   1-0.50368-0.23276-0.58983 0.35815 0.51150-0.93269
  -9  -7  -3 4.09552 2.85224   1-0.48041-0.25602-0.60685 0.33655 0.51832-0.93953
  -9  -8  -3 3.38546 7.57549   1-0.45726-0.27916-0.62335 0.31444 0.52423-0.94546
  -9  -9  -3 29.8072 3.76248   1-0.43431-0.30211-0.63935 0.29183 0.52922-0.95047
  -9 -11  -2 8.38707 3.26047   1-0.28939-0.42755-0.66358 0.23889 0.61368-0.94188
  -9 -10  -2-14.4941 8.11165   1-0.31167-0.40527-0.64968 0.26360 0.61246-0.94064
  -9  -9  -2-7.57436 7.87817   1-0.33452-0.38243-0.63534 0.28787 0.61026-0.93842
  -9  -8  -2 9.01658 2.90081   1-0.35788-0.35908-0.62054 0.31168 0.60707-0.93522
  -9 -10  -1    0.00  6.3252   1-0.20555-0.49193-0.63744 0.25141 0.68279-0.91788
  -9 -11  -1 14.9777 3.12778   1-0.18416-0.51331-0.65028 0.22564 0.68184-0.91695
  -9 -12  -1 31.2311 3.47713   1-0.16361-0.53385-0.66278 0.19953 0.67995-0.91509
  -9 -13  -1-1.17754 6.96009   1-0.14394-0.55352-0.67498 0.17311 0.67716-0.91231
  -9 -14   0-4.73239 8.85483   1-0.02456-0.65342-0.66464 0.12422 0.72474-0.86682
  -9 -13   0 35.0819 3.44085   1-0.04114-0.63684-0.65328 0.15146 0.73031-0.87237
  -9 -12   0-4.37711 8.60691   1-0.05876-0.61924-0.64173 0.17852 0.73512-0.87716
  -9 -11   0 14.4419 2.85051   1-0.07739-0.60062-0.62998 0.20538 0.73912-0.88114
  -8 -14   0-3.21477 6.68168   1 0.04886-0.65150-0.66069 0.12024 0.74237-0.86869
  -8 -15   0  0.4829 2.69791   1 0.06543-0.66806-0.67120 0.09215 0.73538-0.86172
  -8 -16   0 19.2491 3.30433   1 0.08078-0.68340-0.68162 0.06396 0.72768-0.85405
  -8 -15  -1-1.15674 6.85631   1-0.04155-0.58055-0.69848 0.11938 0.68954-0.90898
  -8 -14  -1 6.64375 3.02753   1-0.06103-0.56107-0.68751 0.14702 0.69445-0.91386
  -8 -12  -2 2.15166 6.07713   1-0.21891-0.42268-0.68244 0.21913 0.63577-0.94824
  -8 -13  -2 14.8411 2.88634   1-0.19550-0.44608-0.69501 0.19309 0.63530-0.94779
  -8 -14  -2    0.00 7.53582   1-0.17297-0.46860-0.70719 0.16665 0.63378-0.94629
  -8 -12  -3  1.3101 2.70405   1-0.32960-0.33145-0.69191 0.22854 0.55878-0.96434
  -8 -11  -3-11.0956 7.84757   1-0.35419-0.30687-0.67757 0.25282 0.55579-0.96132
  -8 -10  -3 49.6562 3.81245   1-0.37926-0.28181-0.66271 0.27657 0.55171-0.95723
  -8  -9  -3 2.08352 7.34992   1-0.40471-0.25637-0.64731 0.29977 0.54657-0.95206
  -8  -5  -4 28.6265 3.46861   1-0.60081-0.07976-0.57269 0.37956 0.41932-0.91782
  -8  -6  -4 11.0266 2.76971   1-0.57684-0.10372-0.59166 0.35991 0.42968-0.92820
  -8  -7  -4 1.54688 2.87427   1-0.55266-0.12790-0.61007 0.33971 0.43921-0.93776
  -8  -8  -4 24.1753 3.29235   1-0.52835-0.15220-0.62792 0.31895 0.44789-0.94645
  -8  -9  -4 7.61937 3.09374   1-0.50398-0.17656-0.64521 0.29762 0.45565-0.95424
  -8 -10  -4-10.5056 8.81214   1-0.47966-0.20088-0.66194 0.27575 0.46249-0.96109
  -8  -6  -5 33.5266 3.84527   1-0.65679-0.04324-0.58059 0.34879 0.33274-0.92436
  -8  -5  -5 1.15204 8.03315   1-0.67839-0.02164-0.56070 0.36752 0.32194-0.91353
  -8  -4  -5 15.9904 3.25404   1-0.69957-0.00047-0.54032 0.38575 0.31052-0.90209
  -8  -3  -5-1.11742 7.65637   1-0.72027 0.02022-0.51947 0.40351 0.29852-0.89008
  -8  -2  -5 10.9188 3.35009   1-0.74042 0.04036-0.49815 0.42080 0.28601-0.87754
  -8  -1  -5-11.0161 8.68062   1-0.75998 0.05991-0.47638 0.43764 0.27302-0.86454
  -8   0  -5 2.98488 2.86094   1-0.77890 0.07883-0.45418 0.45405 0.25962-0.85111
  -7  -5  -6 0.16539 2.85306   1-0.74345 0.09928-0.54772 0.35447 0.21933-0.88826
  -7  -4  -6 0.98146 2.83075   1-0.76341 0.11924-0.52607 0.37144 0.20636-0.87526
  -7  -3  -6 6.63909  2.7465   1-0.78270 0.13852-0.50399 0.38797 0.19298-0.86186
  -7  -2  -6-8.98794 7.10986   1-0.80127 0.15709-0.48150 0.40409 0.17925-0.84812
  -7  -1  -6-4.47339 7.89543   1-0.81909 0.17490-0.45863 0.41983 0.16523-0.83408
  -7   0  -6-3.34827  6.9644   1-0.83614 0.19194-0.43539 0.43520 0.15096-0.81979
  -7  -5  -5 5.17329 8.34168   1-0.67714 0.05245-0.56452 0.37132 0.31951-0.89535
  -7  -6  -5 12.2069 3.00749   1-0.65362 0.02893-0.58508 0.35327 0.33229-0.90815
  -7  -7  -5-6.47387 9.15307   1-0.62960 0.00492-0.60508 0.33466 0.34440-0.92027
  -7  -8  -5 19.7661 3.35179   1-0.60516-0.01951-0.62452 0.31549 0.35576-0.93166
  -7  -9  -5-2.27957 7.71707   1-0.58037-0.04430-0.64338 0.29574 0.36633-0.94224
  -7 -10  -5 20.5642 3.40993   1-0.55533-0.06934-0.66166 0.27541 0.37604-0.95197
  -7 -13  -4 2.35765 8.31989   1-0.37858-0.22659-0.71637 0.21433 0.49348-0.97638
  -7 -12  -4 2.27291 8.93453   1-0.40528-0.19990-0.70128 0.23785 0.48829-0.97117
  -7 -11  -4 13.2862  3.2247   1-0.43227-0.17292-0.68558 0.26076 0.48195-0.96481
  -7 -10  -4 10.8781 3.20376   1-0.45946-0.14574-0.66926 0.28305 0.47449-0.95733
  -7 -13  -3 10.5547  2.9511   1-0.26464-0.32107-0.71194 0.20995 0.58029-0.97011
  -7 -14  -3 14.0833  3.0876   1-0.23822-0.34748-0.72488 0.18428 0.58181-0.97165
  -7 -15  -3 5.07254 2.67805   1-0.21264-0.37305-0.73732 0.15811 0.58211-0.97196
  -7 -16  -2  10.293 2.85684   1-0.06919-0.49702-0.73161 0.11384 0.64832-0.94511
  -7 -15  -2 23.1221 3.20266   1-0.09206-0.47417-0.72087 0.14171 0.65207-0.94884
  -7 -14  -2 4.23458 6.70388   1-0.11613-0.45010-0.70980 0.16925 0.65471-0.95145
  -7 -15  -1 1.80683 2.71025   1 0.02955-0.57631-0.69554 0.11643 0.70780-0.91148
  -7 -16  -1 25.1893 3.52041   1 0.04942-0.59617-0.70547 0.08774 0.70134-0.90504
  -7 -17  -1-6.99777 6.38835   1 0.06790-0.61464-0.71525 0.05891 0.69400-0.89772
  -7 -18   0 13.8899 3.51167   1 0.18991-0.71718-0.69162-0.00328 0.72080-0.83145
  -7 -17   0 23.0199 3.12719   1 0.17667-0.70395-0.68193 0.02564 0.73067-0.84130
  -7 -16   0 57.2208 4.11337   1 0.16205-0.68933-0.67225 0.05458 0.73994-0.85055
  -6 -17   0 34.2875 3.49553   1 0.26539-0.71732-0.66655 0.01025 0.73639-0.83127
  -6 -18   0 0.62586 2.65989   1 0.27855-0.73048-0.67561-0.01930 0.72545-0.82034
  -6 -19   0   5.142 3.18115   1 0.29018-0.74210-0.68481-0.04871 0.71403-0.80894
  -6 -18  -1 2.27302 9.75197   1 0.16679-0.63819-0.71537 0.02041 0.69806-0.88605
  -6 -17  -1 11.0501 3.10324   1 0.14876-0.62016-0.70659 0.05024 0.70726-0.89522
  -6 -16  -2 1.21706 3.07412   1-0.00232-0.48856-0.73022 0.11243 0.66721-0.94824
  -6 -17  -2 1.12305 8.35462   1 0.02160-0.51247-0.73969 0.08329 0.66184-0.94289
  -6 -18  -2-4.74584  8.8827   1 0.04393-0.53479-0.74892 0.05391 0.65536-0.93643
  -6 -16  -3  2.1239 2.66014   1-0.13579-0.37456-0.75262 0.13478 0.60121-0.97534
  -6 -15  -3 1.39839 2.83884   1-0.16373-0.34662-0.74135 0.16213 0.60177-0.97587
  -6 -13  -4 19.4504 3.21198   1-0.35134-0.17849-0.72306 0.22101 0.50766-0.97481
  -6 -14  -4-15.7942 9.82937   1-0.32144-0.20838-0.73745 0.19679 0.51317-0.98034
  -6 -15  -4 11.2729  3.3514   1-0.29211-0.23771-0.75117 0.17190 0.51730-0.98449
  -6 -13  -5 11.0443  3.3531   1-0.46347-0.08583-0.71946 0.21736 0.40840-0.96864
  -6 -12  -5 38.3195 3.97132   1-0.49182-0.05748-0.70260 0.23911 0.39953-0.95975
  -6 -11  -5-16.5974 9.58752   1-0.52010-0.02921-0.68506 0.26018 0.38955-0.94974
  -6 -10  -5 -1.0687 6.85227   1-0.54819-0.00113-0.66682 0.28056 0.37852-0.93869
  -6  -9  -5 4.14707 9.03768   1-0.57597 0.02664-0.64791 0.30026 0.36650-0.92666
  -6  -3  -6 4.69102 2.67027   1-0.79138 0.22255-0.50160 0.38556 0.17574-0.82887
  -6  -4  -6 3.11752 6.49311   1-0.77115 0.20232-0.52458 0.36993 0.19104-0.84419
  -6  -5  -6-4.22748 5.38513   1-0.75006 0.18124-0.54712 0.35386 0.20600-0.85917
  -6  -6  -6  27.849 3.41515   1-0.72817 0.15936-0.56921 0.33734 0.22057-0.87376
  -6  -7  -6 2.82705 2.85812   1-0.70553 0.13672-0.59080 0.32032 0.23468-0.88789
  -6  -8  -6 2.41636  2.8623   1-0.68218 0.11338-0.61188 0.30279 0.24825-0.90148
  -6  -9  -6 3.80265 3.02342   1-0.65820 0.08941-0.63242 0.28472 0.26122-0.91447
  -6  -2  -7 -6.9932  6.9932   1-0.85350 0.26519-0.45769 0.38022 0.06458-0.81078
  -6  -1  -7 3.81095 2.53376   1-0.86898 0.28067-0.43399 0.39512 0.05025-0.79643
  -6   0  -7-1.15366 6.84988   1-0.88361 0.29529-0.41000 0.40974 0.03584-0.78200
  -5   0  -7-12.7449 6.88634   1-0.89538 0.38240-0.39971 0.39945 0.00415-0.73455
  -5  -1  -7-1.06912 7.75112   1-0.88093 0.36796-0.42450 0.38562 0.01979-0.75021
  -5  -2  -7 15.4335 2.84816   1-0.86550 0.35254-0.44905 0.37156 0.03548-0.76593
  -5  -3  -7 21.5668 3.14708   1-0.84910 0.33614-0.47333 0.35723 0.05119-0.78165
  -5  -4  -7 16.8278 3.02407   1-0.83172 0.31877-0.49732 0.34261 0.06685-0.79733
  -5  -5  -7 14.5336 3.23997   1-0.81338 0.30044-0.52098 0.32766 0.08242-0.81292
  -5  -6  -7 1.28596   3.004   1-0.79410 0.28116-0.54429 0.31236 0.09783-0.82835
  -5  -7  -7-1.14338 9.25008   1-0.77390 0.26096-0.56722 0.29668 0.11302-0.84356
  -5 -12  -6 42.3484 4.15016   1-0.58326 0.08983-0.69343 0.22988 0.29117-0.92872
  -5 -11  -6 3.09842 3.09842   1-0.61119 0.11775-0.67374 0.24880 0.27781-0.91535
  -5 -10  -6-1.10357 8.01648   1-0.63850 0.14506-0.65339 0.26706 0.26363-0.90114
  -5  -9  -6    0.00  6.3987   1-0.66510 0.17165-0.63240 0.28468 0.24872-0.88621
  -5  -8  -6    0.00 7.16786   1-0.69091 0.19745-0.61080 0.30170 0.23317-0.87064
  -5 -12  -5-1.06001 2.77072   1-0.48442 0.01045-0.70740 0.24390 0.40152-0.94598
  -5 -14  -5 44.9682 4.32468   1-0.42027-0.05368-0.74142 0.20069 0.42317-0.96767
  -5 -16  -4 18.6893 3.54634   1-0.22558-0.22889-0.76947 0.15157 0.53665-0.98811
  -5 -15  -4 27.5202 3.71496   1-0.25856-0.19592-0.75677 0.17749 0.53254-0.98398
  -5 -14  -4 55.1561 4.36578   1-0.29236-0.16212-0.74330 0.20262 0.52677-0.97819
  -5 -16  -3 88.7184 4.89082   1-0.07977-0.35523-0.75427 0.13642 0.62018-0.97854
  -5 -17  -3-6.69404  7.7344   1-0.04933-0.38566-0.76405 0.10759 0.61830-0.97668
  -5 -18  -3 2.35195 7.24484   1-0.02057-0.41442-0.77336 0.07829 0.61489-0.97329
  -5 -19  -2  2.8409  2.6522   1 0.14523-0.56074-0.74961 0.01598 0.66146-0.92679
  -5 -18  -2 10.4292   2.568   1 0.12277-0.53829-0.74172 0.04669 0.67009-0.93541
  -5 -17  -2 12.1049 3.36422   1 0.09833-0.51385-0.73370 0.07729 0.67763-0.94292
  -5 -18  -1 6.48878 2.76896   1 0.25715-0.65320-0.70014 0.00517 0.70479-0.87702
  -5 -19  -1 16.9352 2.92345   1 0.27383-0.66987-0.70802-0.02557 0.69348-0.86573
  -5 -20  -1 2.36836 3.29692   1 0.28862-0.68466-0.71604-0.05616 0.68156-0.85383
  -5 -20   0 14.1911 3.50874   1 0.39463-0.77120-0.67044-0.10171 0.69665-0.77583
  -5 -19   0-7.62151 7.92346   1 0.38548-0.76206-0.66140-0.07213 0.70948-0.78864
  -4 -19   0-1.76732 2.63019   1 0.48795-0.78919-0.62910-0.10445 0.69349-0.75689
  -4 -20   0 5.66461 2.72317   1 0.49523-0.79646-0.63813-0.13403 0.67980-0.74322
  -4 -21   0 35.0729 4.34908   1 0.50093-0.80215-0.64755-0.16322 0.66604-0.72948
  -4 -20  -1    0.00 9.15014   1 0.38838-0.70907-0.69127-0.08094 0.67679-0.83330
  -4 -19  -1 31.1671 3.49887   1 0.37435-0.69505-0.68398-0.04962 0.69027-0.84676
  -4 -18  -2-2.09235 7.08259   1 0.21213-0.55231-0.72897 0.03393 0.68046-0.93002
  -4 -19  -2 12.3477 3.28573   1 0.23609-0.57626-0.73542 0.00177 0.67012-0.91970
  -4 -20  -2 3.52446 9.32884   1 0.25759-0.59776-0.74196-0.03030 0.65881-0.90841
  -4 -19  -3  32.356 3.96068   1 0.08039-0.44003-0.77743 0.04373 0.62642-0.96909
  -4 -18  -3 1.11195 7.77319   1 0.04985-0.40950-0.76997 0.07488 0.63208-0.97473
  -4 -17  -3  3.6016 3.24459   1 0.01701-0.37666-0.76211 0.10564 0.63605-0.97868
  -4 -16  -4 4.01443 3.30848   1-0.18763-0.19150-0.77384 0.15593 0.55187-0.98757
  -4 -17  -4 4.56197 7.73323   1-0.15023-0.22889-0.78513 0.12861 0.55567-0.99138
  -4 -18  -4 18.1724 3.50805   1-0.11428-0.26483-0.79559 0.10046 0.55744-0.99317
  -4 -16  -5-3.55687 8.46071   1-0.33794-0.06065-0.77758 0.15962 0.44734-0.97612
  -4 -15  -5 14.7061  3.0927   1-0.37465-0.02395-0.76229 0.18294 0.43724-0.96601
  -4 -14  -5-14.0364 9.47326   1-0.41152 0.01292-0.74600 0.20527 0.42542-0.95417
  -4 -11  -6 25.5536 3.48979   1-0.62184 0.20374-0.67258 0.24763 0.26171-0.88349
  -4 -12  -6 2.21567  8.7268   1-0.59124 0.17316-0.69352 0.22995 0.27836-0.90015
  -4 -13  -6 82.7511 4.86155   1-0.55983 0.14175-0.71367 0.21150 0.29408-0.91590
  -4 -10  -7    0.00 6.35506   1-0.72149 0.28392-0.62837 0.24198 0.13293-0.84777
  -4  -9  -7 5.95437 2.82266   1-0.74530 0.30772-0.60557 0.25779 0.11630-0.83113
  -4  -8  -7 1.10065 6.66564   1-0.76805 0.33047-0.58230 0.27313 0.09937-0.81418
  -4  -7  -7 30.3841 3.57339   1-0.78971 0.35212-0.55860 0.28805 0.08223-0.79702
  -4  -6  -7 4.18803 9.12539   1-0.81026 0.37267-0.53452 0.30257 0.06496-0.77973
  -4  -5  -7-8.21952 8.21952   1-0.82969 0.39208-0.51009 0.31675 0.04764-0.76238
  -4   0  -8 9.07934 2.86771   1-0.92815 0.47105-0.36435 0.36402-0.12076-0.68698
  -4  -1  -8 12.8759  3.3378   1-0.91683 0.45973-0.38936 0.35042-0.10617-0.70159
  -4  -2  -8-3.47609 7.23067   1-0.90456 0.44747-0.41423 0.33667-0.09139-0.71639
  -4  -3  -8-1.16343 10.9857   1-0.89135 0.43426-0.43893 0.32277-0.07644-0.73136
  -3  -7  -8  2.9715 2.82805   1-0.84510 0.46338-0.52036 0.24974-0.05775-0.73437
  -3  -6  -8-11.3331 6.98841   1-0.86168 0.47996-0.49557 0.26356-0.07438-0.71772
  -3  -5  -8 17.7234 3.57343   1-0.87715 0.49542-0.47058 0.27718-0.09083-0.70125
  -3  -4  -8-9.94007 8.76702   1-0.89153 0.50979-0.44542 0.29063-0.10705-0.68501
  -3  -3  -8 23.6128 3.18618   1-0.90484 0.52310-0.42013 0.30395-0.12301-0.66903
  -3  -2  -8 3.26505 6.25112   1-0.91711 0.53536-0.39472 0.31716-0.13868-0.65334
  -3  -1  -8 20.9347 3.23029   1-0.92836 0.54660-0.36923 0.33028-0.15404-0.63796
  -3   0  -8-6.51512 7.97791   1-0.93861 0.55684-0.34367 0.34333-0.16905-0.62293
  -3  -8  -7 1.16759 2.54002   1-0.78985 0.42761-0.56896 0.25978 0.05805-0.75710
  -3  -9  -7-5.26076 8.22443   1-0.76684 0.40460-0.59369 0.24590 0.07750-0.77657
  -3 -10  -7 5.90827 2.97982   1-0.74247 0.38024-0.61799 0.23159 0.09687-0.79596
  -3 -11  -7-0.96786 2.86239   1-0.71676 0.35454-0.64182 0.21680 0.11606-0.81517
  -3 -12  -7-16.3337 8.88396   1-0.68975 0.32753-0.66510 0.20147 0.13495-0.83408
  -3 -15  -6 19.5039 3.71804   1-0.50279 0.16007-0.75224 0.17283 0.31069-0.91679
  -3 -14  -6 3.40866 9.42887   1-0.53945 0.19672-0.73233 0.19153 0.29297-0.89906
  -3 -13  -6 23.0831  3.7514   1-0.57515 0.23241-0.71142 0.20924 0.27406-0.88012
  -3 -12  -6 33.6375 3.43559   1-0.60969 0.26694-0.68959 0.22601 0.25412-0.86016
  -3 -15  -5 2.13826 2.98092   1-0.36880 0.04554-0.76617 0.18681 0.43700-0.95001
  -3 -16  -5 17.6596 2.89933   1-0.32564 0.00239-0.78205 0.16407 0.45101-0.96404
  -3 -17  -5 2.36266 7.28838   1-0.28276-0.04049-0.79664 0.14006 0.46278-0.97583
  -3 -18  -4 29.9766 3.91961   1-0.06201-0.24176-0.79693 0.10178 0.57417-0.99415
  -3 -17  -4 9.56796 3.28074   1-0.10481-0.19897-0.78768 0.13115 0.57130-0.99126
  -3 -18  -3 15.3361 2.89973   1 0.13132-0.41563-0.76215 0.06705 0.64700-0.97389
  -3 -19  -3 6.84761 3.05267   1 0.16592-0.45022-0.76754 0.03383 0.63977-0.96668
  -3 -20  -3-7.08844 7.08844   1 0.19733-0.48162-0.77276 0.00044 0.63079-0.95772
  -3 -21  -2 4.75134 8.05436   1 0.38127-0.64608-0.72306-0.08782 0.64272-0.87658
  -3 -20  -2 3.03489 3.44162   1 0.36248-0.62731-0.71759-0.05468 0.65704-0.89088
  -3 -19  -2-14.7407 7.58959   1 0.34081-0.60564-0.71252-0.02114 0.67071-0.90453
  -3 -20  -1 16.2749 2.78523   1 0.49813-0.74348-0.65571-0.11651 0.65874-0.79949
  -3 -21  -1-3.43981 8.17863   1 0.50790-0.75324-0.66316-0.14767 0.64358-0.78435
  -3 -21   0 3.19987 2.72351   1 0.60371-0.82959-0.60517-0.20562 0.63352-0.68120
  -3 -20   0 36.8212 3.34833   1 0.60089-0.82677-0.59502-0.17715 0.64739-0.69506
  -2 -21   0-5.43327 7.60245   1 0.70706-0.85760-0.55079-0.26001 0.58142-0.61335
  -2 -22   0 3.15088 2.69632   1 0.70498-0.85551-0.56311-0.28630 0.56891-0.60086
  -2 -22  -1-1.18332 10.7641   1 0.62684-0.79683-0.62243-0.22703 0.58921-0.71425
  -2 -21  -1 3.32534 7.44045   1 0.62286-0.79286-0.61357-0.19728 0.60469-0.72971
  -2 -20  -1 36.5381  3.5685   1 0.61698-0.78699-0.60543-0.16681 0.62048-0.74548
  -2 -20  -2-1.08112 8.26435   1 0.48361-0.67309-0.67964-0.09264 0.64022-0.85831
  -2 -21  -2 23.8984 3.57436   1 0.50019-0.68967-0.68418-0.12671 0.62336-0.84147
  -2 -20  -3 2.43249 2.68304   1 0.30365-0.51260-0.75187-0.02046 0.63543-0.94661
  -2 -19  -3-20.3309 9.01739   1 0.26928-0.47823-0.74935 0.01563 0.64752-0.95868
  -2 -18  -4 13.1112 3.50686   1-0.00339-0.22503-0.79624 0.10108 0.59045-0.99467
  -2 -19  -4 3.46961 2.90186   1 0.04580-0.27422-0.80235 0.06859 0.59107-0.99532
  -2 -18  -5-5.97074 9.33126   1-0.22003-0.02787-0.81410 0.11890 0.47902-0.97633
  -2 -17  -5 4.37431 2.87394   1-0.27145 0.02355-0.80058 0.14398 0.46513-0.96242
  -2 -16  -5 3.22927 3.09207   1-0.32337 0.07546-0.78531 0.16732 0.44812-0.94540
  -2 -14  -6  7.9968 3.07971   1-0.56502 0.29763-0.72689 0.18607 0.26299-0.85331
  -2 -15  -6 8.56177 3.00762   1-0.52396 0.25657-0.74902 0.16960 0.28639-0.87673
  -2 -16  -6 17.6302 3.27614   1-0.48141 0.21404-0.76990 0.15187 0.30840-0.89876
  -2 -13  -7  28.089 3.92896   1-0.68904 0.40218-0.67567 0.17342 0.11150-0.79489
  -2 -12  -7 -1.1082 6.53631   1-0.71826 0.43139-0.65098 0.18735 0.08928-0.77265
  -2 -11  -7 1.06474 8.30296   1-0.74575 0.45887-0.62575 0.20073 0.06695-0.75030
  -2 -10  -7 5.86574 2.55477   1-0.77152 0.48463-0.60006 0.21365 0.04465-0.72798
  -2  -2  -8 1.47021 2.83687   1-0.92951 0.62311-0.36861 0.29103-0.19685-0.57941
  -2  -3  -8 6.22607 2.77174   1-0.91871 0.61231-0.39458 0.27839-0.18091-0.59537
  -2  -4  -8 4.04557 2.55944   1-0.90683 0.60043-0.42054 0.26574-0.16450-0.61180
  -2  -5  -8 16.0753 2.91436   1-0.89381 0.58742-0.44646 0.25304-0.14764-0.62868
  -2  -6  -8 4.31575 7.30595   1-0.87963 0.57324-0.47231 0.24029-0.13035-0.64599
  -2  -7  -8 14.4258 3.37319   1-0.86423 0.55785-0.49807 0.22744-0.11266-0.66371
  -2  -8  -8 3.99985 2.63929   1-0.84757 0.54121-0.52370 0.21446-0.09460-0.68178
  -2  -9  -8 10.8306 3.03748   1-0.82963 0.52327-0.54918 0.20132-0.07623-0.70017
  -1   0  -9-1.13405 8.26526   1-0.94918 0.69863-0.27230 0.27188-0.35269-0.50087
  -1  -1  -9 18.6837 3.42398   1-0.94343 0.69288-0.29745 0.25842-0.34040-0.51317
  -1  -2  -9-1.14646 6.76614   1-0.93685 0.68631-0.32266 0.24502-0.32765-0.52594
  -1  -3  -9-2.14278   3.045   1-0.92941 0.67889-0.34792 0.23167-0.31443-0.53919
  -1  -4  -9 18.0133 3.39931   1-0.92109 0.67057-0.37322 0.21836-0.30072-0.55291
  -1 -10  -8 12.1526 3.26044   1-0.83557 0.60456-0.54676 0.16028-0.12420-0.63647
  -1  -9  -8 11.5219 3.46169   1-0.85317 0.62215-0.52028 0.17241-0.14408-0.61656
  -1  -8  -8 15.3947 2.96407   1-0.86931 0.63829-0.49374 0.18448-0.16340-0.59723
  -1  -7  -8-2.10559 7.60067   1-0.88407 0.65304-0.46719 0.19654-0.18211-0.57850
  -1  -6  -8 3.25046 2.74643   1-0.89751 0.66647-0.44065 0.20861-0.20019-0.56039
  -1 -11  -7-6.09933  8.9858   1-0.78340 0.57186-0.59924 0.17420-0.00339-0.66421
  -1 -12  -7  36.369 3.57059   1-0.75684 0.54531-0.62675 0.16309 0.02227-0.68989
  -1 -13  -7 3.77127 2.95365   1-0.72802 0.51650-0.65389 0.15163 0.04837-0.71601
  -1 -14  -7 6.07436 3.24717   1-0.69690 0.48538-0.68056 0.13968 0.07473-0.74239
  -1 -16  -6-8.00664 9.22072   1-0.51661 0.32457-0.76291 0.14487 0.27146-0.84607
  -1 -17  -5 1.88221 3.25685   1-0.27351 0.10095-0.80339 0.14678 0.45951-0.94105
  -1 -18  -5 29.1574 4.29687   1-0.20843 0.03587-0.81760 0.12238 0.48077-0.96233
  -1 -20  -4  20.808 3.69479   1 0.18467-0.33774-0.79575 0.02336 0.60225-0.99076
  -1 -19  -4 10.0725 3.26308   1 0.12889-0.28197-0.79456 0.06078 0.60677-0.99526
  -1 -18  -4 2.27268 3.01972   1 0.06704-0.22012-0.79226 0.09708 0.60668-0.99515
  -1 -20  -3    0.00 7.66335   1 0.43628-0.56988-0.71484-0.05751 0.62537-0.92079
  -1 -21  -3 2.35333 7.24742   1 0.46580-0.59940-0.71493-0.09603 0.60705-0.90249
  -1 -21  -2-3.36442 9.32248   1 0.63339-0.74752-0.62551-0.18540 0.57777-0.78013
  -1 -20  -2 46.6926  4.3205   1 0.62219-0.73632-0.62064-0.15166 0.59654-0.79887
  -1 -21  -1 5.39693  2.7449   1 0.73990-0.83456-0.54662-0.26424 0.53805-0.64731
  -1 -22  -1-3.45728 6.61526   1 0.73873-0.83338-0.55789-0.29158 0.52421-0.63349
  -1 -22   0-1.13519 6.73888   1 0.79864-0.87383-0.49888-0.35054 0.49610-0.51229
  -1 -21   0 5.32546 8.58678   1 0.80442-0.87962-0.48365-0.32717 0.50548-0.52165
   0 -21   0 -1.0586 6.23852   1 0.88635-0.88620-0.40541-0.40541 0.40415-0.40457
   0 -22   0-10.1486 9.36718   1 0.87781-0.87766-0.42472-0.42472 0.40024-0.40068
   0 -22  -1 4.57279 8.23721   1 0.84069-0.86001-0.47667-0.37281 0.42709-0.52061
   0 -21  -1-1.07362 8.61995   1 0.84716-0.86648-0.46084-0.35004 0.43579-0.52930
   0 -20  -2   1.034 9.83335   1 0.77061-0.80940-0.53068-0.24163 0.50617-0.69275
   0 -21  -2    0.00 6.59862   1 0.77258-0.81137-0.53923-0.27170 0.48926-0.67586
   0 -22  -2 25.0943 3.97095   1 0.77255-0.81134-0.54899-0.30054 0.47345-0.66007
   0 -21  -3-5.78973 7.60162   1 0.62784-0.68610-0.64536-0.16561 0.55660-0.83629
   0 -20  -3 50.0218 3.86064   1 0.60527-0.66353-0.64663-0.12573 0.58035-0.86001
   0 -19  -4 116.124 5.45703   1 0.24471-0.32245-0.77589 0.04209 0.61942-0.99215
   0 -20  -4 35.6192 4.25429   1 0.31416-0.39189-0.76966-0.00274 0.60887-0.98162
   0 -19  -5-10.8199 8.58387   1-0.12783 0.03062-0.83218 0.09834 0.50041-0.96623
   0 -18  -5-3.41083 9.84056   1-0.21502 0.11781-0.82026 0.12502 0.47284-0.93864
   0 -17  -5 73.4009 4.56445   1-0.30240 0.20518-0.80365 0.14703 0.43744-0.90323
   0 -15  -6 4.17175 7.52148   1-0.63228 0.51558-0.71419 0.13474 0.16073-0.71956
   0 -16  -6 4.41683 7.47861   1-0.58051 0.46382-0.74395 0.12589 0.20162-0.76047
   0 -17  -6 14.1846  3.4289   1-0.52379 0.40710-0.77200 0.11533 0.24196-0.80083
   0 -15  -7 2.32492  3.0795   1-0.71625 0.58008-0.67630 0.09680 0.01760-0.66953
   0 -14  -7-1.75126 3.09525   1-0.74825 0.61208-0.64692 0.10603-0.01365-0.63825
   0 -13  -7-11.7058 8.71835   1-0.77716 0.64098-0.61729 0.11502-0.04390-0.60799
   0 -12  -7-3.06312 8.47938   1-0.80318 0.66699-0.58756 0.12390-0.07299-0.57887
   0  -8  -8-2.38402 2.96724   1-0.88898 0.73330-0.45331 0.14404-0.24855-0.49632
   0  -9  -8 33.3194 3.73283   1-0.87563 0.71995-0.48053 0.13265-0.22938-0.51551
   0 -10  -8 11.6307  3.5127   1-0.86082 0.70515-0.50789 0.12140-0.20932-0.53559
   0 -11  -8-12.4695 9.68607   1-0.84445 0.68879-0.53536 0.11025-0.18837-0.55657
   0  -6  -9 0.16299 2.95422   1-0.90815 0.73299-0.38787 0.15577-0.34380-0.49412
   0  -5  -9-1.13903 8.72575   1-0.91639 0.74122-0.36240 0.16891-0.35773-0.48017
   0  -4  -9 1.11755 6.80691   1-0.92372 0.74854-0.33704 0.18216-0.37108-0.46680
   0  -3  -9  7.2845 3.19014   1-0.93020 0.75501-0.31179 0.19552-0.38386-0.45400
   0  -2  -9 68.3162 4.57202   1-0.93585 0.76066-0.28665 0.20900-0.39608-0.44176
   0  -1  -9 35.4911 3.54606   1-0.94072 0.76553-0.26162 0.22258-0.40775-0.43007
   0   0  -9-1.56486 2.84521   1-0.94485 0.76964-0.23671 0.23627-0.41890-0.41890
   1   0  -9 3.20272 7.15543   1-0.93298 0.83312-0.19581 0.19537-0.49043-0.33161
   1  -1  -9 19.9976 3.06096   1-0.93046 0.83061-0.22015 0.18110-0.48097-0.34109
   1  -2  -9 38.1763 3.82067   1-0.92730 0.82745-0.24464 0.16697-0.47097-0.35111
   1  -3  -9 28.4343 3.35415   1-0.92345 0.82361-0.26927 0.15300-0.46042-0.36169
   1  -4  -9 2.18864 6.18089   1-0.91890 0.81907-0.29407 0.13918-0.44928-0.37285
   1  -5  -9-2.21892 9.27082   1-0.91361 0.81378-0.31903 0.12553-0.43752-0.38462
   1  -6  -9 1.12462 8.35866   1-0.90753 0.80771-0.34415 0.11204-0.42513-0.39703
   1  -7  -9 9.18939 2.93817   1-0.90063 0.80081-0.36946 0.09873-0.41208-0.41011
   1 -12  -8-4.61252 8.63316   1-0.85361 0.77329-0.51183 0.04811-0.27271-0.45649
   1 -11  -8-1.11037 8.09858   1-0.86762 0.78730-0.48372 0.05861-0.29365-0.43552
   1 -10  -8 0.15253 3.02003   1-0.88009 0.79976-0.45593 0.06943-0.31336-0.41579
   1  -9  -8 37.9558 3.79659   1-0.89118 0.81084-0.42847 0.08058-0.33190-0.39724
   1  -8  -8-12.1422 7.83463   1-0.90100 0.82066-0.40133 0.09205-0.34933-0.37979
   1 -13  -7 2.08226 8.20774   1-0.82904 0.76821-0.55903 0.05674-0.17324-0.46289
   1 -14  -7 4.33326  8.6766   1-0.80610 0.74527-0.59099 0.05009-0.14186-0.49429
   1 -15  -7 7.27719 3.70915   1-0.77975 0.71893-0.62339 0.04388-0.10819-0.52798
   1 -17  -6  1.1368 6.90274   1-0.62589 0.58455-0.73468 0.07800 0.12433-0.66744
   1 -16  -6 35.8258 3.84611   1-0.68286 0.64151-0.69752 0.07944 0.06881-0.61190
   1 -15  -6 23.5688 3.28327   1-0.73105 0.68970-0.65978 0.08032 0.01635-0.55943
   1 -17  -5 20.1732   3.502   1-0.39587 0.37400-0.79349 0.13685 0.36867-0.81870
   1 -18  -5 5.62301 9.05812   1-0.26854 0.24667-0.81967 0.12442 0.43812-0.88817
   1 -19  -5    0.00 3.39418   1-0.13450 0.11264-0.83514 0.10128 0.49292-0.94299
   1 -20  -4-2.29997 8.76279   1 0.52160-0.52399-0.70223-0.07019 0.58267-0.93967
   1 -19  -4  54.456 4.28492   1 0.44195-0.44434-0.72259-0.01122 0.61193-0.96891
   1 -20  -3  23.576 3.79991   1 0.80373-0.78666-0.51961-0.25277 0.45150-0.71541
   1 -21  -3 10.4818 3.34922   1 0.80822-0.79113-0.52482-0.28617 0.43023-0.69415
   1 -22  -2 6.32772 3.14331   1 0.88472-0.84816-0.44013-0.40941 0.33528-0.50614
   1 -21  -2 5.00108 3.09102   1 0.89269-0.85614-0.42216-0.38878 0.34113-0.51197
   1 -20  -2 63.4251 4.23998   1 0.90008-0.86353-0.40440-0.36793 0.34706-0.51788
   1 -21  -1 2.12923 7.95391   1 0.92685-0.87083-0.36047-0.45042 0.29683-0.37458
   1 -22  -1 2.27305 7.53588   1 0.91759-0.86156-0.38271-0.46679 0.29744-0.37522
   1 -22   0-7.94214 7.26315   1 0.93406-0.85857-0.34523-0.50423 0.28512-0.26980
   1 -21   0 16.8393  3.1683   1 0.94308-0.86759-0.32130-0.48954 0.28160-0.26626
   2 -21   0-2.13266 2.66075   1 0.96942-0.81859-0.23928-0.57157 0.14866-0.11757
   2 -22   0-5.70195 8.45636   1 0.96274-0.81190-0.26733-0.58214 0.16005-0.12898
   2 -22  -1 2.30327 7.10431   1 0.95667-0.82530-0.28612-0.56339 0.14623-0.20824
   2 -21  -1 1.07381 2.92486   1 0.96387-0.83251-0.25748-0.55342 0.13409-0.19608
   2 -20  -2 4.15434 7.48604   1 0.96302-0.85113-0.25774-0.51460 0.12391-0.27898
   2 -21  -2 4.43188 8.43189   1 0.95567-0.84378-0.28786-0.52309 0.13844-0.29353
   2 -21  -3 13.0784 3.33613   1 0.93822-0.84579-0.34602-0.46498 0.18451-0.43269
   2 -20  -3 40.8615 3.76585   1 0.94766-0.85524-0.31860-0.45378 0.17543-0.42358
   2 -19  -4  13.815 3.24875   1 0.83417-0.76122-0.49694-0.23688 0.40838-0.74960
   2 -20  -4 5.25069 3.03879   1 0.85216-0.77920-0.48636-0.28608 0.36714-0.70838
   2 -19  -5 2.89491 3.13792   1-0.24709 0.30057-0.83396 0.10009 0.43029-0.86460
   2 -18  -5  18.026 3.26046   1-0.49939 0.55286-0.78158 0.08632 0.26050-0.69479
   2 -17  -5 12.0678 3.12045   1-0.66762 0.72109-0.70601 0.04936 0.09069-0.52497
   2 -15  -6  73.226  4.6026   1-0.83517 0.86916-0.54731-0.03217-0.22648-0.30084
   2 -16  -6 9.84841 3.66546   1-0.80749 0.84148-0.58970-0.02839-0.17568-0.35166
   2 -17  -6 8.88632 3.39004   1-0.77077 0.80477-0.63524-0.02146-0.11556-0.41180
   2 -15  -7-1.95544 3.38129   1-0.83557 0.85009-0.53765-0.04188-0.28479-0.33562
   2 -14  -7 5.45165 10.2829   1-0.85180 0.86631-0.50495-0.03597-0.31432-0.30607
   2 -13  -7 2.68157 3.00661   1-0.86552 0.88002-0.47341-0.02889-0.34080-0.27957
   2  -9  -8 13.7154 2.92745   1-0.89214 0.88715-0.36422 0.01631-0.44792-0.26546
   2 -10  -8 11.2499 3.07828   1-0.88496 0.87998-0.39061 0.00409-0.43294-0.28046
   2 -11  -8 34.0604 3.65403   1-0.87678 0.87181-0.41744-0.00769-0.41677-0.29665
   2 -12  -8 10.4009 3.48384   1-0.86748 0.86251-0.44476-0.01898-0.39929-0.31415
   2  -7  -9-3.41439  9.4529   1-0.89135 0.86688-0.31789 0.04715-0.50245-0.30398
   2  -6  -9 1.11477 8.71551   1-0.89608 0.87160-0.29342 0.06130-0.51313-0.29328
   2  -5  -9  23.372 3.49668   1-0.90015 0.87566-0.26917 0.07565-0.52316-0.28323
   2  -4  -9-6.49631 7.95569   1-0.90358 0.87909-0.24510 0.09020-0.53259-0.27378
   2  -3  -9 -13.924 8.22875   1-0.90642 0.88191-0.22121 0.10492-0.54145-0.26490
   2  -2  -9 25.6572 3.52635   1-0.90867 0.88416-0.19749 0.11981-0.54977-0.25656
   2  -1  -9 15.1074 2.97893   1-0.91037 0.88585-0.17393 0.13486-0.55757-0.24874
   2   0  -9-0.15197 2.50251   1-0.91153 0.88701-0.15052 0.15006-0.56488-0.24141
   3   0  -9  0.6101 2.48109   1-0.87901 0.92983-0.10221 0.10173-0.63927-0.15127
   3  -1  -9 10.1744 2.88666   1-0.87876 0.92959-0.12440 0.08532-0.63438-0.15618
   3  -2  -9 1.06677 8.34112   1-0.87806 0.92889-0.14672 0.06903-0.62909-0.16148
   3  -3  -9-6.46178 7.45746   1-0.87691 0.92775-0.16917 0.05286-0.62338-0.16721
   3  -4  -9 59.8593 4.27857   1-0.87529 0.92613-0.19175 0.03683-0.61724-0.17338
   3  -5  -9-9.93149  7.8781   1-0.87319 0.92404-0.21448 0.02095-0.61062-0.18001
   3  -6  -9  32.708 3.63987   1-0.87060 0.92146-0.23737 0.00524-0.60352-0.18713
   3  -7  -9-9.15181  8.2468   1-0.86751 0.91838-0.26045-0.01030-0.59589-0.19478
   3 -12  -8-1.15672 9.31516   1-0.85641 0.92678-0.36388-0.09988-0.53732-0.16036
   3 -11  -8 5.11029 3.52292   1-0.86192 0.93229-0.33903-0.08611-0.54899-0.14867
   3 -10  -8 28.7502 3.57457   1-0.86679 0.93715-0.31461-0.07193-0.55967-0.13798
   3  -9  -8 26.8461   3.503   1-0.87107 0.94142-0.29055-0.05737-0.56946-0.12816
   3  -8  -8 4.37345 2.49912   1-0.87479 0.94513-0.26683-0.04249-0.57846-0.11915
   3 -12  -7 41.5092  3.8063   1-0.86551 0.95535-0.33748-0.12623-0.54299-0.06160
   3 -13  -7 13.3948  3.5699   1-0.86021 0.95006-0.36321-0.13911-0.52995-0.07466
   3 -14  -7 15.8854 3.62155   1-0.85419 0.94404-0.38977-0.15116-0.51522-0.08942
   3 -15  -7 48.1052 4.20856   1-0.84732 0.93717-0.41734-0.16220-0.49844-0.10622
   3 -17  -6 13.2598 3.40966   1-0.84049 0.94983-0.42480-0.23191-0.50472-0.00689
   3 -16  -6 35.0276 4.13535   1-0.84678 0.95611-0.39391-0.22419-0.52672 0.01514
   3 -15  -6 11.7083 3.56162   1-0.85227 0.96160-0.36556-0.21393-0.54419 0.03262
   3 -17  -5 2.26266 2.97555   1-0.76250 0.89130-0.22864-0.42802-0.75140 0.33288
   3 -18  -5 3.36893 7.53851   1-0.71672 0.84553-0.20484-0.49044-0.80182 0.38328
   3 -20  -4 -11.335  9.7501   1 0.87872-0.73042-0.09743-0.67502-0.27329-0.05220
   3 -19  -4 3.82709 3.24448   1 0.80832-0.66003-0.01701-0.71683-0.40646 0.08100
   3 -18  -4-4.28596 2.98781   1 0.66601-0.51773 0.07203-0.76726-0.58671 0.26126
   3 -19  -3 4.04145 7.70182   1 0.89950-0.73174-0.07092-0.66287-0.23356 0.00118
   3 -20  -3 50.9478 4.15385   1 0.91935-0.75158-0.12074-0.65166-0.17405-0.05835
   3 -21  -3 8.61695 3.69298   1 0.93020-0.76243-0.16635-0.64466-0.12560-0.10682
   3 -21  -2 27.2396 3.99025   1 0.94547-0.75823-0.16651-0.64445-0.07622-0.06310
   3 -20  -2 27.9205  3.5053   1 0.94118-0.75394-0.12864-0.64371-0.10888-0.03043
   3 -20  -1 16.5139 3.12177   1 0.95686-0.75017-0.13275-0.63955-0.05278 0.00656
   3 -21  -1-1.72663 3.05714   1 0.95798-0.75128-0.16664-0.64427-0.02816-0.01808
   3 -21   0-1.09452 7.51975   1 0.96804-0.74187-0.16711-0.64376 0.01934 0.02751
   3 -20   0  30.601 3.44972   1 0.96881-0.74264-0.13566-0.63660-0.00038 0.04725
   4 -19   0 -3.0266 7.21104   1 0.93662-0.63512-0.04399-0.68967-0.14405 0.20669
   4 -20   0 4.16151 2.87948   1 0.94329-0.64178-0.07684-0.69543-0.11862 0.18125
   4 -21   0 41.2099 4.15159   1 0.94777-0.64625-0.10921-0.70167-0.09498 0.15759
   4 -21  -1 1.13482 7.96397   1 0.92408-0.64203-0.09683-0.71410-0.16840 0.13791
   4 -20  -1-5.33455  7.9109   1 0.91516-0.63312-0.06199-0.71033-0.19816 0.16769
   4 -19  -2-1.30447 2.62916   1 0.84964-0.58707-0.00166-0.73209-0.33802 0.21449
   4 -20  -2 32.2815 3.81325   1 0.87193-0.60936-0.04095-0.73142-0.29482 0.17126
   4 -21  -2 7.21193 3.22321   1 0.88892-0.62634-0.07945-0.73152-0.25533 0.13176
   4 -20  -3  23.905 3.66286   1 0.79580-0.55269-0.00829-0.76412-0.42570 0.20906
   4 -19  -3 10.5015 3.10854   1 0.75108-0.50798 0.03608-0.76988-0.48756 0.27094
   4 -18  -4 3.12397 3.11342   1 0.39637-0.17274 0.12489-0.82013-0.80647 0.49678
   4 -19  -4 3.27572 3.06641   1 0.51992-0.29629 0.08861-0.82246-0.72204 0.41232
   4 -18  -5 1.15826 8.57741   1-0.22677 0.43092 0.04383-0.73912-0.99885 0.59607
   4 -17  -5 14.5179 3.39029   1-0.34703 0.55118 0.02423-0.68091-0.98937 0.58661
   4 -16  -5 121.206 5.43414   1-0.43789 0.64203 0.00718-0.62525-0.97069 0.56795
   4 -15  -6 46.5584 4.15184   1-0.72405 0.90872-0.17948-0.40002-0.80274 0.30694
   4 -16  -6 7.08638 3.53802   1-0.70772 0.89239-0.18735-0.43076-0.81421 0.31838
   4 -14  -7 12.6001 3.35524   1-0.79180 0.95700-0.26385-0.27709-0.70433 0.11546
   4 -13  -7 6.67111 3.24319   1-0.79736 0.96255-0.24495-0.25738-0.70619 0.11733
   4 -12  -7 63.7616 4.53754   1-0.80247 0.96765-0.22600-0.23772-0.70792 0.11908
   4  -8  -8    0.00  2.9924   1-0.82708 0.97277-0.19212-0.11721-0.68957 0.00772
   4  -9  -8 14.5386 3.47282   1-0.82408 0.96977-0.21293-0.13501-0.68572 0.00385
   4 -10  -8-1.09848 8.46955   1-0.82068 0.96638-0.23386-0.15269-0.68150-0.00039
   4 -11  -8 11.0475 3.31321   1-0.81689 0.96260-0.25492-0.17023-0.67686-0.00504
   4  -7  -9 11.0752 3.28651   1-0.82701 0.95322-0.19993-0.07084-0.68682-0.08809
   4  -6  -9 1.97846 3.15317   1-0.82936 0.95556-0.17863-0.05353-0.69118-0.08371
   4  -5  -9 3.40097 8.10049   1-0.83129 0.95748-0.15743-0.03612-0.69518-0.07969
   4  -4  -9 18.0581 3.26735   1-0.83281 0.95900-0.13632-0.01861-0.69885-0.07601
   4  -3  -9   7.432  3.2573   1-0.83393 0.96011-0.11529-0.00103-0.70219-0.07265
   4  -2  -9 38.7596 3.73164   1-0.83465 0.96082-0.09435 0.01664-0.70522-0.06960
   4  -1  -9-7.64901 6.99957   1-0.83496 0.96113-0.07347 0.03437-0.70795-0.06684
   4   0  -9-4.37086 7.72116   1-0.83488 0.96105-0.05266 0.05217-0.71040-0.06438
   5   0  -9-2.24789  6.5572   1-0.77967 0.98117-0.00377 0.00327-0.77538 0.01636
   5  -1  -9 1.93641 2.92015   1-0.77950 0.98101-0.02317-0.01594-0.77515 0.01611
   5  -2  -9 3.37456 8.48815   1-0.77893 0.98045-0.04258-0.03514-0.77473 0.01567
   5  -3  -9 14.5696 3.59066   1-0.77797 0.97949-0.06199-0.05434-0.77413 0.01505
   5  -4  -9 23.8639   3.517   1-0.77661 0.97814-0.08141-0.07353-0.77333 0.01423
   5  -5  -9 6.79373 2.68854   1-0.77484 0.97638-0.10084-0.09272-0.77234 0.01322
   5 -11  -8 12.8544 3.41478   1-0.74331 0.96436-0.17350-0.25167-0.78728 0.12113
   5 -10  -8-7.93195 10.3249   1-0.74840 0.96945-0.15575-0.23081-0.78701 0.12087
   5  -9  -8-1.73254 3.01131   1-0.75300 0.97404-0.13790-0.21005-0.78670 0.12059
   5  -8  -8 1.38165 2.91796   1-0.75712 0.97815-0.11994-0.18940-0.78634 0.12025
   5  -7  -8-1.04121 8.43277   1-0.76078 0.98180-0.10189-0.16884-0.78593 0.11985
   5  -6  -8-3.07155 8.50346   1-0.76398 0.98499-0.08375-0.14836-0.78543 0.11938
   5 -11  -7-9.33675 7.83049   1-0.70728 0.94780-0.11192-0.31320-0.83054 0.25748
   5 -12  -7 8.92364 3.25996   1-0.69839 0.93891-0.12605-0.33769-0.83505 0.26197
   5 -13  -7 22.2202 3.87873   1-0.68845 0.92898-0.13963-0.36272-0.84000 0.26690
   5 -14  -7 -1.1656  9.8096   1-0.67733 0.91787-0.15256-0.38840-0.84548 0.27236
   5 -16  -6 1.16572 9.96063   1-0.50483 0.76485-0.05616-0.56197-0.94794 0.46787
   5 -15  -6-1.11449 8.10345   1-0.53771 0.79772-0.05356-0.52595-0.93529 0.45524
   5 -14  -6 4.86446   3.052   1-0.56560 0.82560-0.04919-0.49172-0.92331 0.44328
   5 -16  -5 20.5701 3.38838   1-0.21818 0.49766 0.07799-0.69607-0.99686 0.60988
   5 -17  -5 2.26871 6.99432   1-0.14096 0.42045 0.07855-0.73524-0.99451 0.60751
   5 -19  -4-2.39656 8.62549   1 0.41521-0.11624 0.09963-0.83350-0.79736 0.50341
   5 -18  -4    0.00 7.87044   1 0.33034-0.03137 0.12478-0.82003-0.84573 0.55180
   5 -17  -4 3.23198 9.31446   1 0.24232 0.05664 0.14496-0.80161-0.88733 0.59342
   5 -18  -3-2.13375  7.7087   1 0.58690-0.26847 0.10973-0.80493-0.66164 0.46080
   5 -19  -3 3.38052 7.55157   1 0.64159-0.32315 0.07561-0.80943-0.61221 0.41134
   5 -20  -2 10.7355 3.13588   1 0.79883-0.46091 0.00962-0.78200-0.42112 0.31332
   5 -19  -2-20.4544 8.67546   1 0.77017-0.43226 0.04518-0.77895-0.46107 0.35329
   5 -18  -2 -9.1557 8.07675   1 0.73664-0.39874 0.08032-0.77548-0.50254 0.39478
   5 -19  -1-5.28965 7.40958   1 0.84815-0.49077 0.01916-0.75288-0.34032 0.32564
   5 -20  -1-1.12102 7.70448   1 0.86575-0.50836-0.01474-0.75759-0.30817 0.29346
   5 -20   0 16.6327 3.42437   1 0.91001-0.53316-0.03413-0.73816-0.21376 0.29214
   5 -19   0-12.7896 9.04654   1 0.89908-0.52223-0.00191-0.73176-0.24009 0.31849
   6 -17   0 33.3484 3.51198   1 0.82991-0.37774 0.08762-0.74409-0.36516 0.45936
   6 -18   0-3.22978 7.68607   1 0.84789-0.39571 0.05690-0.75198-0.33810 0.43227
   6 -19   0 3.74067  2.9537   1 0.86360-0.41142 0.02599-0.75968-0.31175 0.40590
   6 -19  -1 6.78505 2.79806   1 0.80109-0.36837 0.04630-0.78004-0.41600 0.41706
   6 -18  -1 1.68496 2.85622   1 0.77823-0.34552 0.07779-0.77291-0.44656 0.44765
   6 -17  -2-4.01244 2.98843   1 0.64143-0.22820 0.12979-0.78635-0.60517 0.51319
   6 -18  -2 3.28469 7.81674   1 0.67802-0.26478 0.09949-0.79466-0.57031 0.47831
   6 -19  -2 3.45365 3.13311   1 0.71119-0.29794 0.06823-0.80202-0.53543 0.44341
   6 -18  -3 4.54069 8.65044   1 0.53098-0.13720 0.11761-0.81283-0.70951 0.52442
   6 -17  -3-5.23737 3.14032   1 0.48029-0.08652 0.14466-0.80127-0.74544 0.56037
   6 -16  -4 5.37234 3.25724   1 0.19038 0.18391 0.15668-0.77473-0.90779 0.62965
   6 -17  -4 3.39682  8.9947   1 0.25445 0.11985 0.13974-0.79640-0.88248 0.60432
   6 -18  -4 0.85731 3.33399   1 0.31843 0.05588 0.12016-0.81543-0.85285 0.57467
   6 -16  -5 -1.1304 7.26387   1-0.08401 0.43884 0.10322-0.72131-0.98670 0.61547
   6 -15  -5 9.55509  3.4461   1-0.14038 0.49520 0.10989-0.68938-0.99152 0.62031
   6 -13  -6 5.32906 8.18577   1-0.43355 0.76889 0.02997-0.53228-0.97137 0.50711
   6 -14  -6    0.00 7.21615   1-0.40342 0.73876 0.02349-0.56441-0.97884 0.51457
   6 -15  -6 0.66631 3.00883   1-0.36952 0.70487 0.01773-0.59726-0.98578 0.52148
   6 -13  -7 8.40095 3.08797   1-0.55995 0.87582-0.05822-0.44414-0.92533 0.36798
   6 -12  -7 2.26293 7.50505   1-0.57545 0.89131-0.04714-0.41661-0.91879 0.36146
   6 -11  -7 6.54024 3.17165   1-0.58936 0.90522-0.03546-0.38968-0.91251 0.35521
   6 -10  -7 123.067 5.11312   1-0.60187 0.91772-0.02324-0.36328-0.90648 0.34920
   6  -3  -8  0.7325  2.8165   1-0.69340 0.98974 0.02654-0.14284-0.84914 0.19890
   6  -4  -8 1.91916  2.5692   1-0.69000 0.98634 0.00991-0.16482-0.85203 0.20178
   6  -5  -8   50.72 3.78723   1-0.68605 0.98240-0.00657-0.18695-0.85491 0.20463
   6  -6  -8 17.1121 3.03436   1-0.68154 0.97790-0.02290-0.20923-0.85778 0.20749
   6  -7  -8 -2.1884 8.73294   1-0.67644 0.97281-0.03906-0.23168-0.86067 0.21036
   6  -8  -8 4.46966 7.57674   1-0.67073 0.96710-0.05503-0.25432-0.86359 0.21326
   6  -9  -8 5.39835 2.96238   1-0.66436 0.96074-0.07079-0.27717-0.86656 0.21621
   6  -3  -9 5.00864 3.29787   1-0.71085 0.98771-0.01148-0.10487-0.83636 0.09304
   6  -2  -9 35.4908 3.94915   1-0.71261 0.98948 0.00654-0.08428-0.83504 0.09173
   6  -1  -9 3.46664 10.0182   1-0.71394 0.99080 0.02461-0.06374-0.83359 0.09031
   6   0  -9-0.33036 3.01452   1-0.71484 0.99168 0.04273-0.04325-0.83203 0.08876
   7  -7  -8    0.00 10.1651   1-0.58305 0.95475 0.01469-0.28544-0.91627 0.28171
   7  -6  -8-12.4199 8.82116   1-0.59031 0.96201 0.02956-0.26170-0.91224 0.27770
   7  -5  -8 36.6308 3.81614   1-0.59684 0.96853 0.04463-0.23816-0.90820 0.27368
   7  -4  -8  2.1926 8.19121   1-0.60268 0.97436 0.05988-0.21481-0.90415 0.26965
   7  -3  -8 11.9153 3.16501   1-0.60785 0.97953 0.07531-0.19162-0.90008 0.26560
   7  -2  -8 51.4303 3.84796   1-0.61239 0.98406 0.09088-0.16859-0.89598 0.26152
   7  -1  -8 108.771  5.1712   1-0.61632 0.98799 0.10661-0.14570-0.89184 0.25740
   7   0  -8 152.942 5.81157   1-0.61966 0.99132 0.12247-0.12295-0.88765 0.25323
   7  -7  -7 21.5741 3.30396   1-0.52508 0.91625 0.07002-0.34073-0.93919 0.39772
   7  -8  -7 15.0653 3.05867   1-0.51301 0.90418 0.05742-0.36674-0.94478 0.40329
   7  -9  -7 7.13099 3.25929   1-0.49973 0.89091 0.04515-0.39308-0.95036 0.40885
   7 -10  -7 23.4855 3.39813   1-0.48514 0.87633 0.03322-0.41976-0.95593 0.41439
   7 -11  -7 11.5545 3.72323   1-0.46912 0.86032 0.02167-0.44682-0.96144 0.41989
   7 -14  -6 10.9692 3.27719   1-0.26732 0.67801 0.06576-0.60670-0.99597 0.54745
   7 -13  -6 24.6338 3.57571   1-0.29865 0.70933 0.07453-0.57685-0.99283 0.54433
   7 -12  -6 47.0395 4.30093   1-0.32733 0.73800 0.08350-0.54721-0.98881 0.54033
   7 -11  -6 9.30095 3.12112   1-0.35357 0.76423 0.09273-0.51784-0.98411 0.53565
   7 -13  -5 -1.0548  5.6604   1-0.12133 0.55148 0.14456-0.64684-0.98561 0.63020
   7 -14  -5 9.72448 3.08465   1-0.07976 0.50992 0.13479-0.67568-0.98243 0.62700
   7 -15  -5-14.9489 8.83105   1-0.03550 0.46566 0.12442-0.70392-0.97702 0.62157
   7 -16  -4 15.7126 3.37905   1 0.22735 0.22229 0.15226-0.77032-0.89293 0.63055
   7 -15  -4-12.0087 7.63995   1 0.17782 0.27181 0.16870-0.74815-0.91077 0.64841
   7 -15  -3 2.38583 2.64975   1 0.37443 0.09467 0.18727-0.76667-0.80965 0.64037
   7 -17  -3 46.1621 3.71952   1 0.46337 0.00575 0.14217-0.79879-0.75835 0.58904
   7 -18  -2-15.3277 9.51051   1 0.64185-0.15326 0.10682-0.80201-0.60826 0.53202
   7 -17  -2 12.0337 3.10547   1 0.60877-0.12020 0.13449-0.79106-0.63717 0.56095
   7 -16  -2    0.00 6.40054   1 0.57352-0.08495 0.16113-0.77910-0.66538 0.58917
   7 -16  -1 21.3201 3.02937   1 0.69083-0.18279 0.14772-0.76564-0.54754 0.56443
   7 -17  -1 23.3395 3.62022   1 0.71793-0.20988 0.11948-0.77600-0.52040 0.53726
   7 -18  -1 67.7174 4.63096   1 0.74289-0.23483 0.09059-0.78572-0.49317 0.51001
   7 -18   0 5.82713 8.95138   1 0.81763-0.29011 0.07276-0.76785-0.38745 0.49738
   7 -17   0 18.0613 3.49075   1 0.79912-0.27161 0.10192-0.75840-0.41217 0.52213
   7 -16   0 66.4777 4.19935   1 0.77870-0.25120 0.13068-0.74855-0.43712 0.54709
   8 -15   0-1.10991 7.58265   1 0.73662-0.13378 0.16328-0.74255-0.48761 0.61336
   8 -16   0   19.97 3.38352   1 0.75783-0.15498 0.13636-0.75424-0.46535 0.59108
   8 -16  -1 20.6912 3.51124   1 0.67149-0.08811 0.14981-0.76774-0.56913 0.60177
   8 -15  -1 1.09992 8.58986   1 0.64494-0.06157 0.17580-0.75512-0.59229 0.62495
   8 -14  -1 7.05915 2.91597   1 0.61697-0.03360 0.20106-0.74177-0.61488 0.64756
   8 -14  -2 2.87002 2.81746   1 0.49613 0.06777 0.20631-0.74707-0.72085 0.66044
   8 -15  -2-0.94576 3.04745   1 0.52961 0.03430 0.18306-0.76243-0.69906 0.63863
   8 -16  -2 2.15329 2.84654   1 0.56193 0.00198 0.15885-0.77683-0.67622 0.61577
   8 -16  -3 19.6339 3.22315   1 0.42594 0.11850 0.15963-0.77765-0.78169 0.62815
   8 -15  -3-2.26544 8.16611   1 0.38838 0.15606 0.18100-0.76042-0.80223 0.64871
   8 -14  -3 3.24641 6.75633   1 0.35030 0.19413 0.20125-0.74205-0.82115 0.66766
   8 -13  -4 1.07359 7.98878   1 0.14463 0.38033 0.19684-0.69908-0.91791 0.67134
   8 -14  -4-1.12773 8.64238   1 0.18395 0.34102 0.18126-0.72212-0.90614 0.65956
   8 -15  -4    0.00 9.55205   1 0.22401 0.30096 0.16469-0.74415-0.89239 0.64578
   8 -14  -5    0.00 8.68009   1 0.00961 0.49589 0.14365-0.68455-0.96561 0.62594
   8 -13  -5 7.12833 3.42286   1-0.02673 0.53222 0.15621-0.65850-0.97103 0.63138
   8 -12  -5 6.23613 2.84602   1-0.06133 0.56681 0.16826-0.63194-0.97481 0.63518
   8 -11  -5 1.04627 2.78308   1-0.09414 0.59961 0.17991-0.60498-0.97711 0.63749
   8  -8  -6 -6.1833 7.56778   1-0.30709 0.79308 0.15663-0.46591-0.98209 0.54944
   8  -9  -6 14.0821 3.24972   1-0.28601 0.77200 0.14545-0.49335-0.98592 0.55325
   8 -10  -6 3.28393 9.09074   1-0.26328 0.74928 0.13438-0.52089-0.98918 0.55650
   8 -11  -6 19.8686 3.70449   1-0.23883 0.72484 0.12338-0.54850-0.99178 0.55907
   8 -12  -6    0.00  9.5161   1-0.21257 0.69859 0.11241-0.57614-0.99359 0.56087
   8  -9  -7 24.3741 3.30673   1-0.38968 0.85621 0.08661-0.43455-0.97805 0.45229
   8  -8  -7 1.28927 3.07761   1-0.40504 0.87156 0.09893-0.40826-0.97349 0.44776
   8  -7  -7 7.89132  2.9281   1-0.41918 0.88570 0.11146-0.38218-0.96872 0.44301
   8  -6  -7-7.56958 7.87029   1-0.43218 0.89869 0.12419-0.35630-0.96377 0.43807
   8  -5  -7 4.24593 8.07762   1-0.44410 0.91060 0.13712-0.33062-0.95865 0.43298
   8  -4  -7 1.04466 6.84718   1-0.45499 0.92149 0.15025-0.30514-0.95340 0.42775
   8  -3  -7 20.9099 3.59518   1-0.46493 0.93141 0.16357-0.27985-0.94802 0.42239
   8  -2  -7 111.996 5.03584   1-0.47395 0.94043 0.17707-0.25474-0.94253 0.41691
   8   0  -8 2.75735 3.27371   1-0.53459 0.98159 0.16161-0.16211-0.92290 0.30423
   8  -1  -8  39.984  3.9034   1-0.52980 0.97680 0.14649-0.18559-0.92764 0.30895
   8  -2  -8 4.57426 9.56155   1-0.52434 0.97135 0.13150-0.20921-0.93229 0.31358
   8  -3  -8 43.5808 4.41899   1-0.51819 0.96521 0.11664-0.23296-0.93685 0.31813
   8  -4  -8 12.9563 3.37587   1-0.51134 0.95837 0.10193-0.25686-0.94133 0.32259
   9   0  -7-5.51037 8.17768   1-0.39729 0.93909 0.23587-0.23632-0.95023 0.44041
   9  -1  -7 6.47897 2.97039   1-0.38867 0.93048 0.22218-0.26124-0.95559 0.44575
   9  -2  -7 10.6414 3.04631   1-0.37920 0.92103 0.20860-0.28628-0.96076 0.45090
   9  -3  -7-1.44197 2.84244   1-0.36887 0.91070 0.19514-0.31143-0.96572 0.45584
   9  -4  -7-2.43047 2.71091   1-0.35762 0.89946 0.18179-0.33669-0.97045 0.46055
   9  -5  -7  19.583 3.29677   1-0.34542 0.88727 0.16855-0.36206-0.97493 0.46501
   9  -6  -7 2.00935 2.68607   1-0.33224 0.87409 0.15542-0.38754-0.97914 0.46920
   9  -9  -6 11.5398 3.30008   1-0.18435 0.74569 0.16762-0.51552-0.98551 0.56860
   9  -8  -6 2.24347 9.26607   1-0.20539 0.76672 0.17995-0.48925-0.98358 0.56669
   9  -7  -6 -2.1896 7.91382   1-0.22514 0.78646 0.19228-0.46296-0.98103 0.56416
   9  -6  -6-3.07516 2.90838   1-0.24363 0.80495 0.20461-0.43668-0.97792 0.56107
   9  -5  -6    0.00 5.78439   1-0.26090 0.82221 0.21698-0.41044-0.97432 0.55749
   9  -4  -6 75.6014 4.39749   1-0.27701 0.83831 0.22940-0.38425-0.97027 0.55346
   9  -8  -5-2.09656  7.9879   1-0.08784 0.66864 0.22759-0.53684-0.96659 0.64279
   9  -9  -5-11.8663 9.21423   1-0.06222 0.64302 0.21498-0.56284-0.96598 0.64216
   9 -10  -5-2.22233 8.45953   1-0.03528 0.61609 0.20211-0.58858-0.96435 0.64051
   9 -11  -5-4.59154 8.58555   1-0.00704 0.58786 0.18894-0.61402-0.96162 0.63776
   9 -12  -5 3.73211 2.80957   1 0.02246 0.55836 0.17539-0.63908-0.95769 0.63381
   9 -13  -4 1.17899 7.14764   1 0.20041 0.39989 0.19399-0.69624-0.89705 0.66624
   9 -12  -4 1.13614 9.66768   1 0.16755 0.43275 0.21010-0.67374-0.90676 0.67597
   9 -11  -4   -7.63 7.93478   1 0.13543 0.46486 0.22553-0.65056-0.91499 0.68422
   9 -10  -4 3.75894 2.56196   1 0.10417 0.49611 0.24035-0.62677-0.92182 0.69107
   9 -11  -3-3.15627 7.05952   1 0.27867 0.34108 0.25020-0.67518-0.84829 0.71061
   9 -12  -3  5.6189 2.75684   1 0.31112 0.30864 0.23237-0.69597-0.83594 0.69824
   9 -13  -3    0.00  8.7977   1 0.34372 0.27605 0.21374-0.71595-0.82219 0.68447
   9 -14  -3 2.36678 8.83596   1 0.37629 0.24348 0.19426-0.73508-0.80706 0.66932
   9 -14  -2 25.0011 3.36916   1 0.50411 0.13513 0.19997-0.74074-0.71604 0.67139
   9 -13  -2 4.45115 7.54806   1 0.47431 0.16493 0.22179-0.72395-0.73379 0.68916
   9 -12  -2 23.2386 3.27629   1 0.44397 0.19526 0.24281-0.70635-0.75044 0.70583
   9 -12  -1-4.27794 7.08795   1 0.56074 0.09796 0.24364-0.70714-0.65641 0.70488
   9 -13  -1 11.2819 2.79951   1 0.58765 0.07106 0.22073-0.72284-0.63817 0.68663
   9 -14  -1 27.6284 3.47976   1 0.61369 0.04502 0.19711-0.73783-0.61917 0.66761
   9 -14   0 -1.1658 8.02529   1 0.70486-0.02668 0.18849-0.72917-0.52118 0.66271
   9 -13   0 28.1588 3.54593   1 0.68281-0.00464 0.21332-0.71538-0.54036 0.68190
   9 -12   0-0.61651 2.35111   1 0.65975 0.01842 0.23757-0.70102-0.55904 0.70061
   9 -11   0 11.2338 2.99429   1 0.63574 0.04241 0.26121-0.68605-0.57717 0.71875
  10  -7   0  23.788 3.11597   1 0.54782 0.20565 0.34170-0.61211-0.63196 0.78938
  10  -8   0-0.76333  2.4991   1 0.57166 0.18182 0.32093-0.62995-0.61866 0.77606
  10  -9   0-4.41268 8.25025   1 0.59508 0.15840 0.29957-0.64721-0.60460 0.76198
  10 -10   0    0.00 6.80722   1 0.61800 0.13549 0.27765-0.66389-0.58982 0.74718
  10 -11   0    0.00 7.58792   1 0.64033 0.11316 0.25515-0.68001-0.57437 0.73171
  10 -11  -1-10.3309 9.11672   1 0.54632 0.18771 0.25835-0.68325-0.66469 0.72895
  10 -10  -1 25.4234 3.49585   1 0.52137 0.21266 0.27955-0.66584-0.67920 0.74347
  10  -9  -1  4.4693 2.82602   1 0.49604 0.23798 0.30012-0.64780-0.69284 0.75713
  10  -8  -1 9.75849 2.81656   1 0.47043 0.26358 0.32007-0.62914-0.70557 0.76988
  10  -8  -2 8.09313 2.79218   1 0.35795 0.35659 0.31194-0.62105-0.78558 0.75680
  10  -9  -2 -0.1574 2.66528   1 0.38496 0.32959 0.29364-0.64137-0.77494 0.74614
  10 -10  -2 18.8913 3.08386   1 0.41201 0.30254 0.27471-0.66105-0.76323 0.73441
  10 -11  -2-3.43914 7.69613   1 0.43899 0.27557 0.25514-0.68009-0.75049 0.72165
  10 -12  -2 15.7527  3.2805   1 0.46579 0.24878 0.23489-0.69846-0.73673 0.70787
  10 -11  -3-9.32046 9.75129   1 0.32048 0.37462 0.24379-0.66879-0.82794 0.70601
  10 -10  -3 0.64092 3.09951   1 0.29252 0.40257 0.26155-0.64794-0.83813 0.71622
  10  -9  -3-7.66976 8.41572   1 0.26486 0.43022 0.27870-0.62647-0.84717 0.72528
  10  -8  -3    0.00 6.39824   1 0.23761 0.45747 0.29527-0.60444-0.85507 0.73320
  10  -7  -3 3.12019 6.50302   1 0.21086 0.48421 0.31131-0.58186-0.86185 0.74000
  10  -6  -4 -4.0648 2.66785   1 0.06495 0.61065 0.29847-0.53046-0.91740 0.70248
  10  -7  -4  21.537 3.44424   1 0.08938 0.58622 0.28422-0.55482-0.91462 0.69969
  10  -8  -4 3.30693 6.88681   1 0.11468 0.56093 0.26960-0.57881-0.91084 0.69589
  10  -9  -4    0.00 7.84273   1 0.14079 0.53483 0.25457-0.60239-0.90601 0.69103
  10 -10  -4 15.3199 2.86853   1 0.16764 0.50798 0.23907-0.62551-0.90007 0.68508
  10  -9  -5-4.74721 8.40213   1 0.01931 0.63684 0.22169-0.56957-0.94921 0.64114
  10  -8  -5 2.32114  7.6881   1-0.00436 0.66050 0.23564-0.54490-0.95112 0.64308
  10  -7  -5 -2.2679 7.68565   1-0.02702 0.68316 0.24932-0.51997-0.95215 0.64413
  10  -6  -5-4.43716 7.84632   1-0.04866 0.70479 0.26278-0.49482-0.95235 0.64435
  10  -5  -5 10.2708 2.95547   1-0.06928 0.72540 0.27606-0.46949-0.95178 0.64380
  10  -4  -5 -4.2933 7.58133   1-0.08886 0.74497 0.28919-0.44401-0.95049 0.64253
  10  -3  -5 0.44991 2.60527   1-0.10741 0.76352 0.30220-0.41841-0.94853 0.64059
  10  -2  -5 2.10142 6.47154   1-0.12495 0.78105 0.31511-0.39271-0.94595 0.63803
  10  -1  -5 9.99993 2.92579   1-0.14148 0.79757 0.32796-0.36695-0.94280 0.63489
  10   0  -5-2.08937 7.07251   1-0.15701 0.81310 0.34076-0.34113-0.93911 0.63122
  10   0  -6  109.81  4.9871   1-0.23930 0.87592 0.30077-0.30119-0.95266 0.55169
  10  -1  -6 5.75972 2.62944   1-0.22692 0.86355 0.28762-0.32665-0.95721 0.55621
  10  -2  -6 19.2743 3.07846   1-0.21362 0.85025 0.27449-0.35214-0.96136 0.56035
  10  -3  -6 7.45189 3.23542   1-0.19937 0.83601 0.26137-0.37762-0.96510 0.56407
  10  -4  -6 12.9227 3.40291   1-0.18416 0.82080 0.24824-0.40311-0.96839 0.56733
  10  -5  -6 19.7318 3.24688   1-0.16795 0.80460 0.23509-0.42857-0.97119 0.57011
  10  -6  -6-4.71995 7.83178   1-0.15074 0.78740 0.22190-0.45399-0.97345 0.57236
  11   0  -5   1.162 7.08714   1-0.07335 0.80478 0.35140-0.35179-0.92786 0.63573
  11  -1  -5    0.00 7.00521   1-0.05823 0.78966 0.33791-0.37691-0.93060 0.63845
  11  -2  -5    0.00 2.75587   1-0.04226 0.77370 0.32432-0.40193-0.93277 0.64060
  11  -3  -5 31.9309 3.78556   1-0.02543 0.75688 0.31060-0.42682-0.93434 0.64215
  11  -6  -4 19.5473 3.49096   1 0.13363 0.61730 0.29879-0.53079-0.89591 0.69675
  11  -5  -4 6.63652 3.27093   1 0.11215 0.63878 0.31368-0.50708-0.89840 0.69926
  11  -4  -4 20.4616 3.60839   1 0.09140 0.65952 0.32827-0.48306-0.90006 0.70094
  11  -3  -4-9.06881 8.17455   1 0.07141 0.67951 0.34259-0.45877-0.90093 0.70183
  11  -2  -4    0.00 7.79089   1 0.05220 0.69871 0.35667-0.43423-0.90103 0.70195
  11  -1  -4 5.59004 9.42532   1 0.03379 0.71711 0.37053-0.40948-0.90041 0.70135
  11   0  -4 -2.2368  7.5715   1 0.01620 0.73469 0.38419-0.38454-0.89910 0.70006
  11   0  -3-1.54713 2.69432   1 0.11328 0.65708 0.41274-0.41303-0.85987 0.75391
  11  -1  -3 47.5279 4.08254   1 0.13293 0.63744 0.39854-0.43745-0.85937 0.75340
  11  -2  -3-0.62064 2.87179   1 0.15330 0.61708 0.38407-0.46158-0.85807 0.75208
  11  -3  -3 31.5962 3.63804   1 0.17435 0.59603 0.36928-0.48541-0.85595 0.74994
  11  -4  -3  72.891 4.55963   1 0.19605 0.57434 0.35416-0.50889-0.85298 0.74695
  11  -5  -3-1.12322 8.19848   1 0.21835 0.55205 0.33866-0.53201-0.84912 0.74307
  11  -6  -3 13.4104 3.52573   1 0.24120 0.52921 0.32277-0.55473-0.84436 0.73829
  11  -7  -3    0.00  8.0907   1 0.26454 0.50587 0.30646-0.57703-0.83866 0.73257
  11  -8  -2 39.8862 3.77174   1 0.39555 0.39434 0.30399-0.61312-0.76460 0.75158
  11  -7  -2 20.0924 3.23868   1 0.37180 0.41808 0.32209-0.59261-0.77344 0.76044
  11  -6  -2 3.71172 3.06164   1 0.34823 0.44164 0.33968-0.57159-0.78134 0.76836
  11  -5  -2-1.11163 8.09604   1 0.32492 0.46495 0.35678-0.55008-0.78833 0.77536
  11  -4  -2 67.3773 4.46735   1 0.30193 0.48793 0.37342-0.52811-0.79439 0.78145
  11  -3  -2 1.08009  6.5959   1 0.27933 0.51052 0.38961-0.50569-0.79954 0.78662
  11  -2  -2 14.7536 3.12478   1 0.25718 0.53266 0.40539-0.48286-0.80380 0.79089
  11  -1  -2 23.4216 3.32646   1 0.23555 0.55429 0.42077-0.45963-0.80717 0.79429
  11   0  -2-7.49836 8.63257   1 0.21447 0.57536 0.43579-0.43604-0.80968 0.79682
  11   0  -1 -1.0794 6.88511   1 0.31601 0.49329 0.45261-0.45281-0.74903 0.82926
  11  -1  -1 5.08151 2.65077   1 0.33776 0.47154 0.43657-0.47538-0.74451 0.82472
  11  -2  -1 3.40401 2.53468   1 0.35988 0.44943 0.42010-0.49752-0.73912 0.81931
  11  -3  -1 5.91567 2.73273   1 0.38230 0.42702 0.40318-0.51921-0.73285 0.81302
  11  -4  -1 2.20841   7.787   1 0.40495 0.40437 0.38579-0.54043-0.72570 0.80585
  11  -5  -1 11.3309 2.81442   1 0.42777 0.38156 0.36792-0.56117-0.71767 0.79780
  11  -6  -1 5.51208 2.65668   1 0.45067 0.35866 0.34954-0.58141-0.70877 0.78888
  11  -7  -1 0.99332 2.78129   1 0.47359 0.33575 0.33065-0.60113-0.69901 0.77910
  11  -8  -1-1.51568 2.93728   1 0.49645 0.31290 0.31123-0.62032-0.68841 0.76847
  11  -7   0  1.1798  2.7459   1 0.56706 0.26175 0.33289-0.60332-0.61793 0.79111
  11  -6   0 12.4363 2.79844   1 0.54547 0.28333 0.35298-0.58479-0.62906 0.80225
  11  -5   0-1.47247 2.87184   1 0.52368 0.30511 0.37255-0.56575-0.63943 0.81264
  11  -4   0 1.12796 7.38398   1 0.50178 0.32701 0.39162-0.54621-0.64902 0.82225
  11  -3   0 5.41069 2.83069   1 0.47983 0.34896 0.41019-0.52617-0.65781 0.83106
  11  -2   0 5.37051 2.61212   1 0.45790 0.37088 0.42827-0.50564-0.66578 0.83906
  11  -1   0 5.50828 2.88479   1 0.43606 0.39271 0.44588-0.48464-0.67292 0.84622
  11   0   0 2.20619 7.77918   1 0.41438 0.41438 0.46303-0.46318-0.67923 0.85255
 -12  -3  -1 2.60615  8.0165   1-0.47997-0.44358-0.50956 0.39384 0.59762-0.87984
 -12  -2  -1-6.46242 7.85914   1-0.49858-0.42498-0.49255 0.41544 0.59294-0.87514
 -12  -1  -1-3.22035 3.26204   1-0.51733-0.40623-0.47513 0.43664 0.58752-0.86970
 -12   0  -1-12.8587 8.53424   1-0.53617-0.38740-0.45730 0.45742 0.58137-0.86353
 -12   0   0 5.66735 3.04764   1-0.45205-0.45205-0.45380 0.45397 0.65611-0.84518
 -12  -1   0-2.48479 7.23512   1-0.43277-0.47133-0.47076 0.43231 0.66102-0.85011
 -12  -2   0-8.72017 6.71505   1-0.41371-0.49038-0.48732 0.41026 0.66516-0.85427
 -12  -3   0-1.25354 3.13386   1-0.39494-0.50914-0.50350 0.38783 0.66854-0.85767
 -12  -4   0-2.17402  3.1356   1-0.37651-0.52757-0.51930 0.36502 0.67115-0.86030
 -12  -5   0 23.5299 3.96525   1-0.35844-0.54563-0.53475 0.34186 0.67300-0.86217
 -12  -6   0-5.21537 9.75002   1-0.34080-0.56327-0.54986 0.31836 0.67409-0.86328
 -11 -11   0 3.48209 3.55572   1-0.20241-0.62628-0.62584 0.20127 0.69387-0.86741
 -11 -10   0  29.361 3.94213   1-0.21882-0.60987-0.61266 0.22670 0.69653-0.87004
 -11  -9   0 -2.4686 8.90799   1-0.23592-0.59278-0.59921 0.25186 0.69842-0.87192
 -11  -8   0 -7.2429 7.82023   1-0.25368-0.57503-0.58547 0.27674 0.69955-0.87302
 -11  -5  -1-3.54213 8.43214   1-0.40367-0.44453-0.55170 0.35875 0.62893-0.89544
 -11  -6  -1-3.60591 9.06182   1-0.38382-0.46437-0.56730 0.33574 0.63185-0.89838
 -11  -7  -1-4.89291 8.11303   1-0.36435-0.48383-0.58251 0.31234 0.63395-0.90049
 -11  -8  -1 6.42107 3.08504   1-0.34532-0.50286-0.59735 0.28856 0.63523-0.90179
 -11  -9  -1 1.70617 3.59028   1-0.32675-0.52141-0.61182 0.26443 0.63570-0.90228
 -11 -10  -1 4.58935 3.90828   1-0.30871-0.53945-0.62596 0.23995 0.63536-0.90197
 -11  -8  -2-2.61911 3.21388   1-0.43334-0.43430-0.60366 0.29483 0.56337-0.92302
 -11  -7  -2-5.35134 3.18159   1-0.45248-0.41517-0.58798 0.31776 0.56064-0.92027
 -11  -6  -2 11.9106 3.09759   1-0.47188-0.39577-0.57189 0.34028 0.55711-0.91673
 -11  -5  -2-6.22557 8.70745   1-0.49151-0.37615-0.55538 0.36238 0.55280-0.91239
 -11  -4  -2-1.40759 3.00285   1-0.51131-0.35636-0.53845 0.38406 0.54770-0.90727
 -11  -3  -2 3.64899 6.99564   1-0.53121-0.33647-0.52108 0.40530 0.54183-0.90139
 -11  -2  -2-2.41854 8.20427   1-0.55116-0.31652-0.50327 0.42610 0.53521-0.89474
 -11  -1  -2 3.43981 2.99159   1-0.57111-0.29658-0.48501 0.44645 0.52785-0.88736
 -11   0  -2 -2.4076 6.35772   1-0.59099-0.27670-0.46630 0.46635 0.51977-0.87927
 -11   0  -3 1.27596 7.12669   1-0.66609-0.22108-0.46064 0.46065 0.43402-0.88660
 -11  -1  -3 13.0554 3.19894   1-0.64758-0.23958-0.48017 0.44156 0.44281-0.89541
 -11  -2  -3 2.57883 8.55798   1-0.62888-0.25827-0.49925 0.42204 0.45097-0.90360
 -11  -3  -3 0.86408 3.70619   1-0.61004-0.27711-0.51791 0.40208 0.45848-0.91112
 -10   0  -4 1.58139 2.94573   1-0.72194-0.10935-0.45926 0.45920 0.35479-0.88471
 -10  -1  -4 1.24178 8.11299   1-0.70349-0.12779-0.47979 0.44112 0.36522-0.89515
 -10  -2  -4 3.72972  8.8788   1-0.68469-0.14658-0.49988 0.42260 0.37508-0.90504
 -10  -3  -4  9.1276 3.29838   1-0.66559-0.16568-0.51953 0.40364 0.38436-0.91433
 -10  -4  -4  16.251 3.54095   1-0.64623-0.18503-0.53873 0.38423 0.39301-0.92300
 -10  -5  -4-3.84681 8.00552   1-0.62667-0.20458-0.55748 0.36437 0.40100-0.93101
 -10  -6  -4 3.90357 7.48444   1-0.60698-0.22427-0.57578 0.34406 0.40830-0.93834
 -10 -10  -3    0.00 9.08974   1-0.44484-0.36691-0.64613 0.26001 0.51301-0.95004
 -10  -9  -3 5.55109 3.59986   1-0.46518-0.34657-0.63053 0.28302 0.50987-0.94687
 -10  -8  -3 6.26006 3.29697   1-0.48578-0.32599-0.61448 0.30559 0.50588-0.94286
 -10  -7  -3-7.35491 7.35491   1-0.50656-0.30522-0.59799 0.32770 0.50105-0.93802
 -10  -6  -3 4.47509 2.83736   1-0.52746-0.28432-0.58103 0.34936 0.49541-0.93236
 -10  -5  -3 1.18905 6.60238   1-0.54843-0.26336-0.56361 0.37054 0.48897-0.92589
 -10  -9  -2-10.8127 9.06635   1-0.37471-0.41758-0.62765 0.28019 0.58853-0.93244
 -10 -10  -2 1.23434 2.96032   1-0.35424-0.43805-0.64230 0.25623 0.59016-0.93410
 -10 -11  -2-6.52932 3.13909   1-0.33425-0.45803-0.65655 0.23187 0.59091-0.93487
 -10 -12  -2 -6.6149 8.04883   1-0.31479-0.47748-0.67042 0.20713 0.59078-0.93476
 -10 -13  -1 11.9895 3.46761   1-0.20246-0.57033-0.67161 0.16976 0.65420-0.90511
 -10 -12  -1 1.08148 3.59093   1-0.22033-0.55248-0.65886 0.19561 0.65690-0.90779
 -10 -11  -1-1.22751 8.90734   1-0.23893-0.53388-0.64580 0.22117 0.65876-0.90963
 -10 -12   0-2.45435 7.74226   1-0.12465-0.62869-0.64140 0.17821 0.71383-0.87163
 -10 -13   0 3.80163 7.27681   1-0.10840-0.64493-0.65358 0.15178 0.70945-0.86726
 -10 -14   0 9.18849 3.63119   1-0.09302-0.66031-0.66555 0.12514 0.70432-0.86216
  -9 -16   0 4.23348 3.40359   1 0.00549-0.68345-0.68692 0.06927 0.71141-0.85353
  -9 -15   0-13.6007 9.17573   1-0.00901-0.66896-0.67585 0.09681 0.71843-0.86053
  -9 -14  -1 2.46224 6.95531   1-0.12517-0.57227-0.68690 0.14642 0.67349-0.90866
  -9 -15  -1 4.56888 2.87397   1-0.10736-0.59008-0.69855 0.11947 0.66896-0.90415
  -9 -16  -1-7.99289   9.225   1-0.09051-0.60693-0.70998 0.09228 0.66360-0.89881
  -9 -15  -2 -2.6657 9.62382   1-0.20712-0.50979-0.71527 0.13613 0.60894-0.93723
  -9 -14  -2 2.56911 2.89418   1-0.22655-0.49037-0.70289 0.16236 0.61154-0.93980
  -9 -13  -2 8.31357 2.96688   1-0.24677-0.47015-0.69016 0.18825 0.61321-0.94145
  -9 -12  -2 2.39034 8.45005   1-0.26774-0.44919-0.67707 0.21376 0.61392-0.94214
  -9 -10  -3 3.41865 2.76001   1-0.41163-0.32478-0.65486 0.26873 0.53328-0.95455
  -9 -11  -3 0.35557 2.77137   1-0.38930-0.34711-0.66989 0.24515 0.53638-0.95767
  -9 -12  -3 2.54224 6.48637   1-0.36737-0.36902-0.68445 0.22110 0.53853-0.95984
  -9 -13  -3 2.62686 6.70843   1-0.34592-0.39047-0.69857 0.19660 0.53973-0.96106
  -9 -10  -4 6.89966  3.1419   1-0.50270-0.25318-0.65366 0.26748 0.44760-0.96196
  -9  -9  -4-3.78862 7.25369   1-0.52454-0.23135-0.63708 0.28951 0.44215-0.95649
  -9  -8  -4 22.5514  3.5168   1-0.54644-0.20945-0.62000 0.31104 0.43585-0.95017
  -9  -7  -4 2.58767 3.25545   1-0.56835-0.18755-0.60242 0.33208 0.42873-0.94303
  -9   0  -5 4.92309 7.77168   1-0.77781 0.00239-0.45131 0.45120 0.26469-0.87194
  -9  -1  -5-2.46797 7.78598   1-0.76009-0.01532-0.47287 0.43414 0.27649-0.88376
  -9  -2  -5 86.9647 5.49533   1-0.74185-0.03355-0.49402 0.41668 0.28785-0.89513
  -9  -3  -5-8.72051 9.56776   1-0.72314-0.05225-0.51474 0.39879 0.29871-0.90602
  -9  -4  -5 2.51383 9.91049   1-0.70401-0.07138-0.53502 0.38046 0.30904-0.91637
  -9  -5  -5-3.83233 10.1298   1-0.68450-0.09088-0.55486 0.36168 0.31881-0.92616
  -9  -6  -5 44.2702 4.82212   1-0.66467-0.11071-0.57423 0.34245 0.32796-0.93533
  -9  -7  -5    0.00 9.13657   1-0.64457-0.13080-0.59314 0.32275 0.33647-0.94386
  -8   0  -6 40.6126 3.96648   1-0.83005 0.11051-0.43669 0.43651 0.16520-0.84978
  -8  -1  -6    0.00 8.57609   1-0.81369 0.09416-0.45919 0.42040 0.17795-0.86255
  -8  -2  -6-0.71162  3.0837   1-0.79668 0.07716-0.48133 0.40393 0.19039-0.87501
  -8  -3  -6  6.2636 3.47748   1-0.77906 0.05954-0.50309 0.38708 0.20247-0.88711
  -8  -4  -6 2.52949 3.13864   1-0.76085 0.04134-0.52444 0.36982 0.21415-0.89881
  -8  -5  -6 2.56182 8.50154   1-0.74210 0.02260-0.54537 0.35214 0.22538-0.91006
  -8  -6  -6 1.08521 3.30732   1-0.72286 0.00336-0.56587 0.33403 0.23613-0.92083
  -8 -11  -5-3.31002 3.39355   1-0.54467-0.15533-0.67229 0.24744 0.37587-0.96758
  -8 -10  -5-1.28433 8.82323   1-0.56741-0.13260-0.65500 0.26876 0.36884-0.96053
  -8  -9  -5 8.77429 3.77681   1-0.59006-0.10995-0.63718 0.28955 0.36097-0.95264
  -8  -8  -5 1.39626 3.06344   1-0.61255-0.08746-0.61883 0.30982 0.35230-0.94396
  -8  -7  -5-4.78691 7.94002   1-0.63482-0.06521-0.59997 0.32956 0.34288-0.93451
  -8 -11  -4 1.38002 2.74959   1-0.45545-0.22508-0.67812 0.25332 0.46835-0.96697
  -8 -12  -4-3.74326 7.78974   1-0.43145-0.24907-0.69375 0.23034 0.47322-0.97186
  -8 -13  -4-19.3607 9.21492   1-0.40774-0.27278-0.70886 0.20684 0.47708-0.97575
  -8 -15  -3-10.3536 10.8257   1-0.25944-0.40159-0.73202 0.15282 0.56131-0.96692
  -8 -14  -3-0.53494 3.09426   1-0.28215-0.37889-0.71911 0.17852 0.56154-0.96713
  -8 -13  -3    0.00 7.18221   1-0.30556-0.35549-0.70575 0.20377 0.56070-0.96627
  -8 -15  -2 7.66496 2.89798   1-0.15139-0.49017-0.71901 0.13986 0.63123-0.94375
  -8 -16  -2-7.64029 6.23204   1-0.13080-0.51076-0.73049 0.11273 0.62767-0.94022
  -8 -17  -2    0.00 3.79709   1-0.11124-0.53031-0.74167 0.08530 0.62315-0.93572
  -8 -18  -1 19.5343 4.34211   1 0.00992-0.63200-0.73022 0.03529 0.66970-0.88920
  -8 -17  -1-2.54578 9.69921   1-0.00606-0.61602-0.71981 0.06349 0.67713-0.89660
  -8 -16  -1-2.42998 8.25774   1-0.02322-0.59887-0.70924 0.09153 0.68375-0.90321
  -8 -17   0 1.23694 9.14075   1 0.09491-0.69753-0.69198 0.03570 0.71931-0.84570
  -8 -18   0 2.79693 3.38355   1 0.10784-0.71046-0.70228 0.00739 0.71031-0.83672
  -7 -20   0 2.19378 3.76076   1 0.21236-0.73961-0.71114-0.06098 0.69945-0.81014
  -7 -19   0 2.50754 9.38237   1 0.20180-0.72906-0.70135-0.03215 0.71038-0.82105
  -7 -18  -1-6.15212 8.06285   1 0.08498-0.63172-0.72491 0.02997 0.68585-0.88959
  -7 -19  -1-0.55598 3.39883   1 0.10067-0.64740-0.73450 0.00094 0.67692-0.88068
  -7 -18  -2-3.85729 9.17552   1-0.02725-0.53895-0.75222 0.05723 0.63766-0.93449
  -7 -17  -2 3.67733 8.74155   1-0.04758-0.51863-0.74205 0.08566 0.64350-0.94031
  -7 -16  -3 8.86379 2.72005   1-0.18799-0.39770-0.74928 0.13146 0.58120-0.97108
  -7 -17  -3-2.59399  6.8578   1-0.16433-0.42135-0.76081 0.10438 0.57912-0.96902
  -7 -16  -4 13.0913 3.63996   1-0.30131-0.30384-0.75814 0.14027 0.50201-0.98497
  -7 -14  -4-8.60608 7.27481   1-0.35229-0.25287-0.73086 0.19021 0.49750-0.98043
  -7 -11  -5 7.61494 2.68824   1-0.53011-0.09454-0.67934 0.25448 0.38484-0.96080
  -7 -12  -5    0.00 8.66097   1-0.50482-0.11983-0.69642 0.23295 0.39270-0.96867
  -7 -13  -5 7.32199 3.10662   1-0.47954-0.14510-0.71291 0.21082 0.39956-0.97555
  -7 -10  -6 5.19999 8.81918   1-0.63525-0.00887-0.64884 0.26254 0.27623-0.94526
  -7  -9  -6-6.33386 8.85701   1-0.65782 0.01368-0.62963 0.28194 0.26610-0.93510
  -7  -8  -6-2.46713 8.37579   1-0.67998 0.03584-0.60989 0.30081 0.25529-0.92427
  -7  -7  -6-1.21084 7.15121   1-0.70168 0.05753-0.58965 0.31918 0.24385-0.91282
  -7  -6  -6 4.73716 10.3328   1-0.72285 0.07870-0.56892 0.33706 0.23185-0.90079
  -7   0  -7-16.5213 10.2511   1-0.87507 0.21140-0.41583 0.41559 0.05871-0.82063
  -7  -1  -7 1.90778 3.31026   1-0.86059 0.19693-0.43910 0.40025 0.07185-0.83379
  -7  -2  -7  4.2588  3.4751   1-0.84537 0.18172-0.46206 0.38459 0.08483-0.84678
  -7  -3  -7-12.8585 9.62064   1-0.82943 0.16578-0.48469 0.36862 0.09759-0.85957
  -7  -4  -7 3.89644 8.69998   1-0.81279 0.14915-0.50698 0.35229 0.11011-0.87210
  -6  -9  -7-9.13024 8.35474   1-0.72279 0.13452-0.61379 0.26604 0.15880-0.90514
  -6  -8  -7 15.3043 3.86484   1-0.74365 0.15538-0.59272 0.28358 0.14638-0.89269
  -6  -7  -7 1.42465 2.91124   1-0.76384 0.17556-0.57120 0.30067 0.13351-0.87981
  -6  -6  -7 -8.5789 9.41411   1-0.78332 0.19504-0.54925 0.31733 0.12027-0.86654
  -6  -5  -7-6.02495 7.90968   1-0.80206 0.21377-0.52690 0.33360 0.10670-0.85295
  -6  -4  -7-7.14712 5.82892   1-0.82002 0.23172-0.50418 0.34948 0.09286-0.83910
  -6  -3  -7 2.35842 2.92486   1-0.83717 0.24887-0.48110 0.36501 0.07880-0.82502
  -6 -10  -6 8.72265 3.28921   1-0.63366 0.06487-0.65239 0.26608 0.27351-0.92678
  -6 -11  -6    0.00  9.0828   1-0.60863 0.03985-0.67178 0.24686 0.28506-0.93835
  -6 -12  -6-15.3154  10.374   1-0.58320 0.01443-0.69057 0.22704 0.29579-0.94910
  -6 -13  -6 15.1945 3.87189   1-0.55746-0.01130-0.70874 0.20660 0.30565-0.95898
  -6 -15  -5-6.44454 10.0702   1-0.40702-0.14226-0.75112 0.17180 0.42263-0.98291
  -6 -14  -5 8.15214 3.59407   1-0.43516-0.11413-0.73563 0.19492 0.41612-0.97638
  -6 -16  -4  5.6543 2.97429   1-0.26347-0.26634-0.76425 0.14637 0.52005-0.98726
  -6 -17  -4 -2.5852 8.76445   1-0.23565-0.29416-0.77672 0.12022 0.52143-0.98866
  -6 -19  -3 -3.9688 9.46001   1-0.05965-0.45068-0.78375 0.05008 0.59162-0.96580
  -6 -18  -3 3.79309 7.89088   1-0.08368-0.42665-0.77377 0.07871 0.59609-0.97025
  -6 -17  -3 2.40779 2.74425   1-0.10908-0.40126-0.76341 0.10696 0.59930-0.97345
  -6 -19  -2-1.07127 2.91973   1 0.06466-0.55552-0.75797 0.02435 0.64784-0.92893
  -6 -20  -2    0.00 9.71641   1 0.08379-0.57464-0.76687-0.00536 0.63935-0.92047
  -6 -20  -1 7.78043 3.16864   1 0.19796-0.66934-0.73295-0.03923 0.67748-0.86551
  -6 -19  -1 3.60028 6.89704   1 0.18318-0.65457-0.72414-0.00943 0.68812-0.87612
  -6 -20   0 -0.1773 2.98277   1 0.30034-0.75225-0.69416-0.07797 0.70219-0.79712
  -6 -21   0-10.4183 7.59209   1 0.30908-0.76098-0.70366-0.10708 0.68995-0.78490
  -5 -22   0 12.1494 4.06023   1 0.40841-0.78496-0.68930-0.16006 0.67026-0.74948
  -5 -21   0  3.8627 2.96731   1 0.40225-0.77881-0.67974-0.13102 0.68357-0.76277
  -5 -21  -1 1.26169 8.81098   1 0.30161-0.69764-0.72424-0.08657 0.66911-0.84140
  -5 -21  -2-6.54693 8.58957   1 0.18426-0.59976-0.76527-0.04558 0.64128-0.90666
  -5 -20  -2-3.72203 8.33526   1 0.16571-0.58122-0.75745-0.01480 0.65182-0.91718
  -5 -19  -3-1.23795  8.5188   1 0.00645-0.44143-0.78228 0.04860 0.61003-0.96846
  -5 -20  -3-0.87074 3.67177   1 0.03168-0.46666-0.79088 0.01859 0.60383-0.96227
  -5 -19  -4 -7.9959 9.78445   1-0.13314-0.32130-0.80343 0.06970 0.53917-0.99068
  -5 -18  -4 7.07034 3.28266   1-0.16274-0.29172-0.79274 0.09762 0.53993-0.99143
  -5 -17  -4-2.42014 7.64976   1-0.19359-0.26087-0.78144 0.12494 0.53911-0.99058
  -5 -15  -5 15.4763 3.49635   1-0.38825-0.08569-0.75720 0.17787 0.43194-0.97646
  -5 -16  -5    0.00 8.70671   1-0.35649-0.11745-0.77218 0.15424 0.43927-0.98382
  -5 -17  -5 8.09977  3.6034   1-0.32514-0.14879-0.78638 0.12983 0.44512-0.98968
  -5 -15  -6 -2.6531 11.1053   1-0.49688 0.00347-0.74824 0.16886 0.32541-0.96302
  -5 -14  -6  35.242 4.22443   1-0.52599 0.03257-0.73069 0.18992 0.31505-0.95264
  -5 -13  -6 0.87992 3.36254   1-0.55482 0.06140-0.71242 0.21026 0.30361-0.94118
  -5  -8  -7 4.71357 8.00379   1-0.75280 0.23988-0.58973 0.28057 0.12793-0.85849
  -5  -9  -7-3.62508 6.95064   1-0.73085 0.21793-0.61178 0.26402 0.14248-0.87307
  -5 -10  -7-3.37143 3.39212   1-0.70809 0.19518-0.63336 0.24698 0.15661-0.88721
  -5 -11  -7  18.993 4.98126   1-0.68457 0.17166-0.65442 0.22943 0.17023-0.90085
  -5  -6  -8 13.1379 3.51099   1-0.83339 0.30098-0.52238 0.29040 0.00152-0.82513
  -5  -5  -8 4.67467 3.23314   1-0.84967 0.31726-0.49920 0.30583-0.01230-0.81129
  -5  -4  -8 1.25612  7.0116   1-0.86511 0.33269-0.47573 0.32098-0.02622-0.79735
  -5  -3  -8   19.25 3.46912   1-0.87969 0.34726-0.45200 0.33586-0.04018-0.78337
  -5  -2  -8  0.8868 2.87693   1-0.89340 0.36097-0.42803 0.35050-0.05414-0.76939
  -5  -1  -8-3.71868 6.43539   1-0.90625 0.37381-0.40384 0.36492-0.06807-0.75544
  -5   0  -8 6.72611 3.28027   1-0.91824 0.38579-0.37946 0.37914-0.08193-0.74157
  -4  -4  -8-14.0794 8.12906   1-0.87716 0.42009-0.46345 0.30868-0.06136-0.74646
  -4  -5  -8 5.93635 3.24548   1-0.86201 0.40494-0.48776 0.29437-0.04619-0.76165
  -4  -6  -8 4.13993 2.83529   1-0.84589 0.38882-0.51182 0.27983-0.03096-0.77689
  -4  -7  -8  6.6687 3.22646   1-0.82878 0.37173-0.53562 0.26502-0.01574-0.79213
  -4  -8  -8 15.9415 3.36097   1-0.81071 0.35366-0.55912 0.24991-0.00057-0.80733
  -4  -9  -8-5.13038 6.53892   1-0.79167 0.33463-0.58229 0.23446 0.01449-0.82241
  -4 -13  -7 6.83646 4.23259   1-0.64421 0.20667-0.69350 0.19128 0.18008-0.89498
  -4 -12  -7 1.05546 3.26986   1-0.67089 0.23333-0.67238 0.20877 0.16492-0.87980
  -4 -11  -7 33.0004 4.19479   1-0.69667 0.25910-0.65066 0.22565 0.14917-0.86403
  -4 -14  -6 25.3875 4.19628   1-0.52774 0.10966-0.73301 0.19222 0.30876-0.93060
  -4 -15  -6 74.8757 5.46822   1-0.49511 0.07704-0.75149 0.17210 0.32228-0.94414
  -4 -16  -6 8.26385 4.36819   1-0.46212 0.04406-0.76911 0.15110 0.33452-0.95640
  -4 -18  -5 6.50764 3.83298   1-0.26590-0.13268-0.80526 0.11008 0.46211-0.99093
  -4 -17  -5 6.21085 9.53734   1-0.30161-0.09697-0.79189 0.13532 0.45564-0.98445
  -4 -19  -4-2.52668 8.55913   1-0.07996-0.29915-0.80532 0.07158 0.55724-0.99300
  -4 -20  -4  12.821 4.00721   1-0.04742-0.33167-0.81441 0.04206 0.55518-0.99096
  -4 -21  -3 5.23793 9.96253   1 0.13444-0.49406-0.79159-0.01933 0.61061-0.95332
  -4 -20  -3-9.90925 8.93508   1 0.10859-0.46822-0.78461 0.01230 0.61921-0.96190
  -4 -21  -2-1.24344 9.53998   1 0.27673-0.61689-0.74864-0.06222 0.64665-0.89627
  -4 -22  -2 20.8076 4.14481   1 0.29360-0.63375-0.75551-0.09397 0.63376-0.88340
  -4 -22  -1 8.51415 3.86155   1 0.41044-0.73113-0.70690-0.14253 0.64883-0.80539
  -4 -21  -1 -3.5807 7.46326   1 0.40037-0.72106-0.69891-0.11191 0.66296-0.81949
  -4 -22   0 8.14782 3.12022   1 0.50515-0.80637-0.65735-0.19204 0.65223-0.71569
  -4 -23   0    0.00 11.1402   1 0.50798-0.80919-0.66750-0.22050 0.63836-0.70185
  -3 -23   0 1.27115 7.69924   1 0.60530-0.83117-0.62681-0.26120 0.60616-0.65388
  -3 -22   0-5.95869 9.31045   1 0.60515-0.83102-0.61577-0.23362 0.61978-0.66748
  -3 -22  -1 2.43169 6.20392   1 0.51566-0.76100-0.67115-0.17829 0.62839-0.76919
  -3 -23  -1    0.00 8.95416   1 0.52156-0.76689-0.67966-0.20840 0.61321-0.75402
  -3 -22  -2-6.29884 9.82828   1 0.39737-0.66217-0.72896-0.12053 0.62788-0.86177
  -3 -21  -3  6.6082  3.0427   1 0.22561-0.50989-0.77793-0.03300 0.62029-0.94725
  -3 -22  -3 1.32831  9.8211   1 0.25085-0.53513-0.78314-0.06640 0.60850-0.93548
  -3 -21  -4-13.3435 12.3777   1 0.05218-0.35593-0.81975 0.00877 0.56820-0.98824
  -3 -20  -4-5.06574 8.40787   1 0.01666-0.32042-0.81281 0.04044 0.57245-0.99247
  -3 -19  -4 6.17665  3.3356   1-0.02146-0.28231-0.80525 0.07150 0.57450-0.99450
  -3 -18  -5-2.47929 7.84932   1-0.24049-0.08275-0.81000 0.11481 0.47222-0.98529
  -3 -19  -5  3.9127 8.74293   1-0.19917-0.12406-0.82219 0.08838 0.47928-0.99237
  -3 -17  -6 16.4231 4.12156   1-0.42742 0.08471-0.78889 0.13226 0.34182-0.94796
  -3 -16  -6-2.48003 9.43673   1-0.46537 0.12265-0.77111 0.15309 0.32703-0.93315
  -3 -13  -7 20.2272 3.57619   1-0.66149 0.29928-0.68777 0.18554 0.15341-0.85256
  -3 -14  -7-5.03805 3.58676   1-0.63204 0.26984-0.70979 0.16894 0.17130-0.87047
  -3 -15  -7 11.3684 4.06684   1-0.60151 0.23932-0.73107 0.15161 0.18850-0.88769
  -3 -11  -8-2.55453 8.07395   1-0.76746 0.38577-0.61685 0.19179 0.00949-0.80169
  -3 -10  -8    0.00 6.79941   1-0.78857 0.40688-0.59321 0.20676-0.00730-0.78488
  -3  -9  -8-3.62928  8.1095   1-0.80855 0.42685-0.56922 0.22138-0.02415-0.76801
  -3  -8  -8 18.3769 3.03377   1-0.82739 0.44568-0.54492 0.23569-0.04099-0.75115
  -3  -1  -9 10.4709 3.60779   1-0.93555 0.53433-0.35139 0.31239-0.22897-0.65612
  -3  -3  -9 11.1431 3.19858   1-0.91602 0.51481-0.40083 0.28461-0.20217-0.68296
  -3  -4  -9-12.8835 9.63928   1-0.90493 0.50372-0.42540 0.27057-0.18841-0.69674
  -3  -5  -9 3.89989  9.2894   1-0.89293 0.49173-0.44986 0.25641-0.17443-0.71074
  -2  -8  -9 12.5646  3.6591   1-0.86476 0.53892-0.50203 0.19274-0.18043-0.68904
  -2  -7  -9-3.83196 7.98411   1-0.87857 0.55273-0.47730 0.20662-0.19569-0.67376
  -2  -6  -9    0.00 8.15576   1-0.89136 0.56552-0.45246 0.22039-0.21067-0.65876
  -2  -5  -9 3.72318 2.87276   1-0.90316 0.57731-0.42753 0.23407-0.22534-0.64407
  -2  -4  -9-1.22221 7.85117   1-0.91400 0.58813-0.40254 0.24769-0.23968-0.62971
  -2  -3  -9 4.85158 8.74112   1-0.92389 0.59802-0.37750 0.26126-0.25367-0.61571
  -2  -2  -9 52.9195 4.38068   1-0.93287 0.60700-0.35243 0.27480-0.26729-0.60206
  -2  -1  -9 21.3614 3.32289   1-0.94098 0.61509-0.32734 0.28832-0.28055-0.58879
  -2   0  -9 -11.926 8.92647   1-0.94822 0.62233-0.30224 0.30183-0.29342-0.57589
  -2 -10  -8 -9.4406 8.50984   1-0.81036 0.50401-0.57444 0.18798-0.05759-0.71883
  -2 -11  -8 7.80501 3.36546   1-0.78974 0.48339-0.59946 0.17438-0.03876-0.73769
  -2 -12  -8 7.33652 3.21293   1-0.76774 0.46140-0.62416 0.16048-0.01979-0.75667
  -2 -13  -8 0.85986  3.3678   1-0.74435 0.43802-0.64851 0.14622-0.00080-0.77569
  -2 -16  -7-5.22581 10.2958   1-0.59156 0.30471-0.74556 0.12748 0.17575-0.85920
  -2 -15  -7    0.00  8.6606   1-0.62562 0.33877-0.72306 0.14358 0.15492-0.83836
  -2 -14  -7 13.8571 3.49522   1-0.65814 0.37129-0.69973 0.15887 0.13344-0.81685
  -2 -17  -6 7.82785 3.62985   1-0.43768 0.17031-0.78945 0.13280 0.32873-0.91912
  -2 -18  -6  7.4011 3.60054   1-0.39311 0.12575-0.80758 0.11233 0.34712-0.93752
  -2 -20  -5 5.28989 8.36246   1-0.12090-0.12698-0.83633 0.06390 0.49712-0.99448
  -2 -19  -5    0.00 9.73932   1-0.16967-0.07822-0.82598 0.09216 0.48969-0.98703
  -2 -20  -4-8.53301 9.36217   1 0.09136-0.31978-0.80754 0.03516 0.58849-0.99276
  -2 -21  -4 12.4988 3.66687   1 0.13312-0.36152-0.81205 0.00106 0.58306-0.98735
  -2 -22  -3 2.01471 3.22562   1 0.35977-0.56871-0.75788-0.09167 0.60710-0.91831
  -2 -21  -3-8.44838 9.27337   1 0.33372-0.54266-0.75467-0.05627 0.62185-0.93304
  -2 -22  -2 1.91164 3.09603   1 0.51375-0.70321-0.68951-0.16000 0.60642-0.82454
  -2 -23  -2 3.87625 9.23856   1 0.52458-0.71404-0.69559-0.19252 0.58948-0.80763
  -2 -23  -1 6.09675 3.08985   1 0.62910-0.79909-0.63193-0.25614 0.57402-0.69908
  -2 -23   0-3.52327 3.38895   1 0.70184-0.85236-0.57587-0.31215 0.55663-0.58860
  -2 -24   0-3.93714 10.4164   1 0.69770-0.84821-0.58901-0.33763 0.54453-0.57652
  -1 -24   0  7.9649 3.62135   1 0.78487-0.86005-0.53019-0.39645 0.47772-0.49395
  -1 -23   0 9.70974 3.24002   1 0.79211-0.86730-0.51441-0.37362 0.48686-0.50307
  -1 -23  -1    0.00 6.71922   1 0.73626-0.83091-0.56980-0.31829 0.51083-0.62013
  -1 -24  -1 31.9798 4.95491   1 0.73259-0.82724-0.58226-0.34443 0.49783-0.60716
  -1 -23  -2 2.53826 10.9229   1 0.64732-0.76143-0.63867-0.24946 0.54202-0.74441
  -1 -22  -2 32.9507 3.96909   1 0.64164-0.75576-0.63156-0.21796 0.55961-0.76198
  -1 -22  -3 1.24811 8.16472   1 0.49011-0.62370-0.71612-0.13344 0.58818-0.88364
  -1 -23  -3 3.95863 9.42383   1 0.50987-0.64345-0.71843-0.16975 0.56907-0.86455
  -1 -22  -4 2.63931 9.88957   1 0.27782-0.43087-0.79675-0.05286 0.58252-0.97107
  -1 -21  -4 5.71309 3.54065   1 0.23428-0.38734-0.79634-0.01467 0.59392-0.98245
  -1 -19  -5 -15.892 9.85048   1-0.14438-0.02816-0.82924 0.09540 0.49730-0.97888
  -1 -20  -5-9.01997  9.3795   1-0.08242-0.09012-0.83852 0.06607 0.50898-0.99057
  -1 -19  -6-3.99607 10.5648   1-0.35984 0.16782-0.82513 0.09125 0.35006-0.92473
  -1 -18  -6-2.52414 9.63378   1-0.41375 0.22173-0.80630 0.11103 0.32626-0.90091
  -1 -17  -6 -1.2065 10.1241   1-0.46619 0.27416-0.78551 0.12886 0.29990-0.87453
  -1 -15  -7    0.00 8.30869   1-0.66344 0.45193-0.70661 0.12713 0.10116-0.76884
  -1 -16  -7-8.77751 11.0131   1-0.62765 0.41614-0.73192 0.11383 0.12740-0.79510
  -1 -17  -7-11.8458 8.83258   1-0.58959 0.37810-0.75633 0.09962 0.15319-0.82091
  -1 -14  -8 7.10871 4.10589   1-0.74930 0.51831-0.65117 0.11025-0.03991-0.72084
  -1 -13  -8-19.9541 10.2834   1-0.77337 0.54238-0.62542 0.12311-0.06155-0.69918
  -1 -12  -8 4.81934 7.62722   1-0.79574 0.56474-0.59939 0.13569-0.08287-0.67784
  -1 -11  -8 4.66565 8.89229   1-0.81645 0.58545-0.57315 0.14806-0.10377-0.65692
  -1  -5  -9-8.29225 9.09473   1-0.91184 0.66133-0.39856 0.20509-0.28654-0.56711
  -1  -6  -9-12.0496 9.48298   1-0.90163 0.65112-0.42391 0.19183-0.27189-0.58179
  -1  -7  -9 0.70232 3.26371   1-0.89041 0.63991-0.44928 0.17858-0.25676-0.59693
  -1  -8  -9 9.68251 3.39973   1-0.87815 0.62766-0.47463 0.16532-0.24118-0.61254
  -1  -9  -9 8.54398 3.61159   1-0.86479 0.61431-0.49995 0.15203-0.22515-0.62859
  -1 -10  -9 1.75064 3.64545   1-0.85030 0.59982-0.52522 0.13869-0.20869-0.64506
   0   0 -10 21.2908 4.56376   1-0.93291 0.73823-0.23075 0.23027-0.46544-0.46544
   0  -1 -10 2.34307 3.24974   1-0.92928 0.73461-0.25496 0.21587-0.45569-0.47522
   0  -2 -10 5.13476 8.71075   1-0.92497 0.73031-0.27923 0.20153-0.44552-0.48541
   0  -3 -10-7.75403 10.9738   1-0.91995 0.72530-0.30356 0.18725-0.43494-0.49601
   0 -11  -9-5.22857 9.23474   1-0.85160 0.67647-0.51652 0.09137-0.26493-0.57309
   0 -10  -9 1.27322 9.42595   1-0.86515 0.69002-0.49065 0.10411-0.28195-0.55605
   0  -9  -9 0.53277 3.42204   1-0.87752 0.70238-0.46484 0.11691-0.29834-0.53964
   0  -8  -9 3.61957 7.53565   1-0.88877 0.71362-0.43910 0.12978-0.31411-0.52385
   0  -7  -9-1.18381 8.08255   1-0.89896 0.72381-0.41344 0.14273-0.32926-0.50868
   0 -12  -8 3.51228 9.28464   1-0.82639 0.67074-0.56290 0.09919-0.16651-0.57844
   0 -13  -8 6.73962 3.23258   1-0.80653 0.65089-0.59048 0.08816-0.14378-0.60119
   0 -14  -8  1.2515 3.73414   1-0.78474 0.62910-0.61803 0.07709-0.12022-0.62477
   0 -17  -7 5.73163 3.84501   1-0.64227 0.50612-0.73356 0.07685 0.08218-0.73415
   0 -16  -7 7.64776 3.25132   1-0.68097 0.54481-0.70525 0.08714 0.04965-0.70159
   0 -18  -6-7.39344 9.55074   1-0.46246 0.34578-0.79788 0.10260 0.28080-0.83969
   0 -19  -6 3.89867 9.81498   1-0.39719 0.28052-0.82115 0.08725 0.31711-0.87602
   0 -21  -5 2.66774 9.41617   1 0.03616-0.13335-0.84385 0.03278 0.53063-0.99649
   0 -20  -5 3.79761 9.55221   1-0.04337-0.05383-0.83982 0.06736 0.51962-0.98547
   0 -21  -4  4.5623 2.86446   1 0.37222-0.44994-0.76362-0.04740 0.59342-0.96620
   0 -22  -4 -2.6053 10.4004   1 0.42001-0.49772-0.75849-0.09114 0.57480-0.94759
   0 -23  -3-7.84487  4.3027   1 0.65685-0.71509-0.64918-0.23902 0.51228-0.79200
   0 -22  -3 4.92873 8.87796   1 0.64467-0.70292-0.64630-0.20328 0.53390-0.81360
   0 -23  -2 49.8262 4.33271   1 0.77081-0.80959-0.55977-0.32837 0.45855-0.64519
   0 -24  -1 13.3848 3.82866   1 0.82562-0.84492-0.50926-0.41744 0.41023-0.50380
   0 -23  -1-6.08943 6.78094   1 0.83350-0.85281-0.49283-0.39527 0.41859-0.51213
   0 -23   0-6.01785   8.425   1 0.86879-0.86863-0.44402-0.44402 0.39611-0.39657
   0 -24   0-4.48922 3.57285   1 0.85926-0.85909-0.46333-0.46333 0.39176-0.39223
   1 -24   0 0.43221 3.91049   1 0.91446-0.83895-0.39206-0.53462 0.28974-0.27447
   1 -23   0 4.83587 9.21902   1 0.92452-0.84902-0.36880-0.51926 0.28781-0.27251
   1 -23  -1-2.41731 7.66164   1 0.90788-0.85184-0.40466-0.48345 0.29738-0.37517
   1 -24  -1 23.2236  4.1423   1 0.89771-0.84167-0.42636-0.50036 0.29670-0.37451
   1 -23  -2 18.9687 3.36011   1 0.87618-0.83961-0.45828-0.42988 0.32945-0.50033
   1 -22  -3-13.3777 9.96105   1 0.80947-0.79238-0.53240-0.31719 0.41141-0.67536
   1 -23  -3-12.9082 10.6485   1 0.80827-0.79117-0.54181-0.34639 0.39448-0.65845
   1 -22  -4 6.46921 10.8966   1 0.61934-0.62172-0.67594-0.17370 0.51990-0.87694
   1 -21  -4 2.43783 9.13666   1 0.57873-0.58111-0.68666-0.12437 0.55104-0.90806
   1 -20  -5-5.02629 11.2377   1-0.00281-0.01904-0.84013 0.06766 0.52933-0.97942
   1 -21  -5 12.0934 4.44162   1 0.11831-0.14016-0.83678 0.02570 0.54710-0.99721
   1 -19  -6 2.55362 9.54742   1-0.48288 0.44155-0.80333 0.06942 0.23923-0.78238
   1 -18  -6-1.19837 9.70061   1-0.55932 0.51799-0.77034 0.07505 0.18174-0.72488
   1 -16  -7-11.8502 8.38505   1-0.74953 0.68871-0.65612 0.03800-0.07221-0.56398
   1 -17  -7 4.97333 3.41346   1-0.71489 0.65408-0.68899 0.03226-0.03399-0.60222
   1 -15  -8-10.2175 10.6833   1-0.80064 0.72034-0.59799 0.01843-0.20187-0.52738
   1 -14  -8    0.00 7.39169   1-0.82031 0.74002-0.56899 0.02804-0.22687-0.50237
   1 -13  -8 13.4471 3.23708   1-0.83790 0.75760-0.54026 0.03793-0.25046-0.47875
   1  -8  -9 5.52185 2.85718   1-0.89284 0.79304-0.39494 0.08561-0.39832-0.42388
   1  -9  -9-10.8146 8.06533   1-0.88412 0.78432-0.42060 0.07266-0.38384-0.43839
   1 -10  -9-11.1146 9.32648   1-0.87439 0.77460-0.44645 0.05990-0.36859-0.45365
   1 -11  -9-1.27187 10.2462   1-0.86359 0.76380-0.47248 0.04731-0.35255-0.46971
   1  -5 -10 2.79203 3.28951   1-0.90087 0.78157-0.31505 0.12150-0.48043-0.43480
   1  -4 -10    0.00 3.95995   1-0.90580 0.78650-0.29090 0.13596-0.49068-0.42453
   1  -3 -10  8.6316  3.8893   1-0.91006 0.79075-0.26685 0.15052-0.50046-0.41474
   1  -2 -10-5.01657 8.31695   1-0.91367 0.79435-0.24290 0.16518-0.50978-0.40539
   1  -1 -10 3.03592 3.17807   1-0.91664 0.79732-0.21903 0.17993-0.51866-0.39649
   1   0 -10 0.53808 3.03556   1-0.91901 0.79968-0.19526 0.19477-0.52712-0.38802
   2   0 -10  11.602 3.13842   1-0.89734 0.85335-0.15606 0.15555-0.59138-0.30800
   2  -1 -10 8.44407 3.19943   1-0.89608 0.85210-0.17915 0.14003-0.58457-0.31483
   2  -2 -10 8.65738 3.24019   1-0.89429 0.85032-0.20233 0.12460-0.57735-0.32207
   2  -3 -10 12.9921 3.32145   1-0.89196 0.84799-0.22562 0.10928-0.56971-0.32973
   2  -4 -10 28.0723 4.11161   1-0.88905 0.84509-0.24902 0.09407-0.56162-0.33784
   2  -5 -10 -1.2761 9.25682   1-0.88556 0.84161-0.27253 0.07897-0.55308-0.34640
   2 -11  -9 52.2464 5.19125   1-0.86492 0.84048-0.41808-0.00710-0.45244-0.35406
   2 -10  -9 -12.198 10.0621   1-0.87276 0.84831-0.39265 0.00609-0.46614-0.34035
   2  -9  -9-11.8879 9.36654   1-0.87974 0.85528-0.36749 0.01953-0.47900-0.32747
   2  -8  -9 24.0563 3.47423   1-0.88592 0.86145-0.34257 0.03323-0.49109-0.31536
   2 -13  -8 22.5783  3.9844   1-0.85691 0.85195-0.47259-0.02976-0.38038-0.33308
   2 -14  -8 45.8576 4.60809   1-0.84491 0.83995-0.50098-0.03998-0.35989-0.35359
   2 -15  -8 11.6763 4.48151   1-0.83127 0.82632-0.52997-0.04960-0.33765-0.37585
   2 -17  -7    0.00 11.6999   1-0.79311 0.80764-0.60692-0.04983-0.21473-0.40572
   2 -16  -7  12.195 3.58856   1-0.81626 0.83079-0.57161-0.04653-0.25175-0.36868
   2 -18  -6 0.83359  3.4147   1-0.72132 0.75532-0.68383-0.01148-0.04457-0.48281
   2 -19  -6 1.23414 3.55069   1-0.65419 0.68821-0.73464 0.00072 0.03815-0.56555
   2 -21  -5 8.97347 3.90105   1 0.29282-0.23933-0.80519-0.00591 0.56515-0.99951
   2 -20  -5-5.03709 8.89957   1 0.04472 0.00877-0.83880 0.06632 0.53950-0.97383
   2 -21  -4 12.8229 3.42973   1 0.85852-0.78556-0.48646-0.32458 0.33828-0.67954
   2 -22  -4 40.4113 5.01026   1 0.85907-0.78610-0.49244-0.35722 0.31647-0.65775
   2 -23  -3-2.57879 10.7859   1 0.91810-0.82566-0.39650-0.49171 0.19495-0.44317
   2 -22  -3 0.86985 3.17238   1 0.92836-0.83592-0.37184-0.47777 0.19078-0.43898
   2 -22  -2-1.18259 8.08278   1 0.94737-0.83547-0.31656-0.53300 0.15018-0.30528
   2 -23  -2 2.50941 7.73393   1 0.93826-0.82635-0.34410-0.54407 0.15963-0.31475
   2 -23  -1-17.1805  9.8145   1 0.94855-0.81717-0.31392-0.57420 0.15655-0.21859
   2 -23   0 6.07197 9.32663   1 0.95514-0.80430-0.29477-0.59331 0.17003-0.13897
   2 -24   0-14.2165 10.5835   1 0.94671-0.79586-0.32166-0.60502 0.17872-0.14769
   3 -23   0 0.18206 3.13548   1 0.96192-0.73574-0.22800-0.66009 0.05338-0.00657
   3 -22   0  1.0023 3.07778   1 0.96570-0.73952-0.19787-0.65161 0.03721 0.00962
   3 -22  -1-3.51023 8.34948   1 0.95696-0.75025-0.19948-0.65005-0.00626-0.04000
   3 -23  -1  4.9658 10.3876   1 0.95410-0.74738-0.23135-0.65679 0.01320-0.05948
   3 -23  -2-1.25899 3.64497   1 0.94485-0.75759-0.23709-0.65110-0.02367-0.11570
   3 -22  -2 -11.904 9.82005   1 0.94648-0.75923-0.20260-0.64698-0.04803-0.09132
   3 -22  -3 20.7573 3.79906   1 0.93480-0.76702-0.20831-0.64131-0.08605-0.14639
   3 -22  -4 46.6709 4.70502   1 0.92388-0.77557-0.22064-0.62903-0.11278-0.21275
   3 -21  -4 -4.8439 8.56296   1 0.91102-0.76271-0.16461-0.64645-0.17937-0.14613
   3 -19  -5 1.18774 10.9605   1-0.58172 0.71054-0.12270-0.61119-0.90801 0.48945
   3 -20  -5-3.83194 9.12872   1 0.14701-0.01818 0.07457-0.84707-0.93373 0.51515
   3 -21  -5 19.5632 4.27819   1 0.86798-0.73914-0.13805-0.67306-0.28509-0.13350
   3 -19  -6  -2.533  10.132   1-0.82285 0.93220-0.49991-0.23402-0.43632-0.07532
   3 -18  -6-8.43163 9.25123   1-0.83291 0.94226-0.45943-0.23589-0.47592-0.03570
   3 -16  -7 18.1762 3.89856   1-0.83940 0.92927-0.44613-0.17202-0.47915-0.12552
   3 -17  -7-18.9637 11.3762   1-0.83017 0.92005-0.47643-0.18033-0.45676-0.14793
   3 -15  -8 50.7846 5.68698   1-0.83530 0.90570-0.44155-0.13804-0.49506-0.20269
   3 -14  -8-0.70522 3.81229   1-0.84319 0.91358-0.41506-0.12591-0.51052-0.18720
   3 -13  -8 144.142 6.23989   1-0.85019 0.92057-0.38920-0.11317-0.52455-0.17315
   3  -8  -9 41.5529 4.15936   1-0.86388 0.91476-0.28371-0.02565-0.58770-0.20299
   3  -9  -9-10.7699 10.3631   1-0.85971 0.91059-0.30719-0.04078-0.57891-0.21180
   3 -10  -9 2.97966 3.24406   1-0.85495 0.90585-0.33090-0.05568-0.56947-0.22126
   3 -11  -9-3.78262 10.4836   1-0.84959 0.90048-0.35486-0.07033-0.55933-0.23142
   3  -6 -10 63.4317 5.47524   1-0.85693 0.88833-0.24866 0.01647-0.62076-0.26298
   3  -5 -10-1.26729 8.71897   1-0.85980 0.89118-0.22598 0.03240-0.62764-0.25608
   3  -4 -10 12.5703 3.97383   1-0.86215 0.89354-0.20341 0.04844-0.63411-0.24960
   3  -3 -10-6.22381 9.73105   1-0.86402 0.89539-0.18095 0.06459-0.64016-0.24352
   3  -2 -10  24.771 3.41845   1-0.86540 0.89676-0.15859 0.08084-0.64583-0.23783
   3  -1 -10 12.6987 3.31933   1-0.86630 0.89766-0.13632 0.09719-0.65113-0.23251
   3   0 -10 31.3673 3.75839   1-0.86674 0.89810-0.11414 0.11362-0.65607-0.22755
   4   0 -10-6.27452 9.30431   1-0.82663 0.93333-0.07077 0.07024-0.71882-0.14905
   4  -1 -10 2.69174 2.99878   1-0.82662 0.93332-0.09189 0.05274-0.71583-0.15206
   4  -2 -10 8.82123 3.41797   1-0.82618 0.93289-0.11307 0.03531-0.71254-0.15536
   4  -3 -10 6.76325 3.52999   1-0.82533 0.93204-0.13431 0.01794-0.70896-0.15897
   4  -4 -10    0.00 9.28876   1-0.82404 0.93077-0.15562 0.00065-0.70506-0.16288
   4  -5 -10-1.06367 3.54899   1-0.82233 0.92906-0.17701-0.01658-0.70084-0.16712
   4 -11  -9 33.8136 4.75697   1-0.81335 0.93959-0.28637-0.13883-0.66538-0.10962
   4 -10  -9-2.48084 10.8189   1-0.81743 0.94366-0.26455-0.12205-0.67139-0.10358
   4  -9  -9-1.21509 8.29966   1-0.82105 0.94728-0.24287-0.10511-0.67695-0.09800
   4  -8  -9 36.8232 3.70807   1-0.82425 0.95046-0.22134-0.08803-0.68209-0.09285
   4 -12  -8-1.15815 8.89625   1-0.81269 0.95841-0.27615-0.18762-0.67179-0.01014
   4 -13  -8-15.5967 10.5242   1-0.80808 0.95380-0.29755-0.20483-0.66622-0.01572
   4 -14  -8 4.97993 9.46801   1-0.80306 0.94879-0.31917-0.22182-0.66012-0.02185
   4 -17  -7 2.53259 8.96147   1-0.77230 0.93752-0.32013-0.33664-0.69817 0.10923
   4 -16  -7-8.49171 8.83015   1-0.77929 0.94450-0.30146-0.31671-0.70030 0.11139
   4 -15  -7 10.2991 3.54931   1-0.78578 0.95099-0.28269-0.29686-0.70237 0.11347
   4 -17  -6-2.33215 7.92932   1-0.68770 0.87239-0.19257-0.46416-0.82840 0.33255
   4 -18  -6-2.46228 3.56356   1-0.66233 0.84702-0.19411-0.50123-0.84621 0.35034
   4 -19  -6 1.28897 9.04355   1-0.62870 0.81340-0.19046-0.54349-0.86884 0.37296
   4 -20  -5  3.8668 9.19556   1 0.11456 0.08961 0.06695-0.83946-0.94525 0.54243
   4 -19  -5-9.68252 9.22045   1-0.07178 0.27595 0.06102-0.79492-0.98852 0.58572
   4 -20  -4 4.75489 3.64403   1 0.62355-0.39991 0.04396-0.81642-0.63286 0.32313
   4 -21  -4 1.77462 2.99532   1 0.70522-0.48158-0.00545-0.80562-0.54581 0.23606
   4 -22  -3 6.78293 3.98523   1 0.85578-0.61267-0.09528-0.75436-0.31835 0.10167
   4 -21  -3-3.83245 3.16681   1 0.83017-0.58706-0.05228-0.75874-0.36921 0.15255
   4 -22  -2 2.40141 7.98115   1 0.90132-0.63874-0.11705-0.73254-0.21943 0.09584
   4 -23  -1 16.7416 3.82113   1 0.93369-0.65163-0.16453-0.72363-0.11594 0.08542
   4 -22  -1 2.38793 9.85658   1 0.93015-0.64810-0.13101-0.71852-0.14104 0.11053
   4 -22   0 4.47505 3.08553   1 0.95024-0.64871-0.14110-0.70839-0.07305 0.13563
   4 -23   0  13.188 3.54943   1 0.95087-0.64934-0.17253-0.71558-0.05273 0.11529
   5 -22   0 8.19965 3.62952   1 0.92522-0.54836-0.09800-0.75150-0.16507 0.24341
   5 -21   0-1.19412 7.04226   1 0.91868-0.54183-0.06617-0.74472-0.18875 0.26711
   5 -21  -1-1.18084 8.09285   1 0.88020-0.52281-0.04852-0.76242-0.27764 0.26291
   5 -22  -1 3.74109  7.1772   1 0.89174-0.53435-0.08210-0.76745-0.24878 0.23403
   5 -22  -2-4.83248 3.89651   1 0.84268-0.50475-0.06181-0.78779-0.34686 0.23902
   5 -21  -2 10.5756 3.32143   1 0.82289-0.48497-0.02612-0.78487-0.38298 0.27516
   5 -20  -3 11.3981 3.29348   1 0.68951-0.37107 0.03975-0.81217-0.56297 0.36208
   5 -21  -3 4.93472  8.8948   1 0.73064-0.41219 0.00269-0.81373-0.51486 0.31395
   5 -21  -4 15.4876 4.13072   1 0.56577-0.26678 0.03595-0.84703-0.68722 0.39323
   5 -20  -4-17.4534 12.0839   1 0.49436-0.19538 0.06981-0.84228-0.74386 0.44989
   5 -18  -5 4.75417 3.12747   1-0.05363 0.33313 0.07741-0.77271-0.98472 0.59769
   5 -19  -5 8.07494 3.81609   1 0.04295 0.23656 0.07303-0.80694-0.96535 0.57831
   5 -20  -5-2.65737  4.0231   1 0.14646 0.13305 0.06372-0.83625-0.93467 0.54760
   5 -18  -6-12.6919 12.1817   1-0.41870 0.67873-0.05528-0.64007-0.97398 0.49387
   5 -17  -6-6.05862 10.3475   1-0.46570 0.72573-0.05678-0.59996-0.96101 0.48092
   5 -15  -7 2.40503 8.51568   1-0.66482 0.90537-0.16472-0.41485-0.85160 0.27846
   5 -16  -7-6.28436 10.2844   1-0.65069 0.89124-0.17597-0.44221-0.85849 0.28533
   5 -14  -8-2.57035 9.24914   1-0.72486 0.94593-0.22585-0.31516-0.78810 0.12189
   5 -13  -8 6.19236 9.51559   1-0.73156 0.95263-0.20857-0.29383-0.78780 0.12161
   5 -12  -8 -2.3939  8.1207   1-0.73770 0.95876-0.19111-0.27267-0.78753 0.12136
   5  -6  -9 9.34466 3.22515   1-0.77267 0.97422-0.12027-0.11189-0.77115 0.01201
   5  -7  -9 30.9076 3.75108   1-0.77010 0.97165-0.13971-0.13107-0.76977 0.01061
   5  -8  -9 3.63589 8.13943   1-0.76712 0.96868-0.15915-0.15023-0.76819 0.00901
   5  -9  -9 1.95062 2.97237   1-0.76372 0.96529-0.17861-0.16939-0.76641 0.00721
   5 -10  -9  0.4228  3.7846   1-0.75990 0.96148-0.19807-0.18854-0.76442 0.00520
   5  -3 -10 16.1366 4.20235   1-0.77588 0.95794-0.08742-0.02896-0.77327-0.07890
   5  -2 -10-3.84743 9.15315   1-0.77670 0.95875-0.06737-0.01040-0.77486-0.07729
   5  -1 -10 5.73558 4.05107   1-0.77712 0.95916-0.04734 0.00819-0.77623-0.07590
   5   0 -10-20.3631 10.9457   1-0.77713 0.95916-0.02734 0.02680-0.77737-0.07474
   6  -9  -9 3.61933  4.0421   1-0.69061 0.96752-0.11825-0.22976-0.84219 0.09874
   6  -8  -9 12.3303 3.64959   1-0.69517 0.97208-0.10065-0.20875-0.84144 0.09802
   6  -7  -9 4.03032 3.28817   1-0.69925 0.97614-0.08296-0.18783-0.84061 0.09721
   6  -6  -9 13.5935 3.10208   1-0.70284 0.97973-0.06519-0.16699-0.83970 0.09631
   6  -5  -9 8.30515 2.99851   1-0.70597 0.98285-0.04735-0.14622-0.83869 0.09532
   6  -4  -9 -3.8428 3.03922   1-0.70863 0.98551-0.02945-0.12551-0.83758 0.09424
   6 -10  -8-1.16631 9.41308   1-0.65731 0.95370-0.08632-0.30025-0.86960 0.21923
   6 -11  -8-3.61233 9.54687   1-0.64953 0.94592-0.10159-0.32360-0.87273 0.22234
   6 -12  -8 0.53667 3.48838   1-0.64095 0.93735-0.11657-0.34723-0.87599 0.22557
   6 -13  -8-1.91962 3.75667   1-0.63153 0.92793-0.13122-0.37118-0.87939 0.22896
   6 -15  -7-10.0967 10.5552   1-0.52330 0.83918-0.07831-0.50127-0.93925 0.38187
   6 -14  -7-7.28042 8.91566   1-0.54265 0.85853-0.06863-0.47234-0.93215 0.37479
   6 -16  -6 -2.4188 8.19472   1-0.33134 0.66670 0.01262-0.63076-0.99185 0.52754
   6 -17  -6   11.73 3.79531   1-0.28834 0.62371 0.00805-0.66480-0.99662 0.53228
   6 -19  -5    0.00 8.50351   1 0.11084 0.24400 0.07437-0.80830-0.94591 0.57463
   6 -18  -5-29.9129 11.4199   1 0.04215 0.31269 0.08599-0.78131-0.96453 0.59326
   6 -17  -5 13.1911 3.38961   1-0.02304 0.37787 0.09542-0.75213-0.97793 0.60668
   6 -19  -4-3.74314 9.88653   1 0.38117-0.00686 0.09782-0.83170-0.81921 0.54101
   6 -20  -4 11.3478 3.88466   1 0.44157-0.06725 0.07273-0.84522-0.78211 0.50389
   6 -20  -3  23.384  3.9322   1 0.62176-0.22797 0.05819-0.83064-0.63371 0.44858
   6 -19  -3 4.75002 8.05302   1 0.57828-0.18450 0.08871-0.82254-0.67207 0.48696
   6 -20  -2-3.26218 3.16956   1 0.74088-0.32762 0.03621-0.80861-0.50087 0.40882
   6 -21  -2 5.05928 9.62597   1 0.76709-0.35383 0.00361-0.81461-0.46692 0.37486
   6 -21  -1 4.99419 9.51858   1 0.83852-0.40579-0.01755-0.79341-0.35720 0.35823
   6 -20  -1 1.18634 8.28391   1 0.82116-0.38843 0.01449-0.78683-0.38616 0.38721
   6 -20   0 -8.3499 8.68717   1 0.87712-0.42493-0.00504-0.76726-0.28619 0.38033
   6 -21   0-1.05269 3.60776   1 0.88853-0.43633-0.03614-0.77477-0.26150 0.35562
   7 -20   0 6.59934 3.46363   1 0.84897-0.32143 0.01351-0.78582-0.33904 0.44894
   7 -19   0 2.08233 2.79011   1 0.83425-0.30672 0.04327-0.77697-0.36304 0.47295
   7 -19  -1    0.00 3.13486   1 0.76565-0.25759 0.06114-0.79489-0.46602 0.48284
   7 -20  -1  5.0728  9.1578   1 0.78620-0.27813 0.03122-0.80357-0.43910 0.45590
   7 -20  -2 27.2383 4.58816   1 0.70083-0.21223 0.04883-0.82124-0.54933 0.47304
   7 -19  -2-1.22968 7.26343   1 0.67257-0.18398 0.07823-0.81203-0.57890 0.50264
   7 -18  -3    0.00 9.76928   1 0.50559-0.03647 0.11738-0.81262-0.73004 0.56071
   7 -19  -3 26.7258 4.09143   1 0.54580-0.07668 0.09119-0.82504-0.70032 0.53096
   7 -19  -4 23.0134 4.48012   1 0.37635 0.07331 0.09294-0.82683-0.82266 0.56022
   7 -18  -4 6.26798 9.62922   1 0.32717 0.12248 0.11447-0.80976-0.84877 0.58635
   7 -17  -4-2.38765 8.61033   1 0.27731 0.17233 0.13422-0.79090-0.87225 0.60984
   7 -16  -5 32.2654 3.86261   1 0.01134 0.41883 0.11324-0.73135-0.96910 0.61363
   7 -17  -5    0.00 9.21216   1 0.06056 0.36962 0.10102-0.75773-0.95836 0.60287
   7 -18  -5 14.0113 4.38247   1 0.11181 0.31837 0.08749-0.78282-0.94455 0.58904
   7 -16  -6    0.00 8.24792   1-0.19599 0.60669 0.04847-0.66663-0.99871 0.55015
   7 -15  -6-4.88693 3.45636   1-0.23316 0.64385 0.05711-0.63666-0.99803 0.54948
   7 -12  -7    0.00 8.70225   1-0.45153 0.84274 0.01050-0.47426-0.96689 0.42532
   7 -13  -7-14.6963 9.00073   1-0.43223 0.82344-0.00027-0.50210-0.97222 0.43063
   7 -14  -7 3.59477 4.23892   1-0.41103 0.80225-0.01062-0.53037-0.97737 0.43576
   7 -12  -8  1.0875 3.67677   1-0.53413 0.90587-0.05608-0.40773-0.93661 0.30196
   7 -11  -8 5.04899  9.6117   1-0.54579 0.91753-0.04247-0.38273-0.93250 0.29786
   7 -10  -8 2.27491 3.18488   1-0.55645 0.92818-0.02857-0.35802-0.92841 0.29379
   7  -9  -8  14.332  3.4951   1-0.56617 0.93789-0.01440-0.33358-0.92435 0.28975
   7  -8  -8-7.00063 8.07606   1-0.57502 0.94673 0.00003-0.30939-0.92030 0.28572
   7   0  -9-2.05448   2.963   1-0.64245 0.99464 0.08549-0.08601-0.87903 0.15152
   7  -1  -9 4.46035 3.46916   1-0.64053 0.99273 0.06843-0.10757-0.88189 0.15436
   7  -2  -9 3.61403 8.61173   1-0.63812 0.99033 0.05146-0.12921-0.88465 0.15710
   7  -3  -9 1.21857 9.48005   1-0.63521 0.98742 0.03457-0.15093-0.88733 0.15976
   7  -4  -9-2.44774  3.1707   1-0.63178 0.98400 0.01777-0.17274-0.88992 0.16233
   7  -5  -9-8.68693 7.34412   1-0.62783 0.98005 0.00106-0.19465-0.89243 0.16483
   7  -6  -9-4.19426 3.69839   1-0.62334 0.97557-0.01553-0.21666-0.89488 0.16725
   7  -7  -9 -12.812 8.49309   1-0.61828 0.97052-0.03201-0.23879-0.89725 0.16960
   8  -4  -9 1.50955 3.50505   1-0.54918 0.97674 0.05915-0.21414-0.93000 0.21817
   8  -3  -9-12.8076 10.5542   1-0.55393 0.98148 0.07513-0.19150-0.92664 0.21483
   8  -2  -9 43.4577 4.65064   1-0.55809 0.98564 0.09120-0.16896-0.92319 0.21139
   8  -1  -9 2.53144 7.81131   1-0.56170 0.98923 0.10737-0.14652-0.91963 0.20785
   8   0  -9-6.32199  7.0451   1-0.56475 0.99228 0.12362-0.12416-0.91596 0.20421
   8  -5  -8  17.693 3.95356   1-0.50374 0.95077 0.08737-0.28091-0.94573 0.32696
   8  -6  -8 3.38541 2.91063   1-0.49537 0.94241 0.07297-0.30513-0.95004 0.33125
   8  -7  -8 39.8668 4.36656   1-0.48617 0.93322 0.05874-0.32951-0.95425 0.33545
   8  -8  -8 37.5501 4.32953   1-0.47612 0.92317 0.04470-0.35408-0.95837 0.33955
   8  -9  -8 1.46876  4.0029   1-0.46515 0.91221 0.03084-0.37883-0.96239 0.34355
   8 -10  -8 1.07682 3.84136   1-0.45323 0.90029 0.01718-0.40378-0.96630 0.34743
   8 -13  -7-15.5769 11.0193   1-0.31434 0.78090 0.03933-0.54172-0.99324 0.46741
   8 -12  -7-10.0496 10.5178   1-0.33545 0.80200 0.05087-0.51464-0.99001 0.46420
   8 -11  -7 79.3634 5.00312   1-0.35497 0.82151 0.06258-0.48775-0.98636 0.46056
   8 -10  -7 30.7525 4.06636   1-0.37302 0.83955 0.07450-0.46105-0.98235 0.45658
   8 -13  -6 20.4854 3.83775   1-0.18443 0.67046 0.10141-0.60375-0.99450 0.56175
   8 -14  -6-1.25487 10.0808   1-0.15434 0.64037 0.09031-0.63126-0.99436 0.56159
   8 -15  -6-1.29649  10.466   1-0.12224 0.60828 0.07903-0.65859-0.99299 0.56021
   8 -16  -5 0.72525 3.26886   1 0.08707 0.41844 0.11648-0.73460-0.94922 0.60950
   8 -15  -5  4.1888 3.28595   1 0.04759 0.45792 0.13044-0.70995-0.95839 0.61869
   8 -16  -4 2.43581 9.59561   1 0.26455 0.26042 0.14702-0.76509-0.87661 0.62998
   8 -17  -4-3.82894 9.61981   1 0.30528 0.21970 0.12818-0.78486-0.85881 0.61216
   8 -18  -3 25.7623 4.36559   1 0.49839 0.04607 0.11348-0.80873-0.73619 0.58261
   8 -17  -3-1.23182 8.95965   1 0.46270 0.08175 0.13712-0.79375-0.75963 0.60607
   8 -17  -2-2.40429 9.17621   1 0.59290-0.02898 0.13372-0.79031-0.65246 0.59199
   8 -18  -2-3.78842 7.88117   1 0.62233-0.05841 0.10770-0.80290-0.62794 0.56745
   8 -18  -1 20.3001 3.94579   1 0.71988-0.13648 0.09582-0.79097-0.52164 0.55424
   8 -17  -1 18.3957 3.59373   1 0.69650-0.11311 0.12313-0.77967-0.54554 0.57816
   8 -17   0-2.39706 6.99488   1 0.77753-0.17467 0.10894-0.76543-0.44296 0.56867
   8 -18   0-5.01432 8.87308   1 0.79567-0.19281 0.08108-0.77618-0.42054 0.54623
   9 -16   0 0.90206  3.5149   1 0.74558-0.06739 0.13722-0.75512-0.48169 0.62317
   9 -15   0-3.79187 3.13738   1 0.72580-0.04762 0.16312-0.74240-0.50160 0.64310
   9 -15  -1 4.78619 7.57202   1 0.63874 0.01997 0.17281-0.75214-0.59949 0.64790
   9 -16  -1 -14.956 9.15546   1 0.66271-0.00399 0.14784-0.76579-0.57921 0.62760
   9 -17  -1-4.10934 3.43141   1 0.68550-0.02677 0.12225-0.77881-0.55843 0.60680
   9 -17  -2-1.09107 3.57747   1 0.58871 0.05055 0.12969-0.78629-0.65703 0.61232
   9 -16  -2 1.24893 6.96882   1 0.56146 0.07780 0.15391-0.77190-0.67757 0.63288
   9 -15  -2    0.00 9.28898   1 0.53321 0.10604 0.17734-0.75672-0.69727 0.65260
   9 -15  -3 1.21987 9.05437   1 0.40865 0.21113 0.17392-0.75334-0.79059 0.65282
   9 -16  -3-1.81875 3.49032   1 0.44062 0.17917 0.15268-0.77071-0.77281 0.63503
   9 -16  -4 2.41164 4.18089   1 0.30190 0.29843 0.14092-0.75900-0.85880 0.62793
   9 -15  -4 2.51662  9.4347   1 0.26776 0.33255 0.15946-0.73893-0.87310 0.64225
   9 -14  -4 40.6707 4.28501   1 0.23387 0.36644 0.17713-0.71799-0.88584 0.65501
   9 -13  -5 2.44353 7.51935   1 0.05318 0.52766 0.16139-0.66369-0.95246 0.62856
   9 -14  -5-5.05975 10.4449   1 0.08503 0.49581 0.14686-0.68777-0.94584 0.62192
   9 -15  -5 3.50965   3.972   1 0.11792 0.46293 0.13173-0.71125-0.93775 0.61381
   9 -13  -6 25.2662  4.5672   1-0.08654 0.64790 0.11733-0.61968-0.98547 0.56849
   9 -12  -6-10.0328 8.50383   1-0.11309 0.67445 0.13013-0.59387-0.98683 0.56986
   9 -10  -6 18.6678 3.51197   1-0.16197 0.72332 0.15523-0.54174-0.98675 0.56982
   9  -7  -7 1.00997 3.34229   1-0.31802 0.85987 0.14239-0.41312-0.98304 0.47308
   9  -8  -7 5.00878 3.07191   1-0.30272 0.84458 0.12945-0.43880-0.98661 0.47663
   9  -9  -7  7.2486 3.20772   1-0.28628 0.82816 0.11661-0.46456-0.98981 0.47981
   9 -10  -7  1.0625 3.51042   1-0.26867 0.81055 0.10383-0.49040-0.99258 0.48256
   9 -11  -7 45.0099 5.04277   1-0.24983 0.79171 0.09111-0.51628-0.99488 0.48484
   9  -7  -8 13.3539 4.13038   1-0.38974 0.91213 0.09368-0.36446-0.97735 0.37430
   9  -6  -8    0.00 3.55689   1-0.40041 0.92279 0.10775-0.33992-0.97354 0.37052
   9  -5  -8 -1.6112 2.77829   1-0.41023 0.93260 0.12193-0.31549-0.96954 0.36653
   9  -4  -8-1.23805  6.6442   1-0.41924 0.94161 0.13623-0.29117-0.96536 0.36237
   9  -3  -8 7.33492 11.9773   1-0.42748 0.94984 0.15063-0.26697-0.96100 0.35804
   9  -2  -8 8.15018 3.17754   1-0.43497 0.95732 0.16515-0.24288-0.95649 0.35354
   9  -1  -8 3.62131 8.63544   1-0.44173 0.96408 0.17977-0.21888-0.95181 0.34888
   9   0  -8 22.4203 3.72468   1-0.44780 0.97014 0.19449-0.19499-0.94699 0.34408
  10  -8  -7 1.30392 7.95911   1-0.20710 0.82430 0.15129-0.46064-0.98841 0.49419
  10  -7  -7 6.41425 11.6917   1-0.22284 0.84004 0.16485-0.43560-0.98609 0.49189
  10  -6  -7 3.78544 10.0215   1-0.23761 0.85480 0.17842-0.41055-0.98332 0.48914
  10  -5  -7-21.1354 9.70747   1-0.25144 0.86862 0.19200-0.38552-0.98015 0.48599
  10  -4  -7 5.78518 3.28348   1-0.26435 0.88152 0.20560-0.36052-0.97660 0.48246
  10  -3  -7 19.9569 3.38341   1-0.27637 0.89354 0.21924-0.33555-0.97271 0.47858
  10  -2  -7 30.2989 3.58721   1-0.28752 0.90469 0.23293-0.31062-0.96849 0.47439
  10  -1  -7 1.19432 9.81418   1-0.29784 0.91500 0.24666-0.28574-0.96397 0.46989
  10   0  -7-5.97512 8.37139   1-0.30734 0.92449 0.26045-0.26092-0.95917 0.46511
  10  -7  -6 36.8175 3.86672   1-0.13249 0.76916 0.20864-0.47934-0.97515 0.57403
  10  -8  -6-2.43705 8.27342   1-0.11320 0.74988 0.19530-0.50461-0.97622 0.57508
  10  -9  -6 25.3343 3.51749   1-0.09285 0.72953 0.18184-0.52976-0.97661 0.57546
  10 -10  -6 7.69121 3.74082   1-0.07144 0.70812 0.16823-0.55476-0.97627 0.57509
  10 -12  -5 12.8355 4.01962   1 0.09604 0.56013 0.17786-0.64156-0.93752 0.62939
  10 -11  -5 3.73717  9.4059   1 0.06955 0.58661 0.19285-0.61795-0.94246 0.63436
  10 -10  -5    0.00 8.37924   1 0.04396 0.61220 0.20745-0.59393-0.94634 0.63826
  10 -11  -4 4.77322 9.07333   1 0.19516 0.48046 0.22308-0.64812-0.89300 0.67799
  10 -12  -4-2.46031 8.34825   1 0.22327 0.45236 0.20653-0.67019-0.88475 0.66971
  10 -13  -4 4.54227 3.54339   1 0.25186 0.42378 0.18938-0.69165-0.87528 0.66023
  10 -14  -4 9.22165  3.9957   1 0.28081 0.39484 0.17159-0.71247-0.86459 0.64951
  10 -14  -3 6.19518  3.4231   1 0.40500 0.29012 0.18652-0.72735-0.79048 0.66850
  10 -13  -3 7.77341 3.32996   1 0.37684 0.31827 0.20631-0.70853-0.80411 0.68214
  10 -12  -3-7.16693 10.1409   1 0.34862 0.34648 0.22539-0.68899-0.81660 0.69465
  10 -13  -2    0.00 8.43444   1 0.49228 0.22230 0.21398-0.71615-0.72198 0.69311
  10 -14  -2 -11.368 9.02104   1 0.51834 0.19624 0.19237-0.73316-0.70630 0.67741
  10 -15  -2-3.49953 3.47858   1 0.54387 0.17073 0.17008-0.74948-0.68973 0.66082
  10 -15  -1-1.30775 3.78725   1 0.64036 0.09370 0.16733-0.74668-0.59902 0.66319
  10 -14  -1-6.32203  9.8808   1 0.61791 0.11614 0.19101-0.73174-0.61648 0.68067
  10 -13  -1 2.96219 3.07733   1 0.59469 0.13935 0.21408-0.71620-0.63328 0.69749
  10 -12  -1-1.18278 9.04358   1 0.57080 0.16324 0.23653-0.70004-0.64937 0.71360
  10 -12   0    0.00 7.19075   1 0.66199 0.09151 0.23210-0.69557-0.55830 0.71562
  10 -13   0 6.54447 2.97002   1 0.68291 0.07060 0.20850-0.71058-0.54167 0.69897
  10 -14   0 5.11817 10.2467   1 0.70300 0.05052 0.18437-0.72506-0.52454 0.68182
  11 -11   0 3.66001 3.60787   1 0.65008 0.17876 0.24742-0.67228-0.56645 0.73954
  11 -10   0 28.7577 3.79957   1 0.62997 0.19886 0.26956-0.65581-0.58030 0.75341
  11  -9   0 1.75365 2.93319   1 0.60939 0.21944 0.29118-0.63883-0.59352 0.76665
  11  -8   0 0.51153 2.86037   1 0.58839 0.24042 0.31230-0.62133-0.60607 0.77923
  11  -9  -1 6.35472 3.22962   1 0.51917 0.29019 0.29128-0.63897-0.67697 0.75702
  11 -10  -1  10.043 3.52185   1 0.54166 0.26771 0.27077-0.65708-0.66474 0.74477
  11 -11  -1 12.3196 3.63633   1 0.56384 0.24553 0.24972-0.67463-0.65174 0.73175
  11 -12  -1-6.53044 3.91826   1 0.58563 0.22375 0.22810-0.69163-0.63800 0.71798
  11 -12  -2 32.0893 4.80241   1 0.49063 0.29928 0.22610-0.68967-0.72016 0.70706
  11 -11  -2-6.67768 3.30744   1 0.46702 0.32288 0.24642-0.67139-0.73261 0.71953
  11 -10  -2 6.14602 3.26671   1 0.44324 0.34666 0.26617-0.65253-0.74418 0.73112
  11  -9  -2-14.3594 8.29516   1 0.41939 0.37050 0.28535-0.63310-0.75485 0.74181
  11  -8  -3 3.54704 6.80025   1 0.28831 0.48211 0.28968-0.59886-0.83202 0.72591
  11  -9  -3-14.5455 9.38214   1 0.31243 0.45799 0.27243-0.62022-0.82441 0.71828
  11 -10  -3-12.4364 9.79168   1 0.33684 0.43359 0.25466-0.64106-0.81583 0.70968
  11 -11  -3 2.33976 3.33651   1 0.36145 0.40899 0.23635-0.66136-0.80626 0.70009
  11 -12  -3-14.4845 11.2435   1 0.38616 0.38428 0.21748-0.68110-0.79571 0.68952
  11 -11  -4-0.87162 3.87504   1 0.25043 0.50054 0.21864-0.64370-0.86977 0.67051
  11 -10  -4 0.91358 3.18177   1 0.22600 0.52496 0.23554-0.62199-0.87692 0.67768
  11  -9  -4  3.7388 7.77167   1 0.20204 0.54891 0.25197-0.59981-0.88308 0.68386
  11  -8  -4-1.21917 8.34501   1 0.17863 0.57232 0.26796-0.57719-0.88828 0.68908
  11  -7  -4-1.18791 9.15636   1 0.15580 0.59514 0.28356-0.55417-0.89254 0.69336
  11  -4  -5 22.1957 3.79897   1-0.00776 0.73921 0.29673-0.45156-0.93527 0.64307
  11  -5  -5 41.3811 4.21163   1 0.01076 0.72070 0.28268-0.47613-0.93554 0.64331
  11  -6  -5 2.43823 3.08983   1 0.03011 0.70136 0.26844-0.50049-0.93509 0.64284
  11  -7  -5 3.91218 3.28119   1 0.05028 0.68120 0.25396-0.52463-0.93389 0.64162
  11  -8  -5 1.27249 8.31853   1 0.07125 0.66023 0.23923-0.54851-0.93190 0.63961
  11  -9  -5 2.59694 6.61325   1 0.09299 0.63850 0.22421-0.57209-0.92907 0.63676
  11  -7  -6 31.2179 4.30555   1-0.04746 0.75947 0.21901-0.48973-0.96282 0.57747
  11  -6  -6 62.8586 5.08731   1-0.06506 0.77706 0.23315-0.46525-0.96229 0.57695
  11  -5  -6 24.8142 3.76607   1-0.08181 0.79380 0.24715-0.44064-0.96114 0.57583
  11  -4  -6 8.05324 3.62919   1-0.09769 0.80968 0.26104-0.41592-0.95943 0.57413
  11  -3  -6 4.25577 3.10556   1-0.11272 0.82470 0.27484-0.39111-0.95717 0.57189
  11  -2  -6 6.69078 3.24085   1-0.12690 0.83887 0.28857-0.36623-0.95441 0.56915
  11  -1  -6 0.17769 3.01031   1-0.14025 0.85221 0.30225-0.34130-0.95118 0.56594
  11   0  -6 2.44549 7.55595   1-0.15277 0.86473 0.31588-0.31632-0.94750 0.56228
  12  -4  -5 7.68084 3.90872   1 0.06743 0.73937 0.30027-0.45512-0.91616 0.63970
  12  -3  -5 11.3099 3.55996   1 0.05076 0.75602 0.31490-0.43114-0.91602 0.63958
  12  -2  -5 7.55681 3.46354   1 0.03481 0.77197 0.32935-0.40697-0.91524 0.63883
  12  -1  -5 5.38136 3.37778   1 0.01957 0.78720 0.34362-0.38263-0.91386 0.63747
  12   0  -5-3.87004 8.04423   1 0.00507 0.80170 0.35775-0.35815-0.91190 0.63553
  12   0  -4-1.24035 8.52478   1 0.08887 0.73736 0.38641-0.38677-0.87893 0.69565
  12  -1  -4 38.0831 4.00709   1 0.10533 0.72091 0.37204-0.41100-0.87959 0.69629
  12  -2  -4-11.2599 8.93429   1 0.12246 0.70379 0.35745-0.43502-0.87958 0.69626
  12  -3  -4  -0.358 3.29573   1 0.14026 0.68600 0.34262-0.45881-0.87888 0.69553
  12  -4  -4 3.82308 7.30913   1 0.15868 0.66758 0.32753-0.48233-0.87745 0.69409
  12  -5  -4-6.43324 7.17028   1 0.17772 0.64855 0.31215-0.50556-0.87528 0.69189
  12  -6  -4 13.4882 3.89285   1 0.19733 0.62895 0.29647-0.52849-0.87233 0.68893
  12  -7  -3 24.1392 4.30795   1 0.31549 0.53026 0.30007-0.57065-0.81417 0.72384
  12  -6  -3 5.08514 8.04187   1 0.29454 0.55120 0.31701-0.54898-0.81980 0.72949
  12  -5  -3 21.5104 3.20033   1 0.27397 0.57177 0.33355-0.52691-0.82460 0.73431
  12  -4  -3-6.20598 9.69225   1 0.25382 0.59191 0.34971-0.50446-0.82859 0.73831
  12  -3  -3 82.9131 5.03364   1 0.23415 0.61158 0.36552-0.48166-0.83177 0.74151
  12  -2  -3 9.94846 3.35471   1 0.21498 0.63073 0.38099-0.45852-0.83417 0.74393
  12  -1  -3 22.0897 3.35713   1 0.19637 0.64934 0.39616-0.43508-0.83580 0.74559
  12   0  -3 0.34754 2.86454   1 0.17834 0.66737 0.41104-0.41135-0.83670 0.74650
  12   0  -2 1.88954 2.88679   1 0.27063 0.59454 0.43075-0.43101-0.78505 0.78794
  12  -1  -2-3.61896 8.60159   1 0.28972 0.57546 0.41515-0.45402-0.78248 0.78535
  12  -2  -2 3.62676  6.2787   1 0.30926 0.55592 0.39920-0.47668-0.77912 0.78198
  12  -3  -2 1.04744 2.97472   1 0.32921 0.53598 0.38289-0.49898-0.77498 0.77781
  12  -4  -2-11.0477  9.2675   1 0.34951 0.51569 0.36618-0.52088-0.77002 0.77284
  12  -5  -2 33.5519 4.15604   1 0.37011 0.49510 0.34906-0.54238-0.76426 0.76705
  12  -6  -2 44.2997 4.60474   1 0.39096 0.47425 0.33152-0.56345-0.75768 0.76045
  12  -7  -2-14.1026 9.50981   1 0.41199 0.45323 0.31353-0.58407-0.75027 0.75302
  12  -8  -2 48.1077 5.16635   1 0.43315 0.43208 0.29509-0.60423-0.74204 0.74478
  12  -7  -1 16.3255 4.19619   1 0.50394 0.38075 0.32101-0.59150-0.67854 0.77438
  12  -6  -1 11.7767 3.51841   1 0.48347 0.40121 0.34006-0.57194-0.68745 0.78331
  12  -5  -1 6.78866 3.31078   1 0.46300 0.42168 0.35864-0.55191-0.69558 0.79146
  12  -4  -1 39.1787 4.12683   1 0.44259 0.44207 0.37677-0.53143-0.70293 0.79884
  12  -3  -1 12.7608 3.06216   1 0.42231 0.46235 0.39446-0.51051-0.70950 0.80543
  12  -2  -1  7.9871 3.34538   1 0.40221 0.48244 0.41173-0.48916-0.71529 0.81123
  12  -1  -1 2.42612 2.65618   1 0.38235 0.50229 0.42858-0.46740-0.72028 0.81624
  12   0  -1 -1.2134 6.51678   1 0.36278 0.52185 0.44504-0.44525-0.72449 0.82047
  12   0   0 -2.4736 7.21205   1 0.45205 0.45205 0.45380-0.45397-0.65611 0.84518
  12  -1   0-3.71443 8.84785   1 0.47152 0.43259 0.43644-0.47521-0.65044 0.83950
  12  -2   0    0.00 9.13791   1 0.49112 0.41300 0.41864-0.49603-0.64402 0.83305
  12  -3   0 -8.7611 8.57336   1 0.51079 0.39333 0.40042-0.51642-0.63685 0.82586
  12  -4   0-2.70099 3.13899   1 0.53049 0.37365 0.38176-0.53636-0.62893 0.81793
  12  -5   0 20.2297 4.03551   1 0.55013 0.35401 0.36264-0.55586-0.62030 0.80927
  12  -6   0-3.88915 10.2807   1 0.56968 0.33446 0.34307-0.57490-0.61095 0.79990
 -13  -5   0 4.35874 9.75229   1-0.40507-0.57435-0.52586 0.33298 0.64634-0.85127
 -13  -4   0-0.96076 3.76994   1-0.42144-0.55798-0.51010 0.35583 0.64475-0.84965
 -13  -3   0 -5.6966 8.06497   1-0.43813-0.54130-0.49400 0.37835 0.64245-0.84734
 -13  -2   0  1.4176 7.07758   1-0.45510-0.52433-0.47755 0.40051 0.63944-0.84431
 -13  -1   0-16.9338 9.13903   1-0.47231-0.50713-0.46074 0.42231 0.63573-0.84057
 -13   0   0 14.3265 4.31357   1-0.48972-0.48972-0.44356 0.44374 0.63131-0.83614
 -12  -7   0    0.00 11.3738   1-0.32361-0.58045-0.56463 0.29452 0.67443-0.86365
 -12  -8   0    0.00  8.8558   1-0.30691-0.59714-0.57910 0.27038 0.67403-0.86327
 -12  -9   0-4.18974 8.02246   1-0.29075-0.61330-0.59327 0.24593 0.67290-0.86215
 -12 -10   0-0.47285 3.89837   1-0.27514-0.62890-0.60715 0.22120 0.67104-0.86031
 -12 -11   0 4.39448 8.41049   1-0.26012-0.64390-0.62076 0.19620 0.66846-0.85775
 -12  -9  -1-2.63521 3.53453   1-0.37384-0.54967-0.60365 0.25627 0.61002-0.89236
 -12  -8  -1    0.00 9.76814   1-0.39064-0.53287-0.58886 0.28009 0.60984-0.89216
 -12  -7  -1 4.38359 3.57993   1-0.40786-0.51567-0.57373 0.30357 0.60890-0.89120
 -12  -6  -1-1.36661 3.64083   1-0.42544-0.49809-0.55825 0.32670 0.60721-0.88949
 -12  -5  -1  14.549 4.09874   1-0.44335-0.48019-0.54240 0.34946 0.60476-0.88702
 -12  -4  -1 13.0539  4.2227   1-0.46154-0.46200-0.52617 0.37184 0.60157-0.88381
 -12   0  -2-9.56427 8.08644   1-0.61350-0.32954-0.45602 0.45609 0.50184-0.87709
 -12  -1  -2 1.36348 3.20574   1-0.59551-0.34753-0.47466 0.43611 0.50892-0.88419
 -12  -2  -2-2.74804 3.45587   1-0.57747-0.36555-0.49287 0.41572 0.51534-0.89063
 -12  -3  -2 4.14351 7.94346   1-0.55944-0.38358-0.51068 0.39491 0.52107-0.89638
 -12  -4  -2 -2.7905 8.81923   1-0.54147-0.40154-0.52808 0.37370 0.52611-0.90144
 -12  -5  -2-11.2676 11.7883   1-0.52359-0.41941-0.54507 0.35209 0.53043-0.90578
 -12  -6  -2 3.09326 3.73899   1-0.50587-0.43713-0.56167 0.33008 0.53404-0.90940
 -12  -7  -2-14.4785 9.60375   1-0.48834-0.45465-0.57789 0.30768 0.53691-0.91230
 -11  -5  -4 1.44151  7.1868   1-0.64438-0.26221-0.54793 0.35484 0.38645-0.93222
 -11  -4  -4  5.2105 3.96744   1-0.66221-0.24440-0.52943 0.37494 0.37965-0.92540
 -11  -3  -4-15.4894 9.86062   1-0.67989-0.22673-0.51050 0.39463 0.37222-0.91795
 -11  -2  -4-2.09797 3.45183   1-0.69737-0.20925-0.49116 0.41389 0.36420-0.90991
 -11  -1  -4 1.39356  8.4646   1-0.71460-0.19202-0.47140 0.43275 0.35559-0.90129
 -11   0  -4 6.24874 3.82555   1-0.73155-0.17508-0.45123 0.45119 0.34644-0.89212
 -11  -4  -3 10.3931 3.74903   1-0.59111-0.29603-0.53612 0.38168 0.46530-0.91796
 -11  -5  -3 3.58277 3.58277   1-0.57215-0.31498-0.55390 0.36086 0.47142-0.92410
 -11  -6  -3-4.08306 9.12439   1-0.55320-0.33392-0.57126 0.33960 0.47682-0.92953
 -11  -7  -3 4.14595 8.62525   1-0.53433-0.35278-0.58818 0.31791 0.48148-0.93421
 -11  -8  -3 4.21951 10.6165   1-0.51559-0.37152-0.60469 0.29580 0.48539-0.93813
 -11  -9  -3  2.8655 11.2953   1-0.49702-0.39008-0.62077 0.27328 0.48853-0.94129
 -11 -11  -2-7.10151 9.31552   1-0.37806-0.48956-0.64837 0.22371 0.56672-0.92643
 -11 -10  -2-11.0775 10.5451   1-0.39609-0.47154-0.63385 0.24779 0.56641-0.92610
 -11  -9  -2 1.35691 7.53606   1-0.41453-0.45311-0.61895 0.27150 0.56529-0.92496
 -11 -11  -1 9.07226 4.14283   1-0.29123-0.55692-0.63976 0.21514 0.63423-0.90085
 -11 -12  -1 32.9777 4.52368   1-0.27435-0.57380-0.65325 0.19002 0.63230-0.89895
 -11 -13  -1 20.4709 4.42189   1-0.25810-0.59004-0.66645 0.16461 0.62960-0.89626
 -11 -14   0 34.9755 5.35575   1-0.15753-0.67113-0.66392 0.12352 0.68152-0.85511
 -11 -13   0 2.80976 11.5653   1-0.17174-0.65693-0.65145 0.14966 0.68635-0.85993
 -11 -12   0 8.61972 3.86256   1-0.18670-0.64197-0.63876 0.17558 0.69048-0.86403
 -10 -15   0 4.08164 3.69241   1-0.07853-0.67478-0.67734 0.09831 0.69848-0.85634
 -10 -16   0-4.71043 3.98494   1-0.06496-0.68835-0.68895 0.07132 0.69195-0.84983
 -10 -16  -1 2.91692 10.9095   1-0.15363-0.61915-0.70825 0.09056 0.64126-0.89223
 -10 -15  -1 7.02991 4.17795   1-0.16908-0.60370-0.69629 0.11721 0.64637-0.89731
 -10 -14  -1-6.78277 6.78277   1-0.18537-0.58742-0.68408 0.14362 0.65068-0.90161
 -10 -13  -2 7.28902 4.00058   1-0.29592-0.49634-0.68392 0.18202 0.58978-0.93378
 -10 -14  -2 12.4852 3.73192   1-0.27769-0.51457-0.69707 0.15656 0.58792-0.93193
 -10 -15  -2-4.14394 3.53546   1-0.26012-0.53213-0.70990 0.13078 0.58520-0.92923
 -10 -13  -3 11.7936 3.91726   1-0.38587-0.42586-0.69037 0.18842 0.51727-0.95435
 -10 -12  -3 0.22974  3.6341   1-0.40513-0.40661-0.67604 0.21270 0.51672-0.95378
 -10 -11  -3 5.45984 8.62299   1-0.42480-0.38694-0.66129 0.23657 0.51530-0.95234
 -10  -7  -4 2.68819 8.27296   1-0.58719-0.24405-0.59362 0.32328 0.41489-0.94495
 -10  -8  -4  1.3651 8.31562   1-0.56738-0.26386-0.61100 0.30206 0.42074-0.95082
 -10  -9  -4 2.79302 7.11802   1-0.54759-0.28363-0.62793 0.28038 0.42583-0.95593
 -10 -10  -4-15.6966 9.98496   1-0.52789-0.30333-0.64441 0.25825 0.43013-0.96025
 -10  -6  -5 19.0546 4.33436   1-0.67630-0.17442-0.56627 0.33450 0.31881-0.94194
 -10  -5  -5 2.34564  3.7613   1-0.69450-0.15622-0.54729 0.35413 0.31105-0.93415
 -10  -4  -5 2.78687  10.425   1-0.71245-0.13828-0.52787 0.37333 0.30269-0.92577
 -10  -3  -5 2.76418 10.8711   1-0.73011-0.12062-0.50804 0.39210 0.29377-0.91683
 -10  -2  -5 11.4356 3.93905   1-0.74743-0.10331-0.48779 0.41046 0.28431-0.90736
 -10  -1  -5  2.7319 9.66989   1-0.76437-0.08638-0.46713 0.42842 0.27437-0.89739
 -10   0  -5 0.90696 3.55569   1-0.78088-0.06988-0.44608 0.44597 0.26395-0.88696
  -9  -6  -6 4.27214  8.1831   1-0.72728-0.06756-0.56057 0.32874 0.23466-0.93512
  -9  -5  -6    0.00 10.3371   1-0.74519-0.04966-0.54063 0.34741 0.22545-0.92589
  -9  -4  -6    0.00 7.62183   1-0.76270-0.03216-0.52027 0.36566 0.21573-0.91615
  -9  -3  -6-4.13464 10.9501   1-0.77977-0.01509-0.49951 0.38351 0.20554-0.90594
  -9  -2  -6 2.74135 8.45077   1-0.79637 0.00150-0.47835 0.40097 0.19492-0.89530
  -9  -1  -6 18.8914  4.7898   1-0.81246 0.01758-0.45682 0.41804 0.18391-0.88426
  -9   0  -6 -1.5855 3.80932   1-0.82799 0.03311-0.43492 0.43475 0.17254-0.87287
  -9  -8  -5    0.00 8.73145   1-0.62426-0.15110-0.61159 0.30258 0.34429-0.95170
  -9  -9  -5 1.37365 4.04812   1-0.60380-0.17155-0.62955 0.28194 0.35140-0.95883
  -9 -10  -5 46.0536 4.87627   1-0.58325-0.19209-0.64704 0.26081 0.35776-0.96520
  -9 -11  -5-4.33715 9.01835   1-0.56268-0.21266-0.66404 0.23921 0.36333-0.97080
  -9 -14  -4-5.81712 11.4567   1-0.41741-0.33844-0.71516 0.17454 0.46047-0.97491
  -9 -13  -4-28.2226 12.2998   1-0.43829-0.31757-0.70049 0.19848 0.45862-0.97304
  -9 -12  -4 23.0523 4.10305   1-0.45951-0.29635-0.68536 0.22196 0.45585-0.97025
  -9 -11  -4-13.3101 10.4811   1-0.48100-0.27487-0.66975 0.24496 0.45218-0.96655
  -9 -14  -3 1.36098 10.1026   1-0.32501-0.41137-0.71225 0.17168 0.53996-0.96131
  -9 -15  -3-7.05837 9.87543   1-0.30470-0.43167-0.72552 0.14634 0.53924-0.96061
  -9 -17  -2-4.33095 10.9115   1-0.17078-0.54611-0.73909 0.08273 0.60103-0.92935
  -9 -16  -2 1.38646 3.80227   1-0.18851-0.52839-0.72733 0.10958 0.60544-0.93374
  -9 -17  -1 12.2659 3.80085   1-0.07465-0.62278-0.72119 0.06489 0.65745-0.89268
  -9 -18  -1 3.13583 3.96714   1-0.05980-0.63762-0.73222 0.03730 0.65051-0.88576
  -9 -19   0-2.92643 11.1393   1 0.04265-0.72060-0.71948-0.01400 0.68640-0.82858
  -9 -18   0-8.41628 10.3157   1 0.03132-0.70928-0.70872 0.01385 0.69537-0.83753
  -9 -17   0-1.34393 9.22899   1 0.01893-0.69689-0.69787 0.04161 0.70372-0.84586
  -8 -19   0-1.35057 9.28646   1 0.11958-0.72218-0.71255-0.02095 0.70071-0.82713
  -8 -20   0 45.8606 5.12936   1 0.13013-0.73273-0.72280-0.04931 0.69053-0.81698
  -8 -20  -1 22.6001 4.74685   1 0.03833-0.66039-0.75067-0.02149 0.65259-0.87213
  -8 -19  -1 5.81072 3.74072   1 0.02472-0.64679-0.74050 0.00696 0.66151-0.88103
  -8 -18  -2 12.0474 3.95618   1-0.09275-0.54879-0.75258 0.05760 0.61769-0.93027
  -8 -19  -2   11.62  4.3154   1-0.07536-0.56618-0.76324 0.02965 0.61132-0.92392
  -8 -18  -3 7.30096 11.7696   1-0.19616-0.46486-0.76829 0.07326 0.55435-0.96002
  -8 -17  -3 7.24833 4.36368   1-0.21638-0.44464-0.75658 0.10016 0.55770-0.96335
  -8 -16  -3 19.7629 3.68194   1-0.23750-0.42353-0.74450 0.12669 0.56002-0.96566
  -8 -14  -4 1.33927 8.14023   1-0.38439-0.29611-0.72345 0.18281 0.47992-0.97860
  -8 -15  -4 2.77355 3.62131   1-0.36150-0.31900-0.73753 0.15828 0.48171-0.98041
  -8 -14  -5-2.65302 3.84375   1-0.47671-0.22326-0.72098 0.18030 0.39158-0.98335
  -8 -13  -5 2.80934 3.88504   1-0.49925-0.20073-0.70528 0.20321 0.38727-0.97902
  -8 -12  -5-4.08291 8.51041   1-0.52193-0.17806-0.68905 0.22559 0.38202-0.97375
  -8  -7  -6-2.64698 10.0813   1-0.70317-0.01632-0.58593 0.31547 0.24633-0.93106
  -8  -8  -6 1.57361 3.62344   1-0.68308-0.03641-0.60552 0.29645 0.25596-0.94070
  -8  -9  -6-15.1755  10.231   1-0.66264-0.05683-0.62464 0.27696 0.26496-0.94973
  -8 -10  -6 -1.4115 9.03982   1-0.64192-0.07755-0.64327 0.25698 0.27330-0.95808
  -8 -11  -6-11.5864 11.0253   1-0.62098-0.09849-0.66141 0.23652 0.28092-0.96572
  -8  -5  -7 -11.427 10.3039   1-0.79319 0.05422-0.52773 0.33445 0.13075-0.90852
  -8  -4  -7-2.82179 8.93911   1-0.80970 0.07072-0.50648 0.35181 0.12002-0.89777
  -8  -3  -7 7.01642 10.7771   1-0.82564 0.08665-0.48487 0.36881 0.10893-0.88666
  -8  -2  -7 22.5545 4.42225   1-0.84099 0.10200-0.46290 0.38545 0.09754-0.87525
  -8  -1  -7-2.78461  8.7973   1-0.85573 0.11673-0.44059 0.40175 0.08586-0.86355
  -8   0  -7-0.22701 3.83845   1-0.86982 0.13082-0.41797 0.41774 0.07395-0.85162
  -7   0  -8 5.77031 10.3928   1-0.90360 0.22047-0.39586 0.39557-0.02948-0.82553
  -7  -5  -7-9.19689 10.0939   1-0.79548 0.13185-0.52890 0.33561 0.12232-0.88434
  -7  -7  -7 4.06685 9.09364   1-0.75898 0.09536-0.57158 0.30106 0.14568-0.90773
  -7  -8  -7 15.6464 4.45123   1-0.73986 0.07625-0.59229 0.28316 0.15672-0.91879
  -7  -9  -7 0.94034 3.92667   1-0.72022 0.05661-0.61256 0.26483 0.16727-0.92936
  -7 -10  -7-8.64339 10.5871   1-0.70010 0.03650-0.63238 0.24603 0.17727-0.93939
  -7 -13  -6-4.26037 10.1497   1-0.56586-0.07825-0.70323 0.20110 0.30202-0.97111
  -7 -12  -6 4.14001 6.31952   1-0.58920-0.05491-0.68565 0.22213 0.29424-0.96331
  -7 -11  -6 4.90509 3.69704   1-0.61236-0.03176-0.66752 0.24261 0.28563-0.95467
  -7 -14  -5 16.0773 4.23638   1-0.45437-0.17026-0.72880 0.18810 0.40538-0.98140
  -7 -15  -5 10.1792 3.46281   1-0.42941-0.19522-0.74410 0.16480 0.41014-0.98618
  -7 -16  -5-1.44403 10.4849   1-0.40474-0.21988-0.75883 0.14091 0.41381-0.98986
  -7 -18  -4    0.00 7.92454   1-0.25308-0.35206-0.78333 0.08824 0.50178-0.98479
  -7 -17  -4-18.0596 10.6721   1-0.27681-0.32833-0.77099 0.11451 0.50248-0.98547
  -7 -18  -3  3.6231 3.26604   1-0.14173-0.44394-0.77194 0.07690 0.57590-0.96581
  -7 -19  -3-8.04668 4.06536   1-0.12024-0.46542-0.78270 0.04905 0.57156-0.96150
  -7 -20  -2-5.65864 10.0025   1 0.00946-0.57565-0.77193-0.00028 0.62313-0.92000
  -7 -19  -2-2.70212 8.53744   1-0.00823-0.55796-0.76218 0.02857 0.63086-0.92771
  -7 -20  -1 4.07763 9.10915   1 0.11499-0.66171-0.74403-0.02814 0.66728-0.87106
  -7 -21  -1  5.6983 9.66825   1 0.12794-0.67465-0.75353-0.05725 0.65695-0.86075
  -7 -21   0 5.32725  3.6664   1 0.22162-0.74887-0.72099-0.08974 0.68802-0.79873
  -6 -22   0 -6.8827  9.0205   1 0.31644-0.76834-0.71332-0.13603 0.67735-0.77232
  -6 -23   0 2.89903 8.93693   1 0.32246-0.77435-0.72315-0.16482 0.66440-0.75939
  -6 -22  -1 4.21921   9.441   1 0.22284-0.69421-0.75073-0.09867 0.65437-0.84243
  -6 -21  -1-6.67734 8.76727   1 0.21117-0.68254-0.74181-0.06899 0.66622-0.85426
  -6 -21  -2 2.78249 9.22946   1 0.10133-0.59217-0.77567-0.03517 0.62996-0.91110
  -6 -22  -2 14.6141 4.61609   1 0.11729-0.60812-0.78439-0.06506 0.61973-0.90088
  -6 -21  -3 5.10563 3.75043   1-0.01588-0.49442-0.80276-0.00813 0.57914-0.95336
  -6 -20  -3 1.39671 10.8691   1-0.03703-0.47328-0.79340 0.02112 0.58595-0.96015
  -6 -18  -4 4.05623  7.7762   1-0.20874-0.32105-0.78862 0.09351 0.52144-0.98869
  -6 -19  -4 5.66408 9.59425   1-0.18286-0.34693-0.79999 0.06627 0.52011-0.98738
  -6 -18  -5-21.8632 12.6206   1-0.32483-0.22443-0.79362 0.09847 0.43461-0.99495
  -6 -17  -5 5.59993 11.1999   1-0.35174-0.19753-0.78010 0.12355 0.43190-0.99222
  -6 -16  -5 4.70657 4.26631   1-0.37918-0.17010-0.76593 0.14800 0.42790-0.98820
  -6 -14  -6 5.47477 10.4157   1-0.53150-0.03725-0.72628 0.18552 0.31456-0.96791
  -6 -15  -6 11.7977 4.21869   1-0.50543-0.06332-0.74318 0.16382 0.32247-0.97584
  -6 -12  -7 30.8538 4.85201   1-0.65670 0.06846-0.67406 0.21047 0.19280-0.93920
  -6 -11  -7 2.74339 9.71055   1-0.67926 0.09101-0.65448 0.22951 0.18208-0.92845
  -6 -10  -7-4.01434 9.55992   1-0.70130 0.11305-0.63438 0.24802 0.17072-0.91708
  -6   0  -8 -8.0184 8.65987   1-0.90987 0.30208-0.38974 0.38943-0.05179-0.78746
  -6  -1  -8 4.00677 6.12375   1-0.89757 0.28979-0.41349 0.37458-0.03883-0.80044
  -6  -2  -8 2.45394  3.8562   1-0.88450 0.27672-0.43701 0.35949-0.02591-0.81338
  -6  -3  -8 5.38181 3.88686   1-0.87065 0.26288-0.46028 0.34414-0.01306-0.82625
  -6  -4  -8  3.6186 3.57736   1-0.85604 0.24828-0.48326 0.32852-0.00032-0.83901
  -6  -5  -8-5.49466  9.7007   1-0.84069 0.23293-0.50595 0.31259 0.01228-0.85162
  -6  -6  -8 41.4817  5.1646   1-0.82460 0.21685-0.52832 0.29635 0.02468-0.86404
  -6  -7  -8 6.11285 3.75224   1-0.80780 0.20006-0.55035 0.27978 0.03684-0.87622
  -6  -8  -8 4.54593 3.89652   1-0.79031 0.18258-0.57203 0.26284 0.04872-0.88812
  -5   0  -9 -1.1883  3.8776   1-0.93241 0.38049-0.35975 0.35939-0.16312-0.75346
  -5  -1  -9 8.33516  3.4964   1-0.92237 0.37046-0.38371 0.34474-0.15086-0.76574
  -5  -2  -9-7.15755 10.0247   1-0.91156 0.35966-0.40750 0.32991-0.13853-0.77809
  -5  -3  -9 2.87271 10.1634   1-0.89998 0.34808-0.43109 0.31490-0.12616-0.79048
  -5 -11  -8 3.58984 3.73426   1-0.73978 0.20741-0.63304 0.20800 0.06754-0.89125
  -5 -10  -8 32.8971 4.48176   1-0.76004 0.22766-0.61170 0.22527 0.05494-0.87863
  -5  -9  -8  2.0488 3.80933   1-0.77957 0.24718-0.58993 0.24212 0.04198-0.86565
  -5  -8  -8-6.70242  8.1541   1-0.79831 0.26592-0.56777 0.25857 0.02872-0.85237
  -5  -7  -8  10.965 3.80945   1-0.81626 0.28386-0.54525 0.27466 0.01521-0.83884
  -5 -12  -7 50.2318 5.42345   1-0.66035 0.14745-0.67493 0.21133 0.18326-0.91390
  -5 -13  -7 10.2443 3.92733   1-0.63550 0.12261-0.69487 0.19266 0.19563-0.92630
  -5 -14  -7 4.00772  3.5497   1-0.61010 0.09722-0.71420 0.17338 0.20726-0.93794
  -5 -17  -6-2.14981 4.12135   1-0.43837-0.05502-0.78110 0.12450 0.34257-0.98023
  -5 -16  -6-5.52655 9.76323   1-0.46763-0.02577-0.76504 0.14705 0.33461-0.97224
  -5 -18  -5-3.89929 3.68909   1-0.29436-0.17956-0.79982 0.10466 0.44945-0.99403
  -5 -19  -5-2.15557 4.07981   1-0.26431-0.20960-0.81254 0.07876 0.45225-0.99685
  -5 -21  -4-10.2625 10.6725   1-0.07818-0.37625-0.82321 0.01226 0.53308-0.98463
  -5 -20  -4-2.56713 3.92434   1-0.10493-0.34951-0.81356 0.04122 0.53687-0.98840
  -5 -21  -3 5.52028  3.6522   1 0.05510-0.49006-0.79922-0.01168 0.59636-0.95483
  -5 -22  -3 7.25331 11.1476   1 0.07667-0.51163-0.80736-0.04215 0.58772-0.94621
  -5 -23  -2 3.87942 4.30814   1 0.21574-0.63122-0.78103-0.10705 0.61783-0.88324
  -5 -22  -2-1.15122 3.66296   1 0.20092-0.61641-0.77312-0.07635 0.62993-0.89532
  -5 -22  -1 7.54851  3.5136   1 0.31287-0.70890-0.73263-0.11679 0.65618-0.82849
  -5 -23  -1 3.04418 3.63842   1 0.32247-0.71848-0.74122-0.14681 0.64282-0.81515
  -5 -23   0-1.60119 3.76385   1 0.41317-0.78972-0.69912-0.18886 0.65674-0.73598
  -4 -24   0-0.69285 3.86752   1 0.50949-0.81069-0.67798-0.24863 0.62445-0.68795
  -4 -24  -1-2.84141  10.252   1 0.42527-0.74594-0.72391-0.20274 0.61985-0.77644
  -4 -23  -1-8.06635 9.87737   1 0.41871-0.73939-0.71524-0.17280 0.63445-0.79102
  -4 -23  -2-12.5081 11.0268   1 0.30830-0.64844-0.76259-0.12550 0.62024-0.86990
  -4 -23  -3 17.4783  4.4534   1 0.17920-0.53881-0.80526-0.08288 0.58977-0.93252
  -4 -22  -3 -5.5319 10.8857   1 0.15797-0.51758-0.79845-0.05108 0.60076-0.94348
  -4 -21  -4-2.79508 10.0665   1-0.01679-0.36230-0.82295 0.01199 0.55134-0.98714
  -4 -20  -5    0.00 4.04369   1-0.19717-0.20140-0.82937 0.05697 0.46945-0.99832
  -4 -19  -5-6.82424 10.1311   1-0.23102-0.16755-0.81774 0.08395 0.46671-0.99556
  -4 -17  -6 9.30757 4.41217   1-0.42894 0.01088-0.78583 0.12922 0.34539-0.96728
  -4 -18  -6-0.71438  4.1602   1-0.39574-0.02230-0.80167 0.10644 0.35478-0.97669
  -4 -16  -7 1.44263  11.771   1-0.55971 0.12219-0.75285 0.13480 0.22097-0.93594
  -4 -15  -7  5.5391 9.98289   1-0.58853 0.15099-0.73377 0.15433 0.20821-0.92316
  -4 -14  -7-10.6651 10.1552   1-0.61673 0.17919-0.71398 0.17315 0.19454-0.90947
  -4 -10  -8 3.94864  9.3986   1-0.77169 0.31465-0.60509 0.21866 0.02938-0.83732
  -4 -11  -8    0.00 8.75757   1-0.75078 0.29375-0.62750 0.20245 0.04403-0.85199
  -4 -12  -8 3.24599 3.86428   1-0.72897 0.27195-0.64946 0.18580 0.05837-0.86634
  -4 -13  -8 10.5046 4.27202   1-0.70630 0.24929-0.67095 0.16868 0.07231-0.88031
  -4  -8  -9    0.00 4.09448   1-0.83961 0.36310-0.53644 0.22718-0.09341-0.80758
  -4  -7  -9-2.82206 8.90904   1-0.85492 0.37840-0.51330 0.24265-0.10673-0.79424
  -4  -6  -9-0.22699 3.96194   1-0.86938 0.39284-0.48991 0.25787-0.12007-0.78088
  -4  -5  -9-5.49859 9.11609   1-0.88298 0.40644-0.46629 0.27286-0.13339-0.76753
  -4  -4  -9 7.04064 3.77917   1-0.89573 0.41918-0.44247 0.28765-0.14666-0.75424
  -4  -3  -9    0.00 8.12137   1-0.90763 0.43108-0.41847 0.30226-0.15984-0.74104
  -4  -2  -9 8.53051 3.97952   1-0.91869 0.44213-0.39431 0.31671-0.17291-0.72795
  -4  -1  -9-1.34273 7.24447   1-0.92892 0.45235-0.37001 0.33102-0.18584-0.71501
  -4   0  -9-5.36635 9.48472   1-0.93833 0.46175-0.34557 0.34519-0.19860-0.70223
  -3  -6  -9 2.63266 8.74457   1-0.88001 0.47882-0.47417 0.24211-0.16027-0.72492
  -3  -7  -9 4.00869 7.67731   1-0.86615 0.46496-0.49832 0.22765-0.14595-0.73926
  -3  -8  -9-1.35776 8.70203   1-0.85134 0.45016-0.52227 0.21300-0.13151-0.75372
  -3  -9  -9 15.4622 4.24029   1-0.83557 0.43440-0.54602 0.19813-0.11699-0.76826
  -3 -10  -9    0.00 9.80239   1-0.81883 0.41767-0.56951 0.18301-0.10243-0.78283
  -3 -14  -8 9.14117 3.74097   1-0.69743 0.31576-0.68521 0.14431 0.05868-0.85094
  -3 -13  -8 2.71576 8.38387   1-0.72186 0.34018-0.66290 0.16061 0.04257-0.83481
  -3 -12  -8-1.31427 9.57983   1-0.74521 0.36353-0.64009 0.17642 0.02615-0.81837
  -3 -16  -7 -2.7344 9.28861   1-0.57000 0.20781-0.75157 0.13350 0.20484-0.90405
  -3 -17  -7    0.00 8.57725   1-0.53763 0.17545-0.77124 0.11456 0.22019-0.91942
  -3 -19  -6 8.75977 4.26407   1-0.35093 0.00823-0.82114 0.08729 0.36617-0.97235
  -3 -18  -6-4.07109  11.277   1-0.38918 0.04648-0.80557 0.11033 0.35491-0.96107
  -3 -20  -5-6.85368 8.99414   1-0.15911-0.16411-0.83328 0.06087 0.48397-0.99708
  -3 -21  -5 4.55465 3.95369   1-0.12060-0.20262-0.84338 0.03236 0.48631-0.99944
  -3 -22  -4 23.9165 3.76415   1 0.08501-0.38875-0.82622-0.02337 0.56193-0.98199
  -3 -23  -3-1.40155 11.2856   1 0.27318-0.55745-0.78850-0.09965 0.59561-0.92260
  -3 -24  -2-25.4317 11.4775   1 0.42223-0.68702-0.74210-0.18462 0.59707-0.83100
  -3 -23  -2 1.99806  3.6319   1 0.41096-0.67576-0.73531-0.15280 0.61264-0.84654
  -3 -24  -1 6.39168 3.81841   1 0.52574-0.77106-0.68864-0.23803 0.59803-0.73886
  -3 -25   0 5.70406 10.2818   1 0.60201-0.82786-0.65002-0.31521 0.57917-0.62693
  -3 -24   0 6.49851 3.76066   1 0.60423-0.83009-0.63824-0.28838 0.59263-0.64038
  -2 -25   0    0.00 8.37164   1 0.69259-0.84310-0.60249-0.36276 0.53256-0.56457
  -2 -25  -1-26.8293 11.3815   1 0.62904-0.79902-0.65264-0.31265 0.54436-0.66946
  -2 -24  -1 3.99803 10.5854   1 0.62979-0.79978-0.64202-0.28466 0.55908-0.68416
  -2 -24  -2 -5.4997 9.71024   1 0.53295-0.72240-0.70239-0.22434 0.57259-0.79076
  -2 -24  -3-14.3142 10.7096   1 0.40100-0.60992-0.76581-0.16096 0.57515-0.88640
  -2 -23  -3  -6.778 10.5841   1 0.38210-0.59103-0.76158-0.12659 0.59146-0.90269
  -2 -22  -4-2.71934 10.3439   1 0.17099-0.39939-0.81612-0.03348 0.57514-0.97945
  -2 -23  -4 1.19125 3.96039   1 0.20500-0.43339-0.81997-0.06824 0.56509-0.96941
  -2 -22  -5 1.70701 4.47828   1-0.02994-0.21793-0.85315 0.00350 0.50256-0.99995
  -2 -21  -5-26.4671  11.735   1-0.07419-0.17368-0.84533 0.03429 0.50137-0.99875
  -2 -19  -6 6.16505  4.4578   1-0.34809 0.08073-0.82427 0.09040 0.36332-0.95374
  -2 -20  -6  0.7174  4.3677   1-0.30302 0.03567-0.83950 0.06702 0.37713-0.96757
  -2 -18  -7    0.00  9.2778   1-0.51937 0.23254-0.78776 0.09246 0.21460-0.89809
  -2 -17  -7 -5.4757 9.67895   1-0.55609 0.26925-0.76716 0.11047 0.19571-0.87919
  -2 -14  -8 8.72576 4.43978   1-0.71958 0.41325-0.67244 0.13153 0.01814-0.79464
  -2 -15  -8    0.00 10.2341   1-0.69342 0.38710-0.69587 0.11636 0.03689-0.81341
  -2 -12  -9-5.69393 8.77644   1-0.79877 0.47296-0.59930 0.13557-0.11721-0.75234
  -2 -11  -9    0.00 8.31641   1-0.81692 0.49111-0.57530 0.15018-0.13325-0.73628
  -2 -10  -9-2.03225 3.84896   1-0.83395 0.50813-0.55106 0.16455-0.14917-0.72035
  -2  -9  -9-6.63429 9.84343   1-0.84989 0.52407-0.52663 0.17873-0.16491-0.70459
  -2   0 -10 85.7363 6.21009   1-0.94358 0.59822-0.28835 0.28790-0.35641-0.60599
  -2  -1 -10 8.31359 4.19285   1-0.93748 0.59213-0.31273 0.27367-0.34525-0.61717
  -2  -2 -10 6.03302 3.90857   1-0.93062 0.58528-0.33708 0.25941-0.33379-0.62865
  -2  -3 -10 13.0808 3.58251   1-0.92300 0.57766-0.36139 0.24511-0.32204-0.64042
  -2  -4 -10 29.6953 5.12665   1-0.91458 0.56925-0.38566 0.23076-0.31001-0.65247
  -2  -5 -10 11.9211 4.13927   1-0.90535 0.56002-0.40986 0.21635-0.29772-0.66478
  -1  -8 -10 2.88374 3.77264   1-0.87951 0.60955-0.45720 0.14785-0.31276-0.63405
  -1  -7 -10 36.5446  5.1278   1-0.89003 0.62006-0.43284 0.16210-0.32592-0.62087
  -1  -6 -10-6.95251 8.46661   1-0.89967 0.62970-0.40844 0.17631-0.33873-0.60803
  -1  -5 -10-2.74568 10.4377   1-0.90846 0.63848-0.38401 0.19049-0.35120-0.59555
  -1  -4 -10 15.8021 4.15844   1-0.91643 0.64644-0.35958 0.20467-0.36331-0.58342
  -1  -3 -10 0.66668 4.08216   1-0.92360 0.65361-0.33514 0.21884-0.37506-0.57164
  -1  -2 -10 1.33304 10.9104   1-0.93000 0.66000-0.31070 0.23302-0.38645-0.56024
  -1  -1 -10 9.95488 3.53701   1-0.93564 0.66563-0.28628 0.24721-0.39747-0.54920
  -1   0 -10 16.7907 3.99778   1-0.94056 0.67054-0.26188 0.26142-0.40813-0.53852
  -1 -11  -9 22.6152 4.17163   1-0.83462 0.58415-0.55040 0.12526-0.19183-0.66194
  -1 -12  -9-0.92265 3.61884   1-0.81772 0.56726-0.57546 0.11171-0.17461-0.67919
  -1 -13  -9 -8.0188 4.17305   1-0.79954 0.54909-0.60037 0.09801-0.15706-0.69675
  -1 -16  -8 13.9402 3.98145   1-0.69585 0.46488-0.70154 0.08339 0.00389-0.76468
  -1 -15  -8    0.00 10.8899   1-0.72346 0.49249-0.67658 0.09704-0.01805-0.74271
  -1 -18  -7 11.2944 4.41364   1-0.54940 0.33791-0.77968 0.08436 0.17821-0.84594
  -1 -19  -7 9.42562 4.37282   1-0.50726 0.29578-0.80183 0.06790 0.20212-0.86988
  -1 -21  -6 4.40857 10.4981   1-0.25024 0.05824-0.85664 0.04554 0.38830-0.96301
  -1 -20  -6 2.79788 10.4736   1-0.30509 0.11309-0.84192 0.06943 0.37086-0.94555
  -1 -21  -5 3.61875 3.94581   1-0.02344-0.14909-0.84575 0.03469 0.51591-0.99752
  -1 -22  -5  3.0854 4.28586   1 0.03183-0.20436-0.85129 0.00162 0.51835-0.99999
  -1 -23  -4 4.19488 7.26278   1 0.31558-0.46863-0.79732-0.09091 0.56875-0.95732
  -1 -24  -3-13.9887 10.4759   1 0.52563-0.65920-0.72182-0.20497 0.54993-0.84543
  -1 -25  -2    0.00 10.4752   1 0.65219-0.76629-0.65561-0.30974 0.50837-0.71080
  -1 -24  -2 4.04035 8.41307   1 0.65075-0.76486-0.64672-0.28002 0.52496-0.72737
  -1 -25  -1-4.16065 9.91124   1 0.72783-0.82246-0.59521-0.37009 0.48514-0.59448
  -1 -25   0  5.4984 9.31529   1 0.77692-0.85209-0.54620-0.41905 0.46863-0.48488
   0 -25   0 2.73132 9.05975   1 0.84922-0.84904-0.48263-0.48263 0.38716-0.38766
   0 -25  -1-12.3927 12.8467   1 0.81705-0.83634-0.52594-0.43938 0.40195-0.49554
   0 -24  -2 -5.3033 10.9368   1 0.76759-0.80635-0.57141-0.35534 0.44440-0.63105
   0 -25  -2-1.40343 12.3419   1 0.76303-0.80179-0.58378-0.38158 0.43084-0.61751
   0 -24  -3-15.2461  12.778   1 0.66522-0.72345-0.65374-0.27306 0.49170-0.77144
   0 -23  -4 5.50359  10.486   1 0.45881-0.53652-0.75468-0.13356 0.55427-0.92709
   0 -24  -4-15.9661 12.4065   1 0.48991-0.56761-0.75241-0.17444 0.53276-0.90559
   0 -22  -5-4.20543 10.0089   1 0.10909-0.20628-0.84514-0.00454 0.53410-0.99999
   0 -20  -6-19.2177 10.9801   1-0.32895 0.21229-0.84143 0.06893 0.34985-0.90878
   0 -21  -6 -2.8879 9.13974   1-0.25899 0.14234-0.85851 0.04739 0.37808-0.93703
   0 -19  -7 5.15831 4.00857   1-0.55447 0.41833-0.78726 0.05331 0.14716-0.79916
   0 -18  -7-1.33817 9.18192   1-0.60009 0.46395-0.76099 0.06566 0.11484-0.76683
   0 -15  -8 13.0645 4.22915   1-0.76088 0.60525-0.64548 0.06594-0.09587-0.64914
   0 -16  -8-5.42408 10.1549   1-0.73484 0.57921-0.67275 0.05459-0.07084-0.67420
   0 -17  -8-31.0225 12.1255   1-0.70650 0.55088-0.69972 0.04295-0.04523-0.69982
   0 -14  -9-2.37274 3.86593   1-0.80309 0.62799-0.59416 0.05318-0.21021-0.62787
   0 -13  -9 3.91249 3.98419   1-0.82064 0.64553-0.56830 0.06593-0.22904-0.60902
   0 -12  -9 4.48235 3.81564   1-0.83678 0.66166-0.54241 0.07865-0.24729-0.59075
   0  -4 -10 5.22799 8.85599   1-0.91421 0.71957-0.32795 0.17302-0.42393-0.50704
   0  -5 -10    0.00 9.15359   1-0.90772 0.71308-0.35239 0.15885-0.41248-0.51851
   0  -6 -10-9.38046 11.2871   1-0.90045 0.70581-0.37688 0.14473-0.40060-0.53041
   0  -7 -10-5.45051 11.2276   1-0.89236 0.69774-0.40141 0.13066-0.38827-0.54276
   0  -8 -10-9.71231  8.8842   1-0.88343 0.68881-0.42598 0.11662-0.37550-0.55555
   0  -9 -10 14.1736 3.56388   1-0.87361 0.67900-0.45058 0.10260-0.36228-0.56879
   1 -10 -10-9.87824  9.0356   1-0.86497 0.74571-0.43724 0.05064-0.42167-0.49366
   1  -9 -10 3.21798 3.66464   1-0.87377 0.75450-0.41261 0.06462-0.43448-0.48084
   1  -8 -10 20.0693 3.97934   1-0.88171 0.76244-0.38807 0.07869-0.44674-0.46855
   1  -7 -10 2.65973 8.81162   1-0.88885 0.76957-0.36363 0.09286-0.45848-0.45679
   1  -6 -10 5.01515 4.13191   1-0.89523 0.77594-0.33929 0.10713-0.46971-0.44555
   1 -12  -9 3.93388 8.19389   1-0.85163 0.75185-0.49869 0.03491-0.33569-0.48659
   1 -13  -9 10.6173 4.20607   1-0.83843 0.73865-0.52506 0.02268-0.31798-0.50432
   1 -14  -9-3.03632 4.07909   1-0.82387 0.72410-0.55160 0.01060-0.29940-0.52292
   1 -17  -8 2.76171 4.24878   1-0.75407 0.67379-0.65657-0.00021-0.14762-0.58168
   1 -16  -8    0.00 9.18764   1-0.77864 0.69835-0.62721 0.00904-0.17545-0.55382
   1 -18  -7-2.61657 7.62573   1-0.67532 0.61451-0.72173 0.02639 0.00628-0.64250
   1 -19  -7-8.24403 9.52257   1-0.63031 0.56952-0.75398 0.02003 0.04821-0.68445
   1 -21  -6-2.61517 4.24966   1-0.30408 0.26276-0.85617 0.04505 0.34432-0.88752
   1 -20  -6    0.00  11.932   1-0.39720 0.35587-0.83234 0.05982 0.29436-0.83754
   1 -22  -5-1.84312 4.61826   1 0.22360-0.24544-0.82816-0.02153 0.54895-0.99908
   1 -23  -5-7.27362 10.1852   1 0.31120-0.33303-0.81728-0.07102 0.53898-0.98913
   1 -24  -4-20.2433 9.80923   1 0.66768-0.67004-0.66687-0.26000 0.46307-0.82015
   1 -23  -4 26.4801 4.65641   1 0.64794-0.65030-0.66956-0.21870 0.49045-0.84751
   1 -24  -3  29.691 4.99495   1 0.80511-0.78800-0.55265-0.37417 0.37902-0.64301
   1 -25  -2-9.80971 11.8046   1 0.85738-0.82079-0.49494-0.47043 0.31764-0.48856
   1 -24  -2-1.31572 10.1454   1 0.86707-0.83049-0.47655-0.45021 0.32358-0.49448
   1 -25  -1 2.75068  10.274   1 0.88705-0.83100-0.44786-0.51747 0.29545-0.37328
   1 -25   0-5.48606 10.2619   1 0.90386-0.82834-0.41504-0.55024 0.29098-0.27572
   2 -25   0 5.49593 9.31255   1 0.93748-0.78662-0.34808-0.61722 0.18626-0.15524
   2 -25  -1-0.23581 3.91643   1 0.92986-0.79847-0.36741-0.59793 0.17261-0.23469
   2 -24  -1 -11.768 9.33855   1 0.93960-0.80821-0.34098-0.58575 0.16528-0.22734
   2 -24  -2 5.33687 8.43205   1 0.92842-0.81650-0.37069-0.55609 0.16718-0.32232
   2 -25  -2-5.65525 11.1254   1 0.91791-0.80599-0.39649-0.56890 0.17312-0.32828
   2 -24  -3 25.0707 4.94251   1 0.90742-0.81498-0.42030-0.50653 0.19750-0.44573
   2 -23  -4 14.4819 4.17589   1 0.85621-0.78323-0.50195-0.38632 0.29896-0.64026
   2 -24  -4-4.29911 9.61644   1 0.85109-0.77810-0.51376-0.41312 0.28421-0.62553
   2 -22  -5 1.38276 11.2804   1 0.46248-0.40898-0.76215-0.08756 0.53945-0.97382
   2 -20  -6  3.9671 11.4594   1-0.56365 0.59767-0.78542 0.01289 0.13149-0.65891
   2 -21  -6 14.5595 4.54073   1-0.44508 0.47911-0.83186 0.02072 0.23046-0.75790
   2 -19  -7-12.1233 12.1233   1-0.73108 0.74563-0.68162-0.05235-0.12677-0.49372
   2 -18  -7 3.85824 10.2183   1-0.76513 0.77967-0.64361-0.05175-0.17322-0.44725
   2 -16  -8 1.33294 9.84948   1-0.81573 0.81079-0.55960-0.05858-0.31350-0.40002
   2 -17  -8 16.5427 4.39717   1-0.79799 0.79305-0.58989-0.06690-0.28725-0.42628
   2 -14  -9-1.37749 9.44999   1-0.83548 0.81106-0.49610-0.04491-0.40580-0.40077
   2 -13  -9-8.00359 9.79453   1-0.84637 0.82194-0.46979-0.03261-0.42234-0.38421
   2 -12  -9 0.43498 4.26883   1-0.85615 0.83171-0.44379-0.02000-0.43787-0.36866
   2  -6 -10 1.29645 10.5741   1-0.88147 0.83753-0.29617 0.06400-0.54406-0.35544
   2  -7 -10  1.3167 7.98124   1-0.87675 0.83281-0.31994 0.04915-0.53454-0.36498
   2  -8 -10 18.9356 4.30355   1-0.87137 0.82744-0.34384 0.03444-0.52450-0.37503
   2  -9 -10 11.1363 4.39376   1-0.86531 0.82138-0.36787 0.01987-0.51392-0.38564
   2 -10 -10 11.1458   4.515   1-0.85852 0.81460-0.39206 0.00544-0.50277-0.39681
   3 -10 -10 35.8148 5.05119   1-0.84006 0.87148-0.34073-0.04590-0.58855-0.29527
   3  -9 -10 4.09741 11.3389   1-0.84513 0.87655-0.31749-0.03052-0.59736-0.28645
   3  -8 -10 29.4197  4.1579   1-0.84962 0.88103-0.29441-0.01500-0.60564-0.27814
   3  -7 -10    0.00 10.6676   1-0.85354 0.88495-0.27147 0.00067-0.61343-0.27033
   3 -12  -9 52.2554  5.3465   1-0.84357 0.89447-0.37910-0.08470-0.54843-0.24234
   3 -13  -9  5.8105 4.48993   1-0.83684 0.88775-0.40365-0.09876-0.53670-0.25409
   3 -14  -9 5.53218 9.96808   1-0.82936 0.88028-0.42854-0.11249-0.52406-0.26675
   3 -17  -8  26.819 4.68365   1-0.81631 0.88672-0.49678-0.16003-0.45893-0.23885
   3 -16  -8-11.8084 4.70092   1-0.82640 0.89680-0.46875-0.14945-0.47795-0.21982
   3 -18  -7-2.64461 9.53291   1-0.81920 0.90908-0.50863-0.18674-0.43044-0.17427
   3 -19  -7 1.60828 4.26143   1-0.80580 0.89569-0.54322-0.19076-0.39906-0.20568
   3 -21  -6 1.39116 4.26554   1-0.77646 0.88583-0.61763-0.19353-0.28436-0.22733
   3 -20  -6 1.34089 10.4693   1-0.80718 0.91654-0.55012-0.22242-0.37808-0.13359
   3 -22  -5-17.9296 12.0971   1 0.92504-0.79620-0.27720-0.57252-0.06085-0.35776
   3 -23  -4 6.87026  10.557   1 0.92647-0.77815-0.26838-0.61991-0.06459-0.26095
   3 -23  -3-11.7723 9.86633   1 0.93496-0.76717-0.24720-0.64104-0.05361-0.17885
   3 -24  -3 18.2232 4.73172   1 0.93186-0.76406-0.28352-0.64333-0.02689-0.20559
   3 -24  -2 1.33866 9.92841   1 0.94105-0.75379-0.27018-0.65662-0.00262-0.13677
   3 -24  -1 15.6009 4.26215   1 0.94961-0.74289-0.26235-0.66440 0.03049-0.07679
   3 -25  -1-2.09646  3.6764   1 0.94369-0.73695-0.29256-0.67280 0.04581-0.09213
   3 -25   0-2.79405 9.47549   1 0.95055-0.72435-0.28656-0.67875 0.08116-0.03439
   3 -24   0 1.10296  3.6428   1 0.95684-0.73065-0.25755-0.66915 0.06799-0.02120
   4 -24   0-8.21779  9.4805   1 0.94982-0.64828-0.20349-0.72322-0.03394 0.09649
   4 -24  -1 4.78285 3.68147   1 0.93495-0.65288-0.19738-0.72939-0.09298 0.06243
   4 -23  -2  10.811 4.07942   1 0.90979-0.64720-0.15368-0.73452-0.18693 0.06332
   4 -24  -2-4.13264  7.9099   1 0.91487-0.65227-0.18933-0.73748-0.15759 0.03396
   4 -24  -3 -4.6688 4.30578   1 0.88649-0.64335-0.17715-0.74971-0.23282 0.01610
   4 -23  -3 5.29038 10.5908   1 0.87413-0.63100-0.13695-0.75129-0.27300 0.05630
   4 -22  -4    0.00 10.1807   1 0.76640-0.54275-0.05645-0.79323-0.46550 0.15573
   4 -23  -4   1.378  4.2748   1 0.81028-0.58662-0.10681-0.78148-0.39412 0.08433
   4 -22  -5 3.57937  4.1864   1 0.49403-0.28985 0.01302-0.86275-0.74680 0.34394
   4 -21  -5 4.13177  9.8315   1 0.31314-0.10897 0.05197-0.86309-0.86180 0.45896
   4 -20  -6 2.05983 4.26531   1-0.58146 0.76617-0.17929-0.59327-0.89770 0.40179
   4 -21  -6 4.33944 13.4982   1-0.51016 0.69487-0.15720-0.65397-0.93365 0.43772
   4 -19  -7-4.20226 10.5876   1-0.75673 0.92196-0.35707-0.37692-0.69385 0.10487
   4 -18  -7 10.2923 3.70072   1-0.76479 0.93001-0.33868-0.35670-0.69600 0.10704
   4 -15  -8 13.7506 4.51864   1-0.79760 0.94334-0.34103-0.23857-0.65341-0.02858
   4 -16  -8-2.72551  10.359   1-0.79171 0.93745-0.36319-0.25502-0.64601-0.03600
   4 -17  -8    0.00 8.48423   1-0.78536 0.93111-0.38571-0.27112-0.63782-0.04420
   4 -14  -9 11.5734 4.33488   1-0.79832 0.92458-0.35296-0.18807-0.64421-0.13085
   4 -13  -9 7.32064 3.68606   1-0.80382 0.93007-0.33056-0.17187-0.65183-0.12320
   4 -12  -9 13.1071   4.345   1-0.80882 0.93507-0.30837-0.15545-0.65887-0.11614
   4  -6 -10 30.4499  4.7137   1-0.82017 0.92691-0.19848-0.03372-0.69629-0.17169
   4  -7 -10-2.66791 9.62899   1-0.81758 0.92432-0.22004-0.05077-0.69139-0.17661
   4  -8 -10 7.46959 3.44357   1-0.81453 0.92128-0.24170-0.06772-0.68612-0.18190
   4  -9 -10 5.54634 3.70778   1-0.81101 0.91777-0.26346-0.08457-0.68047-0.18757
   4 -10 -10 27.6044 4.64669   1-0.80703 0.91379-0.28533-0.10131-0.67442-0.19364
   5  -9 -10 1.42868 7.95094   1-0.76233 0.94443-0.20839-0.13966-0.75866-0.09363
   5  -8 -10-12.6203 9.40822   1-0.76563 0.94773-0.18813-0.12130-0.76173-0.09054
   5  -7 -10-3.44292 4.03402   1-0.76851 0.95060-0.16792-0.10290-0.76453-0.08772
   5  -6 -10 13.5793 4.36738   1-0.77097 0.95305-0.14775-0.08447-0.76708-0.08515
   5  -5 -10 1.33728 3.74232   1-0.77302 0.95509-0.12761-0.06600-0.76938-0.08283
   5  -4 -10  1.3259 10.3275   1-0.77465 0.95672-0.10750-0.04749-0.77144-0.08075
   5 -11  -9-3.96698 9.98444   1-0.75566 0.95725-0.21754-0.20768-0.76222 0.00298
   5 -12  -9-9.51303 9.89397   1-0.75100 0.95258-0.23702-0.22681-0.75980 0.00054
   5 -13  -9-5.59622 9.89625   1-0.74589 0.94749-0.25652-0.24592-0.75717-0.00211
   5 -16  -8-9.80967 4.50212   1-0.70964 0.93072-0.25976-0.35847-0.78895 0.12270
   5 -15  -8 24.9862 4.62554   1-0.71756 0.93864-0.24292-0.33669-0.78847 0.12224
   5 -17  -7-7.89827  9.6684   1-0.63458 0.87514-0.18611-0.47068-0.86631 0.29313
   5 -18  -7-1.37919 9.42618   1-0.61605 0.85661-0.19490-0.50050-0.87525 0.30205
   5 -20  -6-6.98465 11.9395   1-0.29261 0.55266-0.04628-0.72629-0.99521 0.51506
   5 -19  -6 -0.4478 4.03023   1-0.36181 0.62185-0.05167-0.68229-0.98593 0.50579
   5 -21  -5-8.40942 11.3893   1 0.25307 0.02645 0.04798-0.85912-0.89194 0.50486
   5 -22  -4 4.12567 9.81015   1 0.62820-0.32921-0.00106-0.84864-0.62948 0.33546
   5 -22  -3 1.29866 3.65056   1 0.76521-0.44675-0.03505-0.81460-0.46861 0.26769
   5 -23  -3-1.36601 10.5305   1 0.79362-0.47516-0.07305-0.81521-0.42474 0.22380
   5 -23  -2  9.1196 3.60519   1 0.85853-0.52059-0.09731-0.79090-0.31286 0.20501
   5 -23  -1-3.97625 9.45757   1 0.90058-0.54317-0.11541-0.77276-0.22160 0.20684
   5 -24  -1 2.80166 3.88157   1 0.90691-0.54950-0.14840-0.77838-0.19609 0.18131
   5 -23   0-1.56705 3.31846   1 0.92976-0.55289-0.12959-0.75853-0.14269 0.22101
   6 -22   0-1.32868 9.13722   1 0.89789-0.44569-0.06725-0.78227-0.23771 0.33181
   6 -23   0 4.21639 9.42548   1 0.90530-0.45309-0.09833-0.78980-0.21487 0.30895
   6 -23  -1-9.75277 10.7025   1 0.86550-0.43275-0.08192-0.80626-0.30232 0.30331
   6 -22  -1-2.64505   10.57   1 0.85326-0.42053-0.04971-0.79986-0.32923 0.33024
   6 -22  -2  1.3309 11.4048   1 0.78988-0.37661-0.02942-0.82020-0.43384 0.34176
   6 -23  -2 4.20877  3.9636   1 0.80936-0.39609-0.06271-0.82551-0.40183 0.30973
   6 -22  -3-2.97605 3.88539   1 0.69616-0.30236-0.00665-0.84301-0.55640 0.37123
   6 -21  -3-11.8182  10.415   1 0.66111-0.26731 0.02632-0.83737-0.59498 0.40983
   6 -21  -4    0.00 8.92121   1 0.49858-0.12425 0.04504-0.85614-0.74224 0.46400
   6 -22  -4-11.5403 10.4072   1 0.55134-0.17700 0.01498-0.86469-0.70039 0.42214
   6 -21  -5 1.45143 10.1706   1 0.25419 0.10068 0.04250-0.85364-0.89167 0.52035
   6 -20  -5 2.30686 4.13753   1 0.18199 0.17287 0.06003-0.83257-0.92167 0.55036
   6 -18  -6 5.07642 4.64904   1-0.23996 0.57533 0.00382-0.69918-0.99949 0.53513
   6 -19  -6-5.53567 11.4154   1-0.18569 0.52108-0.00039-0.73359-0.99971 0.53534
   6 -18  -7 1.42543 9.34333   1-0.44930 0.76520-0.10214-0.59327-0.96191 0.40446
   6 -17  -7 1.37418 4.07049   1-0.47705 0.79295-0.09514-0.56166-0.95420 0.39677
   6 -16  -7 5.04109 4.08286   1-0.50156 0.81745-0.08718-0.53101-0.94662 0.38921
   6 -14  -8-2.43565 3.95276   1-0.62117 0.91758-0.14551-0.39551-0.88299 0.23253
   6 -15  -8-1.37266 13.8298   1-0.60979 0.90621-0.15937-0.42026-0.88680 0.23632
   6 -12  -9-2.76508 11.5865   1-0.67383 0.95076-0.17043-0.29341-0.84405 0.10054
   6 -11  -9-1.35132 7.97382   1-0.67996 0.95688-0.15316-0.27208-0.84348 0.10000
   6 -10  -9 15.3258 4.03255   1-0.68554 0.96246-0.13576-0.25086-0.84286 0.09940
   6   0 -10 39.0639 5.20161   1-0.71901 0.97639 0.01477-0.01533-0.82983-0.00652
   6  -1 -10 74.6879 5.49983   1-0.71862 0.97601-0.00415-0.03502-0.83030-0.00608
   6  -2 -10 6.61573 10.1565   1-0.71782 0.97521-0.02307-0.05472-0.83059-0.00581
   6  -3 -10 17.2933 4.51218   1-0.71659 0.97399-0.04197-0.07443-0.83071-0.00570
   6  -4 -10 5.58623 3.87932   1-0.71494 0.97235-0.06085-0.09415-0.83067-0.00577
   6  -5 -10 7.00066 4.17764   1-0.71287 0.97029-0.07972-0.11390-0.83045-0.00600
   6  -6 -10-1.37476 9.40627   1-0.71037 0.96780-0.09857-0.13365-0.83007-0.00640
   6  -7 -10 8.35894 3.93666   1-0.70745 0.96487-0.11741-0.15343-0.82953-0.00697
   6  -8 -10-0.23755 3.99706   1-0.70408 0.96152-0.13622-0.17322-0.82881-0.00770
   7  -6 -10 4.01188 3.86749   1-0.64042 0.97319-0.05278-0.17946-0.88322 0.06250
   7  -5 -10 12.8309 4.16693   1-0.64378 0.97653-0.03503-0.15860-0.88215 0.06146
   7  -4 -10-1.38296 10.0935   1-0.64666 0.97941-0.01724-0.13778-0.88096 0.06028
   7  -3 -10 14.2099 4.60583   1-0.64908 0.98182 0.00061-0.11702-0.87964 0.05898
   7  -2 -10 13.2268 4.16436   1-0.65104 0.98378 0.01850-0.09630-0.87818 0.05754
   7  -1 -10 28.4139 4.71498   1-0.65255 0.98528 0.03643-0.07562-0.87659 0.05597
   7   0 -10 5.45252 10.3774   1-0.65361 0.98633 0.05440-0.05498-0.87485 0.05425
   7  -8  -9 4.79493 4.19557   1-0.61265 0.96490-0.04837-0.26104-0.89957 0.17190
   7  -9  -9 2.67688 10.0047   1-0.60642 0.95867-0.06459-0.28343-0.90184 0.17415
   7 -10  -9-1.36419 9.95242   1-0.59956 0.95182-0.08067-0.30597-0.90407 0.17636
   7 -11  -9 4.67109 4.44373   1-0.59204 0.94431-0.09658-0.32867-0.90626 0.17853
   7 -14  -8-8.34545 10.2242   1-0.50741 0.87916-0.08229-0.45874-0.94495 0.31025
   7 -13  -8-5.38115 9.51811   1-0.52137 0.89311-0.06936-0.43306-0.94077 0.30609
   7 -15  -7 7.92854 4.17729   1-0.38773 0.77896-0.02054-0.55905-0.98226 0.44063
   7 -16  -7 1.37233   4.117   1-0.36213 0.75336-0.03005-0.58815-0.98679 0.44514
   7 -17  -7 9.03369 4.04851   1-0.33396 0.72520-0.03917-0.61765-0.99081 0.44914
   7 -18  -6-2.77731 10.5663   1-0.11206 0.52277 0.03057-0.72594-0.99469 0.54609
   7 -17  -6 11.7541 4.76009   1-0.15565 0.56636 0.03969-0.69645-0.99772 0.54914
   7 -19  -5 17.0345 4.55941   1 0.16466 0.26553 0.07242-0.80637-0.92746 0.57193
   7 -20  -5-5.79268 8.92157   1 0.21853 0.21166 0.05558-0.82814-0.90697 0.55142
   7 -21  -4 -5.7872 10.2356   1 0.47031-0.02064 0.04447-0.85558-0.76351 0.50102
   7 -20  -4-1.38257 9.47744   1 0.42426 0.02541 0.06959-0.84210-0.79413 0.53167
   7 -20  -3 0.88177 3.86298   1 0.58367-0.11453 0.06369-0.83614-0.66949 0.50012
   7 -21  -3-2.32592 4.00226   1 0.61890-0.14976 0.03498-0.84605-0.63789 0.46849
   7 -22  -2 1.88582 3.48311   1 0.74960-0.26099-0.01197-0.83766-0.49040 0.41407
   7 -21  -2-1.35408  9.2615   1 0.72652-0.23791 0.01873-0.82974-0.51976 0.44345
   7 -21  -1-13.3691 8.86142   1 0.80452-0.29645 0.00090-0.81187-0.41254 0.42933
   7 -22  -1 1.86505    4.14   1 0.82064-0.31256-0.02973-0.81985-0.38647 0.40323
   7 -21   0 8.52392 3.61652   1 0.86181-0.33427-0.01647-0.79445-0.31553 0.42541
   8 -19   0 2.19459 3.75038   1 0.81223-0.20936 0.05282-0.78653-0.39819 0.52386
   8 -20   0  44.316 5.03146   1 0.82719-0.22432 0.02420-0.79653-0.37598 0.50163
   8 -20  -1 8.43188 4.25727   1 0.76147-0.17806 0.03951-0.81188-0.47342 0.50598
   8 -19  -1 3.48841 3.75754   1 0.74155-0.15815 0.06792-0.80169-0.49756 0.53014
   8 -19  -2-11.9207 9.46123   1 0.65009-0.08616 0.08086-0.81467-0.60283 0.54232
   8 -20  -2 5.29828 3.65039   1 0.67604-0.11210 0.05325-0.82567-0.57727 0.51674
   8 -20  -3 9.66861 4.11967   1 0.56551-0.02104 0.06293-0.83540-0.68584 0.53223
   8 -19  -3-13.5216 10.6512   1 0.53274 0.01173 0.08874-0.82259-0.71154 0.55794
   8 -18  -4-2.66975 9.64489   1 0.34587 0.17913 0.10810-0.80340-0.83903 0.59236
   8 -19  -4-9.78969 9.58925   1 0.38596 0.13904 0.08674-0.82065-0.81735 0.57066
   8 -18  -5 4.18447 9.97106   1 0.16975 0.33577 0.08571-0.78106-0.92449 0.58474
   8 -17  -5 4.00995 8.34617   1 0.12788 0.37764 0.10161-0.75834-0.93796 0.59822
   8 -16  -6  0.8992 4.50645   1-0.08812 0.57416 0.06747-0.68564-0.99024 0.55743
   8 -17  -6 27.4282 4.85195   1-0.05196 0.53801 0.05550-0.71228-0.98589 0.55307
   8 -15  -7 40.9209 4.90801   1-0.26697 0.73354 0.01670-0.59631-0.99808 0.47220
   8 -14  -7 -5.3825 10.0779   1-0.29155 0.75811 0.02795-0.56895-0.99596 0.47011
   8 -11  -8 12.2308 4.33259   1-0.44027 0.88735 0.00372-0.42894-0.97007 0.35119
   8 -12  -8 11.4451 4.49295   1-0.42622 0.87330-0.00952-0.45431-0.97371 0.35480
   8 -13  -8  3.5423 3.85394   1-0.41100 0.85809-0.02254-0.47990-0.97717 0.35824
   8  -9  -9 8.40434 3.83519   1-0.51605 0.94365-0.01899-0.32904-0.94534 0.23341
   8  -8  -9 1.37498 7.65028   1-0.52401 0.95160-0.00362-0.30581-0.94246 0.23055
   8  -7  -9-4.49741 3.87707   1-0.53127 0.95885 0.01189-0.28271-0.93948 0.22759
   8  -6  -9-5.31446 9.93618   1-0.53787 0.96545 0.02753-0.25973-0.93642 0.22454
   8  -5  -9  3.0606 3.83609   1-0.54383 0.97140 0.04328-0.23688-0.93326 0.22140
   8   0 -10-8.52091 11.0101   1-0.58249 0.99055 0.09065-0.09124-0.91168 0.10684
   8  -1 -10 2.84046 8.04626   1-0.58060 0.98867 0.07346-0.11266-0.91433 0.10947
   9   0  -9 -8.0595 9.86541   1-0.48383 0.98670 0.15671-0.15726-0.94309 0.24709
   9  -1  -9 0.44382 3.77766   1-0.47968 0.98256 0.14099-0.18016-0.94714 0.25113
   9  -2  -9-8.10195 8.10195   1-0.47493 0.97782 0.12535-0.20313-0.95105 0.25502
   9  -3  -9-10.8673 11.3627   1-0.46958 0.97247 0.10980-0.22618-0.95482 0.25876
   9  -4  -9-1.37251 9.39088   1-0.46359 0.96650 0.09432-0.24932-0.95844 0.26236
   9  -5  -9-8.30669 9.58623   1-0.45697 0.95988 0.07894-0.27255-0.96191 0.26581
   9  -6  -9 1.40325  9.8124   1-0.44968 0.95259 0.06364-0.29586-0.96523 0.26911
   9  -7  -9-4.26092 9.53291   1-0.44170 0.94462 0.04845-0.31928-0.96839 0.27226
   9 -11  -8 7.09653 4.33908   1-0.33784 0.86026 0.03855-0.46377-0.99025 0.38712
   9 -10  -8 3.68886 3.73043   1-0.35229 0.87470 0.05216-0.43878-0.98742 0.38431
   9  -9  -8 4.05759 9.65105   1-0.36572 0.88813 0.06589-0.41389-0.98431 0.38122
   9  -8  -8 14.7589 4.38413   1-0.37819 0.90059 0.07973-0.38912-0.98095 0.37788
   9 -12  -7 2.68901 10.5997   1-0.22970 0.77159 0.07841-0.54220-0.99664 0.48659
   9 -13  -7 1.38736 3.92216   1-0.20824 0.75013 0.06573-0.56812-0.99780 0.48773
   9 -14  -7    0.00 11.0983   1-0.18539 0.72729 0.05300-0.59401-0.99828 0.48818
   9 -16  -6-9.60682 4.29531   1 0.00152 0.55986 0.07712-0.69530-0.97461 0.55757
   9 -15  -6 34.3185  5.0074   1-0.02921 0.59059 0.09089-0.67046-0.97948 0.56245
   9 -14  -6  12.539 4.66153   1-0.05857 0.61995 0.10427-0.64523-0.98306 0.56605
   9 -16  -5 2.97684 3.41863   1 0.15173 0.42912 0.11591-0.73405-0.92810 0.60414
   9 -17  -5-4.28586 8.91923   1 0.18631 0.39455 0.09932-0.75607-0.91683 0.59285
   9 -18  -4 5.70813 10.2999   1 0.37008 0.23026 0.10104-0.79634-0.82561 0.59470
   9 -17  -4 1.36922 6.85663   1 0.33607 0.26425 0.12146-0.77815-0.84296 0.61207
   9 -17  -3 -5.3179 9.95267   1 0.47199 0.14781 0.13053-0.78718-0.75382 0.61602
   9 -18  -3 2.08037 3.74046   1 0.50258 0.11722 0.10748-0.80274-0.73368 0.59586
   9 -19  -3 6.75519 4.20229   1 0.53221 0.08760 0.08354-0.81741-0.71250 0.57466
   9 -19  -2 2.84897 9.44769   1 0.63968-0.00040 0.07901-0.81283-0.61384 0.56908
   9 -18  -2-8.20074 10.5813   1 0.61483 0.02444 0.10471-0.79993-0.63575 0.59102
   9 -18  -1-1.58205 3.66368   1 0.70701-0.04827 0.09606-0.79123-0.53724 0.58559
   9 -19  -1-1.41258 3.82228   1 0.72717-0.06842 0.06931-0.80308-0.51573 0.56407
   9 -18   0-1.36522 9.37038   1 0.78142-0.10321 0.08399-0.77911-0.44118 0.58263
   9 -17   0 2.62011 6.69009   1 0.76414-0.08594 0.11084-0.76734-0.46152 0.60299
  10 -15   0 1.32919 9.30436   1 0.72220 0.03132 0.15973-0.73903-0.50696 0.66422
  10 -16   0 -0.4561 3.75242   1 0.74045 0.01308 0.13459-0.75249-0.48899 0.64623
  10 -17  -1 2.83553 11.1441   1 0.68258 0.05149 0.11822-0.77479-0.56241 0.62654
  10 -16  -1-10.9143 10.3921   1 0.66194 0.07212 0.14306-0.76102-0.58097 0.64513
  10 -16  -2 11.3788 3.79293   1 0.56872 0.14587 0.14711-0.76511-0.67234 0.64340
  10 -17  -2    0.00  7.7744   1 0.59281 0.12180 0.12346-0.78007-0.65417 0.62522
  10 -17  -3-10.0487 10.4577   1 0.48774 0.20739 0.12277-0.77944-0.74312 0.62107
  10 -16  -3 8.06839 3.90304   1 0.46059 0.23454 0.14477-0.76282-0.75995 0.63792
  10 -15  -3 1.33296 9.87651   1 0.43296 0.26216 0.16602-0.74546-0.77575 0.65375
  10 -15  -4    0.00 10.0642   1 0.31001 0.36564 0.15311-0.73260-0.85265 0.63755
  10 -16  -4 7.34135 3.58653   1 0.33932 0.33634 0.13391-0.75201-0.83946 0.62435
  10 -15  -5-2.60778 4.31125   1 0.18024 0.47595 0.12994-0.70948-0.91567 0.60749
  10 -14  -5 8.47826 3.50897   1 0.15147 0.50471 0.14645-0.68738-0.92418 0.61601
  10 -13  -5 -13.289  9.9405   1 0.12337 0.53280 0.16241-0.66472-0.93144 0.62330
  10 -11  -6 13.6563 4.42624   1-0.04895 0.68564 0.15443-0.57957-0.97512 0.57393
  10 -12  -6-5.43667 11.7025   1-0.02540 0.66210 0.14040-0.60415-0.97312 0.57191
  10 -13  -6  32.221 4.78592   1-0.00080 0.63751 0.12610-0.62846-0.97018 0.56895
  10 -14  -6-17.3387 10.6215   1 0.02482 0.61189 0.11147-0.65244-0.96624 0.56498
  10 -11  -7 25.5461 4.56218   1-0.15378 0.77101 0.11041-0.53560-0.99231 0.49802
  10 -10  -7-20.5784  10.884   1-0.17260 0.78981 0.12409-0.51067-0.99157 0.49731
  10  -9  -7 5.36267 9.08732   1-0.19036 0.80757 0.13771-0.48567-0.99025 0.49601
  10   0  -8    0.00  7.1487   1-0.36111 0.95879 0.22139-0.22191-0.96124 0.37409
  10  -1  -8-15.6811 9.04916   1-0.35405 0.95173 0.20681-0.24594-0.96585 0.37868
  10  -2  -8 4.37076 3.52348   1-0.34627 0.94397 0.19229-0.27003-0.97023 0.38304
  10  -3  -8 25.9832 4.43741   1-0.33778 0.93548 0.17784-0.29419-0.97439 0.38718
  10  -4  -8-1.99848 3.63455   1-0.32853 0.92624 0.16344-0.31840-0.97830 0.39107
  10  -5  -8-2.70564 10.2835   1-0.31851 0.91623 0.14910-0.34268-0.98196 0.39470
  10  -6  -8 1.36996 13.0665   1-0.30769 0.90542 0.13482-0.36700-0.98534 0.39807
  10  -7  -8 27.3905 4.74866   1-0.29606 0.89379 0.12059-0.39138-0.98843 0.40114
  10  -8  -8-1.89351 3.91186   1-0.28357 0.88131 0.10640-0.41580-0.99121 0.40389
  11  -3  -8 17.1531 4.13003   1-0.25031 0.92335 0.19899-0.31536-0.97879 0.40733
  11  -2  -8  1.4201 9.30837   1-0.25948 0.93252 0.21358-0.29134-0.97517 0.40373
  11  -1  -8 2.82684 8.70832   1-0.26795 0.94098 0.22819-0.26733-0.97124 0.39983
  11   0  -8 17.3895 4.28273   1-0.27573 0.94875 0.24281-0.24334-0.96704 0.39564
  11   0  -7-7.87663 9.09402   1-0.22043 0.91292 0.27922-0.27970-0.95987 0.48157
  11  -1  -7-18.4174 8.91702   1-0.21041 0.90291 0.26518-0.30427-0.96402 0.48569
  11  -2  -7 3.96321 9.43869   1-0.19963 0.89214 0.25113-0.32884-0.96782 0.48947
  11  -3  -7-9.32453    9.69   1-0.18807 0.88058 0.23708-0.35340-0.97124 0.49288
  11  -4  -7 9.17924 3.67587   1-0.17571 0.86823 0.22301-0.37794-0.97428 0.49589
  11  -5  -7 9.50403 4.07316   1-0.16254 0.85507 0.20891-0.40245-0.97689 0.49848
  11  -6  -7 4.12591 7.90712   1-0.14855 0.84109 0.19477-0.42692-0.97906 0.50063
  11  -7  -7 9.08885 4.05342   1-0.13373 0.82627 0.18057-0.45133-0.98075 0.50231
  11  -8  -7 13.7515 3.87674   1-0.11805 0.81060 0.16630-0.47567-0.98194 0.50347
  11 -11  -6-4.30985 10.2595   1 0.03152 0.68051 0.16064-0.58580-0.95801 0.57258
  11 -10  -6 6.77395 3.87533   1 0.01051 0.70152 0.17557-0.56212-0.96035 0.57493
  11  -9  -6 21.2064 4.12377   1-0.00966 0.72168 0.19025-0.53819-0.96190 0.57650
  11  -8  -6 0.45082  3.9211   1-0.02899 0.74100 0.20473-0.51405-0.96271 0.57733
  11 -10  -5 3.99434 9.51284   1 0.11547 0.61602 0.20886-0.59535-0.92536 0.63304
  11 -11  -5 10.7087 4.27717   1 0.13865 0.59285 0.19314-0.61825-0.92074 0.62839
  11 -12  -5 3.50923 4.30773   1 0.16248 0.56903 0.17703-0.64075-0.91515 0.62279
  11 -13  -5 2.88871 9.58002   1 0.18690 0.54461 0.16047-0.66280-0.90857 0.61618
  11 -14  -4 1.43885  12.288   1 0.32578 0.42521 0.16480-0.70569-0.84216 0.64284
  11 -13  -4 24.3968 5.29314   1 0.30041 0.45058 0.18330-0.68558-0.85240 0.65310
  11 -12  -4 74.6371 5.88107   1 0.27526 0.47571 0.20124-0.66491-0.86160 0.66232
  11 -13  -3 10.2017 4.31975   1 0.41089 0.35956 0.19802-0.70025-0.78419 0.67798
  11 -14  -3-7.02231 4.21339   1 0.43554 0.33492 0.17795-0.71880-0.77170 0.66547
  11 -15  -2 49.5443 5.15629   1 0.55953 0.23040 0.16156-0.74097-0.67781 0.66465
  11 -14  -2    0.00 9.62257   1 0.53698 0.25294 0.18367-0.72447-0.69273 0.67959
  11 -13  -2 61.2055 5.93121   1 0.51398 0.27593 0.20518-0.70737-0.70686 0.69374
  11 -13  -1  72.253 5.24527   1 0.60695 0.20244 0.20594-0.70808-0.62355 0.70352
  11 -14  -1 12.7787 4.62875   1 0.62772 0.18168 0.18322-0.72397-0.60844 0.68839
  11 -14   0 40.4621 5.04737   1 0.70685 0.12201 0.17798-0.71868-0.52152 0.69456
  11 -13   0 9.35972 4.25347   1 0.68858 0.14027 0.20162-0.70371-0.53702 0.71007
  11 -12   0 2.66589 8.83076   1 0.66964 0.15921 0.22477-0.68825-0.55201 0.72508
  12  -7   0 16.5037 3.90959   1 0.58907 0.31508 0.32304-0.59348-0.60091 0.78984
  12  -8   0-9.41322 8.61054   1 0.60824 0.29593 0.30254-0.61159-0.59020 0.77912
  12  -9   0 3.19988 3.55427   1 0.62712 0.27705 0.28157-0.62923-0.57885 0.76774
  12 -10   0 4.20726 10.5806   1 0.64566 0.25852 0.26013-0.64640-0.56687 0.75574
  12 -11   0  13.146 4.57615   1 0.66380 0.24039 0.23822-0.66310-0.55430 0.74315
  12 -11  -1 0.70952 4.20496   1 0.58454 0.30018 0.23998-0.66491-0.63552 0.73128
  12 -10  -1 3.90282 3.41236   1 0.56471 0.31999 0.26098-0.64730-0.64735 0.74313
  12  -9  -1  2.6926  9.5076   1 0.54463 0.34007 0.28148-0.62919-0.65848 0.75428
  12  -8  -1 5.27089 3.36085   1 0.52435 0.36035 0.30149-0.61058-0.66888 0.76470
  12  -9  -2 -8.0185 10.8621   1 0.45437 0.41087 0.27616-0.62391-0.73300 0.73572
  12 -10  -2 6.15543 4.20116   1 0.47557 0.38967 0.25674-0.64311-0.72315 0.72585
  12 -11  -2 25.2305 4.16851   1 0.49669 0.36855 0.23682-0.66179-0.71250 0.71518
  12 -12  -2 7.18705 11.0522   1 0.51766 0.34759 0.21637-0.67996-0.70107 0.70373
  12 -11  -3 38.8849 5.24679   1 0.40183 0.44395 0.22786-0.65289-0.78312 0.69271
  12 -10  -3 2.75529  10.864   1 0.37999 0.46578 0.24662-0.63304-0.79217 0.70178
  12  -9  -3-1.35191 7.26259   1 0.35827 0.48749 0.26490-0.61270-0.80036 0.70999
  12  -8  -3 11.2368 3.34379   1 0.33675 0.50901 0.28270-0.59190-0.80769 0.71734
  12  -7  -4-0.22078 3.66913   1 0.21748 0.60881 0.28045-0.55108-0.86859 0.68517
  12  -8  -4 15.1064 4.17055   1 0.23812 0.58817 0.26407-0.57332-0.86403 0.68058
  12  -9  -4-2.76069 9.35275   1 0.25921 0.56709 0.24731-0.59516-0.85862 0.67516
  12 -10  -4-14.0967 10.5515   1 0.28070 0.54561 0.23014-0.61660-0.85235 0.66887
  12 -11  -4 4.33201  8.2969   1 0.30253 0.52379 0.21252-0.63760-0.84520 0.66170
  12  -9  -5-7.14688 9.37831   1 0.16078 0.64605 0.22353-0.57143-0.90633 0.62978
  12  -8  -5-2.81097 11.2228   1 0.14085 0.66597 0.23944-0.54873-0.90980 0.63327
  12  -7  -5-9.64212 9.45264   1 0.12152 0.68529 0.25504-0.52572-0.91249 0.63598
  12  -6  -5 4.07116 7.78465   1 0.10283 0.70398 0.27037-0.50244-0.91442 0.63793
  12  -5  -5-0.67286 3.63766   1 0.08479 0.72201 0.28544-0.47889-0.91564 0.63916
  12   0  -6 2.71225 9.59234   1-0.07073 0.85803 0.32618-0.32664-0.93643 0.56697
  12  -1  -6 10.4108 3.74956   1-0.05836 0.84567 0.31205-0.35111-0.93934 0.56986
  12  -2  -6-1.59227 3.72927   1-0.04525 0.83257 0.29782-0.37549-0.94177 0.57227
  12  -3  -6 -12.353 10.3623   1-0.03142 0.81874 0.28348-0.39976-0.94368 0.57416
  12  -4  -6 4.38056 3.53169   1-0.01684 0.80417 0.26902-0.42392-0.94507 0.57553
  12  -5  -6-12.5896 9.98995   1-0.00154 0.78887 0.25443-0.44794-0.94589 0.57632
  12  -6  -6-17.0148 10.9831   1 0.01450 0.77285 0.23968-0.47179-0.94611 0.57653
  12  -7  -6 1.43808 3.62143   1 0.03125 0.75610 0.22475-0.49548-0.94572 0.57612
  12  -1  -7-4.31393 11.4168   1-0.12662 0.89446 0.27860-0.31771-0.95731 0.49473
  12   0  -7-10.0469 9.19142   1-0.13685 0.90468 0.29298-0.29348-0.95382 0.49126
  13   0  -5 4.30445 8.23094   1 0.07904 0.80307 0.36055-0.36096-0.89210 0.63148
  13  -1  -5-18.6588 12.0962   1 0.09282 0.78930 0.34584-0.38487-0.89344 0.63280
  13  -2  -5-10.0853 9.22381   1 0.10722 0.77491 0.33096-0.40860-0.89419 0.63353
  13  -5  -4-10.0384 9.82793   1 0.23931 0.66230 0.30829-0.50171-0.85011 0.68248
  13  -4  -4  1.4213 8.64358   1 0.22186 0.67975 0.32432-0.47913-0.85264 0.68503
  13  -3  -4-1.41059 10.2531   1 0.20490 0.69670 0.34006-0.45626-0.85447 0.68688
  13  -2  -4-8.39927 8.39927   1 0.18846 0.71313 0.35552-0.43311-0.85561 0.68804
  13  -1  -4-5.57769 9.25055   1 0.17257 0.72902 0.37074-0.40972-0.85608 0.68853
  13   0  -4 1.38864 7.75323   1 0.15724 0.74433 0.38572-0.38609-0.85591 0.68838
  13   0  -3-8.20622 8.20622   1 0.23976 0.68129 0.40710-0.40742-0.81148 0.73704
  13  -1  -3 2.05103 3.64978   1 0.25630 0.66475 0.39165-0.43058-0.81032 0.73586
  13  -2  -3 0.46249 3.73142   1 0.27333 0.64773 0.37591-0.45345-0.80846 0.73398
  13  -3  -3-4.13854 7.17417   1 0.29080 0.63027 0.35986-0.47602-0.80589 0.73139
  13  -4  -3-11.1265 10.5912   1 0.30868 0.61239 0.34349-0.49826-0.80260 0.72808
  13  -5  -3 3.28317  3.3566   1 0.32694 0.59414 0.32678-0.52016-0.79857 0.72403
  13  -6  -3-5.69122 10.6383   1 0.34553 0.57556 0.30971-0.54169-0.79379 0.71923
  13  -7  -3 18.5012 4.47086   1 0.36441 0.55668 0.29225-0.56285-0.78825 0.71367
  13  -7  -2 10.0246 3.79055   1 0.45180 0.48876 0.30392-0.57447-0.72553 0.74404
  13  -6  -2-12.7016 10.6543   1 0.43293 0.50763 0.32224-0.55418-0.73250 0.75103
  13  -5  -2 2.31954   3.542   1 0.41419 0.52636 0.34016-0.53348-0.73874 0.75729
  13  -4  -2 20.0081 4.55775   1 0.39564 0.54490 0.35767-0.51239-0.74423 0.76280
  13  -3  -2-2.74155 8.66413   1 0.37732 0.56321 0.37480-0.49091-0.74898 0.76757
  13  -2  -2-2.04246 3.83354   1 0.35929 0.58124 0.39157-0.46906-0.75299 0.77160
  13  -1  -2 4.75983 4.09933   1 0.34158 0.59894 0.40798-0.44686-0.75627 0.77490
  13   0  -2 24.4612 4.74322   1 0.32424 0.61627 0.42406-0.42433-0.75884 0.77748
  13   0  -1 -1.3687 8.08679   1 0.40830 0.55168 0.43623-0.43645-0.69848 0.81021
  13  -1  -1 10.0205 3.45497   1 0.42597 0.53402 0.41943-0.45826-0.69456 0.80628
  13  -2  -1-15.0779 10.1632   1 0.44388 0.51611 0.40225-0.47970-0.68993 0.80163
  13  -3  -1-17.9215 8.82515   1 0.46199 0.49801 0.38470-0.50076-0.68457 0.79625
  13  -4  -1-1.15757 3.63957   1 0.48024 0.47977 0.36675-0.52141-0.67850 0.79016
  13  -5  -1  2.8047 9.31078   1 0.49858 0.46144 0.34839-0.54167-0.67171 0.78334
  13  -6  -1 5.68166 10.2478   1 0.51696 0.44306 0.32961-0.56150-0.66420 0.77582
  13  -5   0 4.53986 3.61315   1 0.57811 0.40137 0.35174-0.54497-0.59883 0.80355
  13  -4   0-2.12447 3.73865   1 0.56042 0.41906 0.37092-0.52554-0.60668 0.81143
  13  -3   0-12.6757 9.44686   1 0.54268 0.43679 0.38969-0.50570-0.61387 0.81863
  13  -2   0    0.00 3.57298   1 0.52495 0.45451 0.40804-0.48544-0.62037 0.82516
  13  -1   0    0.00 10.2618   1 0.50728 0.47217 0.42600-0.46479-0.62619 0.83099
  13   0   0 17.9003 3.98015   1 0.48972 0.48972 0.44356-0.44374-0.63131 0.83614
   0   0   0    0.00    0.00   1
;
_shelx_hkl_checksum     98090
_shelx_res_file
;
    shelx.res created by SHELXL-2014/7
TITL 3
CELL  0.71073   9.6467  18.4080   7.8076   90.000  102.071   90.000
ZERR     4.00   0.0009   0.0010   0.0006    0.000    0.008    0.000
LATT   1
SYMM  - X, 1/2 + Y, 1/2 - Z
SFAC  C    H    N    O
UNIT  56 68 4 16
MERG   2
FMAP   2
PLAN   -15
ACTA
BOND   $H
SIZE  0.11 0.27 0.30
CONF
L.S.  18
WGHT    0.067700    0.142300
FVAR       1.15234
O1    4   -0.192474    0.420200   -0.030453    11.00000    0.06151    0.07746 =
         0.06666    0.01269    0.01831    0.01713
O2    4   -0.034542    0.362015    0.536778    11.00000    0.06697    0.06606 =
         0.04129    0.00385    0.02248   -0.00017
O3    4    0.139305    0.428688    0.457313    11.00000    0.06072    0.06028 =
         0.04251   -0.00742    0.01126   -0.00932
O4    4    0.560986    0.255741    0.038898    11.00000    0.04695    0.07232 =
         0.10440   -0.01447    0.02347   -0.00429
N1    3   -0.011059    0.368155    0.254472    11.00000    0.05133    0.05502 =
         0.03674   -0.00215    0.01599   -0.01059
C1    1    0.056648    0.398037    0.117103    11.00000    0.05397    0.04670 =
         0.03983    0.00181    0.01840   -0.00538
AFIX  13
H1    2    0.076037    0.449915    0.137792    11.00000   -1.20000
AFIX   0
C2    1   -0.058894    0.387706   -0.045042    11.00000    0.05509    0.06301 =
         0.03967    0.00457    0.01502    0.00632
AFIX  13
H2    2   -0.034054    0.383381   -0.160075    11.00000   -1.20000
AFIX   0
C3    1   -0.171875    0.343082   -0.003116    11.00000    0.04925    0.06937 =
         0.04639   -0.00605    0.01113    0.00036
AFIX  13
H3    2   -0.222789    0.308545   -0.089350    11.00000   -1.20000
AFIX   0
C4    1   -0.135583    0.323306    0.186431    11.00000    0.04920    0.05864 =
         0.04898   -0.00260    0.01696   -0.00812
AFIX  23
H4A   2   -0.212853    0.334852    0.243782    11.00000   -1.20000
H4B   2   -0.113352    0.272024    0.201899    11.00000   -1.20000
AFIX   0
C5    1    0.025899    0.384649    0.425142    11.00000    0.04912    0.04300 =
         0.04094    0.00081    0.01301    0.00473
C6    1    0.188760    0.450444    0.637415    11.00000    0.07212    0.06269 =
         0.04827   -0.01427    0.00522   -0.00006
AFIX  23
H6A   2    0.211513    0.408084    0.711885    11.00000   -1.20000
H6B   2    0.116350    0.478291    0.677615    11.00000   -1.20000
AFIX   0
C7    1    0.317342    0.495535    0.643235    11.00000    0.09729    0.09048 =
         0.09040   -0.02804    0.00753   -0.02972
AFIX 137
H7A   2    0.389319    0.466789    0.607409    11.00000   -1.50000
H7B   2    0.351705    0.512756    0.760494    11.00000   -1.50000
H7C   2    0.294109    0.536205    0.565566    11.00000   -1.50000
AFIX   0
C8    1    0.190862    0.358837    0.100166    11.00000    0.04698    0.04945 =
         0.03679   -0.00062    0.01224   -0.00762
C9    1    0.196167    0.284037    0.093584    11.00000    0.05169    0.05249 =
         0.08201   -0.00691    0.02770   -0.01520
AFIX  43
H9    2    0.116159    0.257442    0.103114    11.00000   -1.20000
AFIX   0
C10   1    0.316800    0.247370    0.073250    11.00000    0.05603    0.04787 =
         0.08287   -0.01037    0.02627   -0.01004
AFIX  43
H10   2    0.317693    0.196876    0.069701    11.00000   -1.20000
AFIX   0
C11   1    0.435761    0.286351    0.058283    11.00000    0.04527    0.06085 =
         0.05229   -0.01035    0.01035   -0.00715
C12   1    0.432218    0.361319    0.062281    11.00000    0.04425    0.06132 =
         0.07341   -0.00263    0.01391   -0.01657
AFIX  43
H12   2    0.511676    0.387751    0.049826    11.00000   -1.20000
AFIX   0
C13   1    0.311684    0.397395    0.084617    11.00000    0.05126    0.04863 =
         0.05866    0.00028    0.01115   -0.01054
AFIX  43
H13   2    0.311285    0.447875    0.089302    11.00000   -1.20000
AFIX   0
C14   1    0.573319    0.178910    0.046300    11.00000    0.06325    0.07429 =
         0.08840   -0.01681    0.01307    0.00857
AFIX 137
H14A  2    0.553582    0.161752    0.154837    11.00000   -1.50000
H14B  2    0.667841    0.165132    0.038778    11.00000   -1.50000
H14C  2    0.506874    0.157884   -0.049709    11.00000   -1.50000
AFIX   0
HKLF 4
REM  3
REM R1 =  0.0491 for    2107 Fo > 4sig(Fo)  and  0.1214 for all    3927 data
REM    174 parameters refined using      0 restraints
END
WGHT      0.0677      0.1423
REM Highest difference peak  0.168,  deepest hole -0.233,  1-sigma level  0.048
Q1    1   0.1504  0.2582  0.2071  11.00000  0.05    0.17
Q2    1   0.0997  0.2402  0.2638  11.00000  0.05    0.15
Q3    1  -0.0731  0.2473  0.2454  11.00000  0.05    0.14
Q4    1  -0.0353  0.4087  0.2954  11.00000  0.05    0.14
Q5    1  -0.0741  0.2493  0.3211  11.00000  0.05    0.14
Q6    1   0.4780  0.1127  0.2529  11.00000  0.05    0.14
Q7    1   0.5746  0.0970  0.3206  11.00000  0.05    0.14
Q8    1  -0.0608  0.4703 -0.2192  11.00000  0.05    0.14
Q9    1   0.4115  0.1477  0.2230  11.00000  0.05    0.13
Q10   1  -0.0148  0.2840  0.5510  11.00000  0.05    0.13
Q11   1   0.2604  0.3739  0.1192  11.00000  0.05    0.13
Q12   1   0.5794  0.3848  0.2184  11.00000  0.05    0.13
Q13   1  -0.0610  0.4093 -0.1703  11.00000  0.05    0.13
Q14   1   0.0695  0.2715 -0.1239  11.00000  0.05    0.12
Q15   1   0.0059  0.4904  0.6655  11.00000  0.05    0.12
;
_shelx_res_checksum     48996
data_global
_journal_date_recd_electronic     2017-06-30
_journal_date_accepted     2017-07-05
_journal_name_full     'Acta Crystallographica, Section E'
_journal_year     2017
_journal_volume     73
_journal_issue      8
_journal_page_first     1218
_journal_page_last     1222
_journal_paper_category     GO
_journal_paper_doi     10.1107/S2056989017009987
_journal_coeditor_code     HB7690
_publ_contact_author_name
;
Julio Zukerman-Schpector
;
_publ_contact_author_address
;
School of Science and Technology,
Sunway University,
No. 5 Jalan Universiti,
47500 Bandar Sunway,
Selangor Darul Ehsan, Malaysia
;
_publ_contact_author_email     'julio@power.ufscar.br'
_publ_contact_author_fax
;
+60 3 7491 8633
;
_publ_contact_author_phone
;
+60 3 7491 7173
;
_publ_section_title
;
Ethyl 2-(4-methoxyphenyl)-6-oxa-3-azabicyclo[3.1.0]hexane-3-carboxylate: crystal
structure and Hirshfeld analysis
;
_publ_section_title_footnote     .
loop_
    _publ_author_name
    _publ_author_footnote
    _publ_author_address
    'Zukerman-Schpector, Julio' .
;
Departmento de Qu\'imica
Universidade Federal de S\~ao Carlos,
13565-905 S\~ao Carlos, S\~ao Paulo, Brazil
;
    '  Fabricia H. Sugiyama  ' .
;
Departmento de Qu\'imica
Universidade Federal de S\~ao Carlos,
13565-905 S\~ao Carlos, S\~ao Paulo, Brazil
;
    '  Ariel L. L. Garcia  ' .
;
Instituto de Qu\'imica, Universidade Estadual de Campinas,
UNICAMP, CP 6154,
13084-971, Campinas, S\~ao Paulo, Brazil
;
    '  Carlos Roque D. Correia  ' .
;
Instituto de Qu\'imica, Universidade Estadual de Campinas,
UNICAMP, CP 6154,
13084-971, Campinas, S\~ao Paulo, Brazil
;
    'Jotani, Mukesh M.' .
;
Department of Physics, Bhavan's Sheth R. A. College of Science, Ahmedabad,
Gujarat 380001, India
;
    'Tiekink, Edward R. T.'
;
Additional correspondence author, e-mail: edwardt@sunway.edu.my.
;
;
Centre for Crystalline Materials,
School of Science and Technology,
Sunway University, 47500 Bandar Sunway,
Selangor Darul Ehsan, Malaysia
;
_publ_section_synopsis
;
In the title compound, the epoxide O atom and the 4-methoxyphenyl group lie on
opposite sides of the pyrrolidyl ring, whereas the ethyl ester is
approximately planar. Linear supramolecular chains sustained by
methine-C---H...O(carbonyl) interactions are evident in the molecular
packing.
;
