# Supplementary material for: Ethyl 2-(4-meth­oxy­phen­yl)-6-oxa-3-aza­bicyclo[3.1.0]hexane-3-carboxyl­ate: crystal structure and Hirshfeld analysis
Source: Acta Crystallogr E Crystallogr Commun. 2017 Jul 21;73(Pt 8):1218–22. doi: 10.1107/S2056989017009987 (PMC5598852; doi:10.1107/S2056989017009987)
Supplement: Supplementary file 2 [file e-73-01218-Isup2.hkl]

data_I                                                                          
_shelx_title ' 3'                                                               
_shelx_refln_list_code          4                                               
_shelx_F_calc_maximum      160.86                                               
_exptl_crystal_F_000       560.00                                               
_reflns_d_resolution_high  0.7115                                               
                                                                                
loop_                                                                           
 _space_group_symop_operation_xyz                                               
 'x, y, z'                                                                      
 '-x, y+1/2, -z+1/2'                                                            
 '-x, -y, -z'                                                                   
 'x, -y-1/2, z-1/2'                                                             
                                                                                
_cell_length_a     9.6467                                                       
_cell_length_b    18.4080                                                       
_cell_length_c     7.8076                                                       
_cell_angle_alpha  90.000                                                       
_cell_angle_beta  102.071                                                       
_cell_angle_gamma  90.000                                                       
                                                                                
_shelx_F_squared_multiplier     1.000                                           
                                                                                
loop_                                                                           
 _refln_index_h                                                                 
 _refln_index_k                                                                 
 _refln_index_l                                                                 
 _refln_F_squared_calc                                                          
 _refln_F_squared_meas                                                          
 _refln_F_squared_sigma                                                         
 _refln_observed_status                                                         
   2   0   0        844.99        809.26         8.19 o                         
   3   0   0        607.24        578.34         7.49 o                         
   4   0   0         18.41         23.16         0.81 o                         
   5   0   0       2040.49       2111.90        24.82 o                         
   6   0   0        691.53        704.56        12.10 o                         
   7   0   0        592.83        631.60        12.65 o                         
   8   0   0       1426.91       1404.50        20.59 o                         
   9   0   0         53.83         47.26         4.63 o                         
  10   0   0          2.04          2.70         4.28 o                         
  11   0   0          3.60          6.55         3.14 o                         
  12   0   0          1.92          2.45         3.07 o                         
  13   0   0         12.98         12.39         2.20 o                         
   1   1   0        757.76        725.72         7.79 o                         
   2   1   0        548.02        542.49         5.97 o                         
   3   1   0       1355.58       1400.61        11.61 o                         
   4   1   0        201.63        180.17         3.54 o                         
   5   1   0        280.19        294.83         5.15 o                         
   6   1   0          5.77          4.80         0.93 o                         
   7   1   0         19.40         17.40         1.23 o                         
   8   1   0         43.14         39.85         1.77 o                         
   9   1   0         87.93         85.76         2.35 o                         
  10   1   0          1.88          3.20         2.58 o                         
  11   1   0          4.49          3.65         1.45 o                         
  12   1   0          0.00         -2.29         4.22 o                         
  13   1   0          0.00         -6.38         6.38 o                         
   0   2   0       2312.31       2062.73        11.17 o                         
   1   2   0       4100.72       3667.90        74.42 o                         
   2   2   0       1773.95       1706.27        13.44 o                         
   3   2   0        384.33        380.41        13.57 o                         
   4   2   0         16.99         16.50         0.79 o                         
   5   2   0        191.50        184.80         7.42 o                         
   6   2   0        214.78        215.76         5.30 o                         
   7   2   0        217.52        212.45        11.26 o                         
   8   2   0        103.24        108.10         2.97 o                         
   9   2   0        107.17        109.10         2.56 o                         
  10   2   0          6.09          5.43         1.87 o                         
  11   2   0          2.28          2.36         1.78 o                         
  12   2   0          0.28         -3.79         4.07 o                         
  13   2   0          1.46          0.36         2.40 o                         
   1   3   0        320.63        278.89         4.14 o                         
   2   3   0          1.94          6.08         2.55 o                         
   3   3   0       1272.69       1281.84        25.23 o                         
   4   3   0        150.84        161.60         3.57 o                         
   5   3   0          3.92          5.27         1.91 o                         
   6   3   0        504.93        508.56        10.62 o                         
   7   3   0         25.81         26.43         1.42 o                         
   8   3   0         27.57         30.69         1.60 o                         
   9   3   0         12.59         11.85         2.93 o                         
  10   3   0         15.11         16.47         1.52 o                         
  11   3   0          6.96          4.02         1.56 o                         
  12   3   0          0.31         -2.46         2.83 o                         
  13   3   0          1.96         -4.62         4.62 o                         
   0   4   0       8994.14       7683.12        30.52 o                         
   1   4   0      15915.06      12927.88       537.28 o                         
   2   4   0       4051.98       3704.25        62.50 o                         
   3   4   0        384.40        351.68        16.31 o                         
   4   4   0        969.55       1104.78        14.24 o                         
   5   4   0        863.87        884.93        14.88 o                         
   6   4   0        217.60        231.79         5.23 o                         
   7   4   0          3.53          0.58         1.73 o                         
   8   4   0          0.19         -0.59         1.57 o                         
   9   4   0         91.45         93.03         2.45 o                         
  10   4   0          0.27          2.15         2.17 o                         
  11   4   0          1.98         -4.36         5.53 o                         
  12   4   0          0.02         -1.67         1.67 o                         
  13   4   0          0.80         -1.16         2.00 o                         
   1   5   0       2930.31       2638.19        52.30 o                         
   2   5   0       2185.25       2095.76        58.30 o                         
   3   5   0         94.50         98.33         2.06 o                         
   4   5   0        720.91        728.19        10.73 o                         
   5   5   0        327.56        335.68        13.26 o                         
   6   5   0          6.38          6.10         0.93 o                         
   7   5   0         43.92         44.69         1.59 o                         
   8   5   0         58.81         59.12         2.00 o                         
   9   5   0         40.93         41.40         1.88 o                         
  10   5   0          3.78          0.79         3.72 o                         
  11   5   0          2.26         -1.11         2.16 o                         
  12   5   0         16.53         16.59         2.13 o                         
  13   5   0          1.09          3.38         2.55 o                         
   0   6   0       1109.45       1092.61        14.46 o                         
   1   6   0        117.14        132.12         2.79 o                         
   2   6   0         54.26         53.45         1.11 o                         
   3   6   0         20.42         21.18         0.84 o                         
   4   6   0          0.36         -0.29         2.05 o                         
   5   6   0         47.89         54.35         1.47 o                         
   6   6   0          2.83          1.96         1.28 o                         
   7   6   0         19.14         19.36         2.50 o                         
   8   6   0         98.62         83.22         2.25 o                         
   9   6   0          1.31          0.15         1.63 o                         
  10   6   0          0.11         -1.56         3.84 o                         
  11   6   0          6.64          8.03         1.49 o                         
  12   6   0          5.94         -3.44         5.33 o                         
   1   7   0        635.60        656.98        15.68 o                         
   2   7   0         23.59         21.77         0.85 o                         
   3   7   0         22.18         29.37         1.00 o                         
   4   7   0        302.46        335.63        15.32 o                         
   5   7   0        178.28        204.21         4.35 o                         
   6   7   0         69.45         82.74         4.51 o                         
   7   7   0          8.62          9.77         1.39 o                         
   8   7   0         42.64         42.70         1.89 o                         
   9   7   0          0.03         -3.28         3.28 o                         
  10   7   0         17.49         18.06         1.67 o                         
  11   7   0          0.36         -1.16         4.03 o                         
  12   7   0         11.69          9.99         6.21 o                         
   0   8   0       2258.90       2372.60        24.77 o                         
   1   8   0         50.90         46.65         1.98 o                         
   2   8   0       2321.25       2251.09        18.07 o                         
   3   8   0       4052.22       3897.14       148.95 o                         
   4   8   0       1034.04       1034.32        18.77 o                         
   5   8   0          1.97          1.80         1.11 o                         
   6   8   0          2.36          2.23         1.36 o                         
   7   8   0          1.05         -1.37         1.37 o                         
   8   8   0        109.28         97.83         3.60 o                         
   9   8   0         20.25         15.52         1.65 o                         
  10   8   0          0.03         -0.47         1.42 o                         
  11   8   0          0.19         -1.18         2.92 o                         
  12   8   0          0.69         -3.59         4.65 o                         
   1   9   0        127.50        150.52         3.60 o                         
   2   9   0         45.03         43.53         1.16 o                         
   3   9   0        432.89        404.91        10.21 o                         
   4   9   0        198.08        178.99         3.73 o                         
   5   9   0        162.15        159.49         4.09 o                         
   6   9   0          6.93          6.19         1.15 o                         
   7   9   0          6.25          6.79         1.26 o                         
   8   9   0         59.76         53.71         2.08 o                         
   9   9   0         60.46         47.86         3.86 o                         
  10   9   0          0.02         -4.37         4.37 o                         
  11   9   0          1.79          0.53         2.10 o                         
  12   9   0          0.44          0.70         2.78 o                         
   0  10   0        250.27        276.02         7.10 o                         
   1  10   0         19.52         20.69         0.96 o                         
   2  10   0          5.62          4.84         2.93 o                         
   3  10   0        378.19        423.25         6.60 o                         
   4  10   0          2.37          1.31         1.39 o                         
   5  10   0        147.67        132.69         2.71 o                         
   6  10   0         42.51         36.83         2.45 o                         
   7  10   0         64.82         58.52         2.00 o                         
   8  10   0          0.14         -2.46         3.38 o                         
   9  10   0         16.01         12.59         1.50 o                         
  10  10   0          0.03          0.45         3.50 o                         
  11  10   0         19.72         21.88         2.06 o                         
  12  10   0          2.19          0.59         2.75 o                         
   1  11   0        148.14        170.54         3.50 o                         
   2  11   0         56.19         53.74         1.73 o                         
   3  11   0         54.51         53.81         1.54 o                         
   4  11   0        287.29        289.19         6.17 o                         
   5  11   0         49.09         51.80         1.80 o                         
   6  11   0         15.24         17.33         1.39 o                         
   7  11   0         78.32         73.31         2.21 o                         
   8  11   0          8.15          8.51         3.80 o                         
   9  11   0         11.52          9.88         1.55 o                         
  10  11   0          0.26         -2.92         4.28 o                         
  11  11   0          3.04          2.69         1.91 o                         
  12  11   0         10.97          7.58         3.30 o                         
   0  12   0         20.16         18.06         1.65 o                         
   1  12   0        337.08        324.16         6.07 o                         
   2  12   0        499.66        465.18         7.28 o                         
   3  12   0        191.57        189.07         4.14 o                         
   4  12   0        208.50        216.24         9.84 o                         
   5  12   0        195.16        189.72         5.39 o                         
   6  12   0          5.94          3.73         4.44 o                         
   7  12   0         15.59         15.20         1.50 o                         
   8  12   0          2.41          3.70         3.04 o                         
   9  12   0          0.09         -1.07         1.71 o                         
  10  12   0          4.24         -0.89         3.97 o                         
  11  12   0          5.53          5.13         2.67 o                         
   1  13   0        228.32        248.71         5.56 o                         
   2  13   0         19.80         23.39         1.34 o                         
   3  13   0         64.39         69.76         1.89 o                         
   4  13   0       1705.75       1597.74        21.46 o                         
   5  13   0          0.15         -1.25         3.07 o                         
   6  13   0         28.26         29.13         1.65 o                         
   7  13   0          6.73          4.26         3.65 o                         
   8  13   0          1.10         -1.08         1.87 o                         
   9  13   0         20.91         24.18         2.61 o                         
  10  13   0          0.44          4.33         2.07 o                         
  11  13   0          7.05          5.72         3.01 o                         
   0  14   0         12.25          5.56         1.62 o                         
   1  14   0         37.71         35.90         1.49 o                         
   2  14   0         45.04         44.26         1.87 o                         
   3  14   0        269.15        257.41         6.99 o                         
   4  14   0          2.68          1.99         1.83 o                         
   5  14   0        208.06        196.48         5.89 o                         
   6  14   0         33.47         32.74         2.12 o                         
   7  14   0          2.00          1.56         4.14 o                         
   8  14   0          0.27         -2.42         5.03 o                         
   9  14   0          1.41         -2.15         4.48 o                         
  10  14   0          6.56          6.12         2.58 o                         
  11  14   0         24.26         28.68         2.77 o                         
   1  15   0          2.16         -2.13         2.61 o                         
   2  15   0          9.47         12.03         1.24 o                         
   3  15   0        142.01        125.94         4.19 o                         
   4  15   0        160.72        155.67         3.69 o                         
   5  15   0         35.01         36.76         3.67 o                         
   6  15   0         34.34         34.67         1.92 o                         
   7  15   0          9.16          8.01         1.51 o                         
   8  15   0          1.37          0.05         1.91 o                         
   9  15   0          0.29         -3.69         3.69 o                         
  10  15   0          1.96          2.48         2.58 o                         
   0  16   0         73.84         75.18         2.93 o                         
   1  16   0          4.71          3.20         4.25 o                         
   2  16   0         60.20         55.37         2.88 o                         
   3  16   0         68.05         62.41         2.11 o                         
   4  16   0          4.41          3.73         1.39 o                         
   5  16   0          4.83          4.14         2.14 o                         
   6  16   0          2.40          1.90         1.86 o                         
   7  16   0         45.33         46.77         3.49 o                         
   8  16   0         13.01         14.77         1.78 o                         
   9  16   0          5.06          1.95         1.84 o                         
  10  16   0          0.00         -1.90         2.06 o                         
   1  17   0          5.08          1.23         3.57 o                         
   2  17   0          0.02          0.09         2.86 o                         
   3  17   0          5.52          3.68         1.29 o                         
   4  17   0          0.54         -0.16         1.64 o                         
   5  17   0         91.81         85.97         2.63 o                         
   6  17   0         28.96         25.47         1.87 o                         
   7  17   0         14.08         15.89         1.87 o                         
   8  17   0          0.14         -0.62         4.18 o                         
   9  17   0          0.74          0.72         4.08 o                         
   0  18   0          0.45          0.00         4.44 o                         
   1  18   0         13.69          9.85         5.41 o                         
   2  18   0          0.05         -0.33         3.00 o                         
   3  18   0          0.22         -0.69         3.58 o                         
   4  18   0          0.73         -0.33         3.56 o                         
   5  18   0         12.85          6.00         1.70 o                         
   6  18   0          0.57         -0.28         1.89 o                         
   7  18   0         10.94          9.07         3.04 o                         
   8  18   0          0.01          0.48         2.94 o                         
   9  18   0          3.39         -3.56         5.22 o                         
   1  19   0         11.93          8.91         1.49 o                         
   2  19   0          0.30         -3.77         3.77 o                         
   3  19   0          1.36          0.30         1.73 o                         
   4  19   0          1.08         -1.58         1.86 o                         
   5  19   0          1.39         -4.49         4.49 o                         
   6  19   0          3.55          3.33         1.63 o                         
   7  19   0          2.48          1.64         2.01 o                         
   8  19   0          0.17          0.88         2.62 o                         
   9  19   0          6.51         -2.20         8.39 o                         
   0  20   0          8.08          1.80         2.17 o                         
   1  20   0         12.92         11.87         1.60 o                         
   2  20   0         11.15          6.94         1.57 o                         
   3  20   0         19.12         25.67         2.34 o                         
   4  20   0          2.51          3.72         1.49 o                         
   5  20   0         12.47         11.70         1.85 o                         
   6  20   0          0.02         -1.71         3.08 o                         
   7  20   0          3.95          3.38         1.92 o                         
   8  20   0         28.24         33.95         2.70 o                         
   1  21   0         19.17         11.19         4.34 o                         
   2  21   0          0.02         -1.89         1.89 o                         
   3  21   0          1.50          1.55         1.93 o                         
   4  21   0         32.34         29.02         2.31 o                         
   5  21   0          0.16          1.78         2.06 o                         
   6  21   0          0.04         -3.06         3.53 o                         
   7  21   0          6.41          5.22         1.94 o                         
   0  22   0          0.00         -7.05         7.05 o                         
   1  22   0          0.08         -3.32         3.72 o                         
   2  22   0          0.07          0.76         3.33 o                         
   3  22   0          1.86         -0.55         2.62 o                         
   4  22   0          2.78          4.75         1.65 o                         
   5  22   0          8.19          7.58         2.04 o                         
   6  22   0          0.80         -3.11         4.83 o                         
   1  23   0          3.95          6.36         2.30 o                         
   2  23   0          0.52         -0.73         3.61 o                         
   3  23   0          0.71          0.37         2.19 o                         
   4  23   0          4.09          7.90         4.97 o                         
   5  23   0          1.25         -1.19         1.87 o                         
   6  23   0          1.72          2.67         4.88 o                         
   0  24   0          0.04         -2.69         2.69 o                         
   1  24   0          1.84          3.27         2.84 o                         
   2  24   0          0.70         -5.59         5.59 o                         
   3  24   0          0.20          2.83         2.03 o                         
   4  24   0          0.02         -2.16         2.83 o                         
   1  25   0          0.62          0.20         5.19 o                         
   2  25   0          1.38          1.96         4.69 o                         
   3  25   0          1.07          0.97         5.25 o                         
 -13   1   1          1.97          7.55         2.60 o                         
 -12   1   1          0.34          1.83         2.00 o                         
 -11   1   1          1.61          3.83         2.00 o                         
 -10   1   1          3.05         -5.04         5.04 o                         
  -9   1   1         35.84         36.14         2.36 o                         
  -8   1   1        270.34        275.74         7.69 o                         
  -7   1   1         68.42         70.80         2.58 o                         
  -6   1   1          1.06         -0.38         3.56 o                         
  -5   1   1        500.39        500.74        13.03 o                         
  -4   1   1         53.29         59.74         1.70 o                         
  -3   1   1         44.75         61.73         1.79 o                         
  -2   1   1        162.55        163.81         3.62 o                         
  -1   1   1        191.60        159.79         4.20 o                         
   0   1   1        389.62        354.54         5.40 o                         
   1   1   1         15.74         24.17         0.86 o                         
   2   1   1        836.81        851.34        11.86 o                         
   3   1   1       1448.22       1482.45        18.15 o                         
   4   1   1          0.14         -1.38         2.73 o                         
   5   1   1         38.45         44.25         1.68 o                         
   6   1   1         81.06         81.36         2.78 o                         
   7   1   1        178.70        161.19         4.48 o                         
   8   1   1        286.99        273.62         8.07 o                         
   9   1   1          0.63          1.97         3.42 o                         
  10   1   1          3.84         -1.51         6.31 o                         
  11   1   1          9.56          9.64         2.34 o                         
  12   1   1          0.82         -2.43         2.46 o                         
 -13   2   1          2.28         -7.65         7.65 o                         
 -12   2   1          4.99          6.01         2.52 o                         
 -11   2   1          0.68          2.56         1.91 o                         
 -10   2   1         18.64         21.10         2.16 o                         
  -9   2   1        147.47        144.99         4.44 o                         
  -8   2   1         10.55         16.72         2.06 o                         
  -7   2   1         87.68         86.87         2.80 o                         
  -6   2   1        201.05        214.57         5.65 o                         
  -5   2   1        812.09        777.86        16.29 o                         
  -4   2   1         72.77         60.83         1.74 o                         
  -3   2   1        107.38        115.93         3.81 o                         
  -2   2   1      10298.91       8935.18        35.68 o                         
  -1   2   1       2557.54       2452.76        16.06 o                         
   0   2   1       5000.96       4560.44        20.59 o                         
   1   2   1        621.16        593.26         8.78 o                         
   2   2   1       2732.24       2659.74        21.43 o                         
   3   2   1        734.56        677.48        12.74 o                         
   4   2   1        270.44        274.15         6.59 o                         
   5   2   1       1002.34       1046.55        19.91 o                         
   6   2   1         35.21         36.87         1.98 o                         
   7   2   1        130.27        128.73         4.09 o                         
   8   2   1          0.17          2.92         4.47 o                         
   9   2   1         19.22         19.98         2.25 o                         
  10   2   1         29.22         30.14         2.79 o                         
  11   2   1          3.23          0.00         6.73 o                         
  12   2   1          1.65         -4.87         5.92 o                         
 -13   3   1          0.37         -6.65         6.65 o                         
 -12   3   1          6.69          9.61         2.31 o                         
 -11   3   1          2.89          4.45         2.06 o                         
 -10   3   1          1.63          0.62         1.78 o                         
  -9   3   1         83.65         85.24         3.25 o                         
  -8   3   1        225.94        216.08         5.95 o                         
  -7   3   1        126.92        117.17         3.45 o                         
  -6   3   1        189.77        166.30         5.16 o                         
  -5   3   1        187.31        241.45         6.62 o                         
  -4   3   1        690.00        805.33        15.00 o                         
  -3   3   1       2593.88       2547.03        23.24 o                         
  -2   3   1       5108.28       5064.08        28.48 o                         
  -1   3   1       1062.12        928.46        10.95 o                         
   0   3   1       4806.97       4518.42        23.23 o                         
   1   3   1       1422.10       1420.78        14.41 o                         
   2   3   1        661.07        657.01        11.20 o                         
   3   3   1       2201.48       2106.78        22.66 o                         
   4   3   1        178.43        211.97         6.02 o                         
   5   3   1         48.11         44.97         1.80 o                         
   6   3   1         10.36         17.64         1.55 o                         
   7   3   1         78.27         73.49         2.85 o                         
   8   3   1        104.13        107.43         3.84 o                         
   9   3   1         51.73         51.37         3.06 o                         
  10   3   1          0.85         -3.83         5.03 o                         
  11   3   1          7.65          9.25         2.32 o                         
  12   3   1          1.52          1.96         6.04 o                         
 -13   4   1          0.46         -0.87         2.74 o                         
 -12   4   1         26.88         29.50         3.11 o                         
 -11   4   1          2.14          1.66         5.86 o                         
 -10   4   1          2.97          0.00         2.00 o                         
  -9   4   1         43.85         46.76         2.60 o                         
  -8   4   1          7.77          7.22         1.66 o                         
  -7   4   1         54.94         63.11         2.52 o                         
  -6   4   1          4.17          4.54         1.40 o                         
  -5   4   1         82.69         98.54         2.89 o                         
  -4   4   1       1879.55       2118.23        24.82 o                         
  -3   4   1       3035.72       3154.24        27.00 o                         
  -2   4   1       1563.97       1572.71        17.10 o                         
  -1   4   1       1314.45       1398.43        14.80 o                         
   0   4   1        915.85        884.59        11.68 o                         
   1   4   1       3618.04       3475.57        24.27 o                         
   2   4   1         24.46         37.88         1.27 o                         
   3   4   1         67.62         72.89         2.00 o                         
   4   4   1       1899.80       2066.77        25.90 o                         
   5   4   1        298.87        339.70         8.35 o                         
   6   4   1        144.67        148.78         4.42 o                         
   7   4   1         44.01         44.24         2.37 o                         
   8   4   1          1.05         -4.11         4.11 o                         
   9   4   1          1.62          5.14         1.81 o                         
  10   4   1         19.32         17.16         2.42 o                         
  11   4   1          3.33         -4.42         6.91 o                         
  12   4   1          9.03          9.83         3.18 o                         
 -13   5   1          0.10          2.11         7.01 o                         
 -12   5   1          2.88          5.11         2.49 o                         
 -11   5   1          8.11          8.53         2.12 o                         
 -10   5   1         18.38         21.70         2.44 o                         
  -9   5   1          7.30         -4.48         5.61 o                         
  -8   5   1         93.67         92.52         3.18 o                         
  -7   5   1         51.08         50.64         2.48 o                         
  -6   5   1         68.32         57.79         2.26 o                         
  -5   5   1        290.36        345.68         8.24 o                         
  -4   5   1        693.77        741.46        15.33 o                         
  -3   5   1       1324.09       1453.09        19.29 o                         
  -2   5   1         11.00         12.23         1.05 o                         
  -1   5   1        205.97        215.55         4.67 o                         
   0   5   1        500.23        548.56        10.16 o                         
   1   5   1       2507.40       2366.01        21.54 o                         
   2   5   1        699.89        705.43        12.93 o                         
   3   5   1        116.34        135.55         4.68 o                         
   4   5   1        412.43        429.48         8.76 o                         
   5   5   1         17.74         17.54         1.56 o                         
   6   5   1          0.83         -1.81         3.73 o                         
   7   5   1        230.08        221.65         6.84 o                         
   8   5   1        170.16        171.13         5.14 o                         
   9   5   1         17.39         14.12         2.05 o                         
  10   5   1          1.91         -1.36         2.18 o                         
  11   5   1          2.78         -2.67         6.35 o                         
  12   5   1         11.59         10.96         3.09 o                         
 -13   6   1          0.09          4.28         7.72 o                         
 -12   6   1          7.62          8.87         2.65 o                         
 -11   6   1          1.92          4.15         2.00 o                         
 -10   6   1          1.75          1.50         1.92 o                         
  -9   6   1          1.47         -1.98         4.71 o                         
  -8   6   1          3.63          2.86         1.57 o                         
  -7   6   1          2.94          1.98         3.36 o                         
  -6   6   1        177.09        168.66         5.49 o                         
  -5   6   1        482.53        575.99        15.33 o                         
  -4   6   1        136.91        143.62         4.24 o                         
  -3   6   1        264.63        293.37         6.53 o                         
  -2   6   1          1.45         -2.74         2.85 o                         
  -1   6   1         63.75         57.36         1.70 o                         
   0   6   1        745.54        736.02        12.61 o                         
   1   6   1        938.00        906.61        14.33 o                         
   2   6   1        225.95        265.38         6.05 o                         
   3   6   1        245.38        269.89         6.69 o                         
   4   6   1        178.92        195.29         6.25 o                         
   5   6   1          8.23          8.19         1.34 o                         
   6   6   1         42.14         39.84         2.11 o                         
   7   6   1         25.33         22.99         1.94 o                         
   8   6   1          1.56         -4.97         4.97 o                         
   9   6   1          1.00         -4.23         5.19 o                         
  10   6   1         12.79          7.72         2.37 o                         
  11   6   1          2.15         -2.72         6.82 o                         
  12   6   1          0.55         -1.03         2.74 o                         
 -12   7   1         10.93         12.29         3.16 o                         
 -11   7   1          1.76          0.75         2.09 o                         
 -10   7   1         12.31         11.52         2.16 o                         
  -9   7   1         15.01         11.89         2.03 o                         
  -8   7   1         22.16         16.82         2.08 o                         
  -7   7   1         17.92         22.54         1.83 o                         
  -6   7   1         20.10         17.30         1.79 o                         
  -5   7   1         24.26         24.61         1.74 o                         
  -4   7   1       1062.83       1107.20        20.06 o                         
  -3   7   1        637.51        730.78        15.05 o                         
  -2   7   1        215.49        250.51         5.97 o                         
  -1   7   1        139.16        133.83         4.31 o                         
   0   7   1        483.31        447.28        10.70 o                         
   1   7   1         72.06         73.30         2.51 o                         
   2   7   1        284.00        310.52         6.86 o                         
   3   7   1        655.56        691.61        15.41 o                         
   4   7   1        302.66        305.12         7.73 o                         
   5   7   1         90.83         91.07         2.70 o                         
   6   7   1          2.35          3.85         1.36 o                         
   7   7   1         22.47         24.65         2.22 o                         
   8   7   1         30.70         31.60         2.33 o                         
   9   7   1          2.27          2.99         1.77 o                         
  10   7   1          0.13          0.00         1.93 o                         
  11   7   1          0.07         -3.68         6.11 o                         
  12   7   1          1.74          3.30         2.70 o                         
 -12   8   1          0.66          3.97         2.53 o                         
 -11   8   1          0.00         -1.14         2.21 o                         
 -10   8   1          5.26          7.35         2.12 o                         
  -9   8   1          8.00          1.10         1.97 o                         
  -8   8   1         24.72         23.57         2.15 o                         
  -7   8   1          1.01          1.07         4.21 o                         
  -6   8   1          9.74          2.85         4.80 o                         
  -5   8   1         78.93         74.38         2.51 o                         
  -4   8   1          3.13          3.58         1.21 o                         
  -3   8   1        197.42        202.32         6.00 o                         
  -2   8   1         51.94         44.01         1.62 o                         
  -1   8   1          4.70         10.53         1.05 o                         
   0   8   1        159.56        158.64         4.96 o                         
   1   8   1          4.26         -1.64         3.13 o                         
   2   8   1          2.00          0.41         0.95 o                         
   3   8   1         35.02         28.34         1.46 o                         
   4   8   1          0.56         -0.61         1.15 o                         
   5   8   1        147.58        121.55         3.77 o                         
   6   8   1         36.26         37.58         2.25 o                         
   7   8   1          5.69          4.68         1.80 o                         
   8   8   1         28.50         21.07         2.24 o                         
   9   8   1         20.08         19.95         2.30 o                         
  10   8   1          7.59         10.00         2.12 o                         
  11   8   1          3.33          4.84         2.32 o                         
  12   8   1          3.11          0.00         7.36 o                         
 -12   9   1          4.08          2.03         7.16 o                         
 -11   9   1          4.01          4.79         2.43 o                         
 -10   9   1          1.16          3.37         2.13 o                         
  -9   9   1          0.95          2.16         5.13 o                         
  -8   9   1         65.23         58.36         2.77 o                         
  -7   9   1         11.46          7.57         1.82 o                         
  -6   9   1         48.26         43.07         2.32 o                         
  -5   9   1          0.69          1.38         1.41 o                         
  -4   9   1         50.58         43.81         1.99 o                         
  -3   9   1         37.49         34.90         1.63 o                         
  -2   9   1        720.72        719.60        15.47 o                         
  -1   9   1          0.92         -2.35         3.11 o                         
   0   9   1       1140.01       1215.11        19.37 o                         
   1   9   1        471.29        497.29        12.89 o                         
   2   9   1         30.41         31.72         1.56 o                         
   3   9   1        116.89        100.37         3.12 o                         
   4   9   1          0.06         -1.65         3.55 o                         
   5   9   1         12.88         11.04         1.64 o                         
   6   9   1        257.75        249.13         7.29 o                         
   7   9   1         15.49         14.42         2.18 o                         
   8   9   1         92.35         96.76         3.57 o                         
   9   9   1          7.22          3.06         2.03 o                         
  10   9   1          0.78         -0.87         5.54 o                         
  11   9   1          2.73          1.28         2.70 o                         
  12   9   1          0.13         -1.98         2.66 o                         
 -12  10   1          0.00          2.94         2.57 o                         
 -11  10   1          7.09          7.56         2.65 o                         
 -10  10   1         14.91         19.15         2.63 o                         
  -9  10   1         28.38         27.83         2.53 o                         
  -8  10   1         37.67         33.65         2.58 o                         
  -7  10   1         16.27          2.34         5.47 o                         
  -6  10   1          0.00          1.55         3.70 o                         
  -5  10   1        689.33        707.62        19.21 o                         
  -4  10   1       1177.23       1170.88        23.03 o                         
  -3  10   1        120.82        143.05         4.12 o                         
  -2  10   1        339.00        339.38         8.07 o                         
  -1  10   1        859.89        890.06        17.53 o                         
   0  10   1        154.29        190.28         6.11 o                         
   1  10   1        776.52        872.52        17.93 o                         
   2  10   1       1104.34       1040.89        20.09 o                         
   3  10   1          0.49          1.19         3.42 o                         
   4  10   1         30.49         27.72         1.82 o                         
   5  10   1          5.33          4.78         1.58 o                         
   6  10   1          1.30         -4.50         5.09 o                         
   7  10   1         26.23         31.24         2.37 o                         
   8  10   1          2.20          0.00         4.87 o                         
   9  10   1          0.01          0.00         4.76 o                         
  10  10   1          9.10          1.78         6.29 o                         
  11  10   1          7.90          3.46         2.94 o                         
 -12  11   1          3.91          0.53         3.17 o                         
 -11  11   1          7.49          9.28         2.74 o                         
 -10  11   1          0.15         -6.87         6.87 o                         
  -9  11   1         17.56         25.33         2.43 o                         
  -8  11   1         36.45         32.22         2.60 o                         
  -7  11   1         31.70         29.52         2.38 o                         
  -6  11   1        144.08        137.56         3.87 o                         
  -5  11   1          0.39          1.96         3.53 o                         
  -4  11   1        165.40        163.10         5.00 o                         
  -3  11   1        223.06        213.97         5.74 o                         
  -2  11   1          4.79         -3.38         3.38 o                         
  -1  11   1        566.27        549.78        14.82 o                         
   0  11   1          3.83         13.14         1.43 o                         
   1  11   1       1139.53       1206.11        22.00 o                         
   2  11   1          0.95          2.21         1.40 o                         
   3  11   1        207.97        202.94         5.77 o                         
   4  11   1          5.17         11.05         1.60 o                         
   5  11   1         49.90         48.77         2.48 o                         
   6  11   1          9.28         12.67         1.87 o                         
   7  11   1         61.22         54.60         2.94 o                         
   8  11   1         13.18         15.87         2.14 o                         
   9  11   1         14.69         11.28         2.36 o                         
  10  11   1          2.30         -0.92         6.71 o                         
  11  11   1          5.73          6.83         3.12 o                         
 -11  12   1          0.21         -2.95         2.95 o                         
 -10  12   1          0.00         -0.89         6.81 o                         
  -9  12   1          1.80         -3.22         5.34 o                         
  -8  12   1          0.99          0.72         1.83 o                         
  -7  12   1          1.06          0.00         4.79 o                         
  -6  12   1        123.33        126.67         4.13 o                         
  -5  12   1         31.67         31.93         2.38 o                         
  -4  12   1          0.24          2.37         4.00 o                         
  -3  12   1         38.68         36.23         2.07 o                         
  -2  12   1          2.26          2.42         3.96 o                         
  -1  12   1          1.93         -0.79         4.09 o                         
   0  12   1          7.06          8.64         1.49 o                         
   1  12   1         86.34         87.57         2.64 o                         
   2  12   1          4.79          0.43         3.68 o                         
   3  12   1          6.68          4.76         1.62 o                         
   4  12   1         14.90         13.08         1.85 o                         
   5  12   1        304.43        291.62        10.01 o                         
   6  12   1         72.62         67.94         3.09 o                         
   7  12   1          5.73         -5.29         5.29 o                         
   8  12   1          0.98          0.98         1.87 o                         
   9  12   1         17.45         23.52         2.62 o                         
  10  12   1          7.09          0.81         2.70 o                         
  11  12   1         13.84         24.83         3.41 o                         
 -11  13   1         34.20         54.41         3.95 o                         
 -10  13   1          5.07          2.23         2.32 o                         
  -9  13   1          5.23          8.50         2.11 o                         
  -8  13   1         22.54         20.10         2.42 o                         
  -7  13   1          0.08         -5.13         5.13 o                         
  -6  13   1          4.69          4.71         1.95 o                         
  -5  13   1        211.31        208.26         6.88 o                         
  -4  13   1         12.05         17.63         2.09 o                         
  -3  13   1        226.04        217.19         6.58 o                         
  -2  13   1          7.08          5.38         1.62 o                         
  -1  13   1          8.95          6.27         1.63 o                         
   0  13   1         38.07         38.73         2.13 o                         
   1  13   1         39.87         36.28         2.09 o                         
   2  13   1         84.24         85.30         2.83 o                         
   3  13   1        100.68        102.60         3.29 o                         
   4  13   1        276.56        266.24         7.48 o                         
   5  13   1        307.68        294.45         8.69 o                         
   6  13   1          2.71          0.56         1.82 o                         
   7  13   1          2.90          0.72         4.70 o                         
   9  13   1          1.74         -0.89         5.24 o                         
  10  13   1          4.41          9.03         2.61 o                         
  11  13   1          8.16         15.42         3.33 o                         
 -11  14   1          8.48          9.62         3.49 o                         
 -10  14   1          1.11         -4.76         7.44 o                         
  -9  14   1         14.97         20.81         2.62 o                         
  -8  14   1          2.49          5.32         2.20 o                         
  -7  14   1          1.13          2.16         5.15 o                         
  -6  14   1          9.39          0.00         5.79 o                         
  -5  14   1         38.63         39.72         2.53 o                         
  -4  14   1        129.30        126.09         3.75 o                         
  -3  14   1         21.26         25.29         2.17 o                         
  -2  14   1         48.49         40.99         2.32 o                         
  -1  14   1          9.98         10.01         1.67 o                         
   0  14   1          2.62          5.76         1.51 o                         
   1  14   1         35.49         42.62         2.31 o                         
   2  14   1         14.15         17.16         1.89 o                         
   3  14   1         58.65         57.80         2.80 o                         
   4  14   1         54.93         42.15         2.89 o                         
   5  14   1          2.35         -0.63         5.33 o                         
   6  14   1          4.87          3.36         1.92 o                         
   7  14   1         10.87          9.99         2.13 o                         
   8  14   1          8.59          5.00         2.28 o                         
   9  14   1          0.21          1.85         5.24 o                         
  10  14   1          0.38         -5.11         5.11 o                         
 -10  15   1          1.82         -0.98         2.85 o                         
  -9  15   1          1.92          3.60         5.70 o                         
  -8  15   1          0.92          0.83         6.47 o                         
  -7  15   1          6.40          3.03         5.46 o                         
  -6  15   1         18.34         21.99         2.31 o                         
  -5  15   1          4.79          1.95         1.88 o                         
  -4  15   1         91.95         94.48         3.30 o                         
  -3  15   1         29.75         26.39         2.21 o                         
  -2  15   1          0.23         -1.04         3.96 o                         
  -1  15   1         97.66        101.24         3.34 o                         
   0  15   1        151.67        153.52         5.13 o                         
   1  15   1        147.62        151.13         4.62 o                         
   2  15   1         43.23         44.69         2.53 o                         
   3  15   1         36.63         34.09         2.40 o                         
   4  15   1         58.65         50.46         2.99 o                         
   5  15   1        115.09        105.44         3.85 o                         
   6  15   1          0.42          2.92         5.27 o                         
   7  15   1          1.18          1.36         2.04 o                         
   8  15   1          0.84         -0.87         5.16 o                         
   9  15   1          0.71          3.44         2.16 o                         
  10  15   1          3.34          5.29         3.15 o                         
 -10  16   1          0.34         -7.83         7.83 o                         
  -9  16   1          0.12         -6.89         6.89 o                         
  -8  16   1         13.50         15.58         2.64 o                         
  -7  16   1         12.67         16.06         2.28 o                         
  -6  16   1         12.10         14.97         2.02 o                         
  -5  16   1          3.81         -4.69         5.40 o                         
  -4  16   1         21.46         19.35         2.17 o                         
  -3  16   1         94.99         93.67         3.40 o                         
  -2  16   1          2.43         -1.13         4.49 o                         
  -1  16   1          7.69          3.63         1.76 o                         
   0  16   1          0.56         -4.64         4.64 o                         
   1  16   1          0.19         -1.70         4.49 o                         
   2  16   1          0.28          1.19         4.44 o                         
   3  16   1          8.31          7.65         1.80 o                         
   4  16   1          0.24          0.66         4.63 o                         
   5  16   1        166.15        153.64         4.55 o                         
   6  16   1         20.42         19.18         2.35 o                         
   7  16   1         20.97         18.97         2.65 o                         
   8  16   1          0.90         -1.83         6.22 o                         
   9  16   1          0.71         -6.02         6.95 o                         
  10  16   1          5.92          2.20         8.22 o                         
 -10  17   1          4.40          2.14         8.39 o                         
  -9  17   1          0.81         -2.58         2.58 o                         
  -8  17   1         10.37         13.85         2.71 o                         
  -7  17   1         17.75         17.58         2.73 o                         
  -6  17   1          2.91          2.30         6.09 o                         
  -5  17   1         17.35         17.97         2.31 o                         
  -4  17   1          6.35          4.83         2.03 o                         
  -3  17   1         21.37         21.89         2.23 o                         
  -2  17   1          1.44         -3.03         4.24 o                         
  -1  17   1         20.62         20.18         2.15 o                         
   0  17   1         96.37         79.03         3.12 o                         
   1  17   1         60.27         57.32         2.84 o                         
   2  17   1         34.69         33.00         2.62 o                         
   3  17   1          6.90          1.33         5.94 o                         
   4  17   1         19.47         15.81         2.48 o                         
   5  17   1         61.67         49.82         3.34 o                         
   6  17   1          9.69          8.32         2.34 o                         
   7  17   1          0.06         -4.81         4.81 o                         
   8  17   1         11.52         -1.92         7.30 o                         
   9  17   1          5.22          9.24         2.86 o                         
  -9  18   1          0.85         -1.19         2.76 o                         
  -8  18   1         15.03         15.29         2.97 o                         
  -7  18   1         42.37         51.00         3.49 o                         
  -6  18   1          0.40          1.27         2.15 o                         
  -5  18   1          2.73          0.00         5.54 o                         
  -3  18   1          2.93          2.03         4.53 o                         
  -2  18   1         14.94         17.65         2.28 o                         
  -1  18   1        115.58        110.65         3.85 o                         
   0  18   1          0.03         -0.19         1.92 o                         
   1  18   1          6.61          9.00         1.86 o                         
   2  18   1          0.25         -1.37         4.32 o                         
   3  18   1         28.77         28.64         2.54 o                         
   4  18   1          2.94          1.50         5.31 o                         
   5  18   1          1.64          4.89         2.09 o                         
   6  18   1         11.02          1.71         7.34 o                         
   7  18   1          0.41         -4.63         6.07 o                         
   8  18   1         14.69         14.71         3.27 o                         
   9  18   1          0.09          2.36         2.99 o                         
  -9  19   1          0.00         -1.06         2.88 o                         
  -8  19   1          3.42          2.63         2.83 o                         
  -7  19   1          1.51          0.00         2.36 o                         
  -6  19   1          1.42          5.11         2.11 o                         
  -5  19   1          0.03         -3.98         5.58 o                         
  -4  19   1          8.45          7.10         2.22 o                         
  -3  19   1         34.30         32.64         2.82 o                         
  -2  19   1          7.04          6.25         2.03 o                         
  -1  19   1         14.58          3.49         6.13 o                         
   0  19   1         41.60         34.09         2.64 o                         
   1  19   1          2.51          3.35         1.97 o                         
   2  19   1          1.45          0.74         4.80 o                         
   3  19   1          0.01         -3.80         5.31 o                         
   4  19   1         20.82         23.47         2.63 o                         
   5  19   1          8.43         12.75         2.20 o                         
   6  19   1          0.52          2.71         5.19 o                         
   7  19   1          1.06         -0.42         2.56 o                         
   8  19   1          3.58          4.38         2.82 o                         
  -8  20   1          7.27          6.35         3.21 o                         
  -7  20   1          0.00          3.82         6.90 o                         
  -6  20   1          4.48          0.89         6.24 o                         
  -5  20   1          1.52         -0.84         5.80 o                         
  -4  20   1          4.33         -4.02         5.96 o                         
  -3  20   1         10.62         12.44         2.35 o                         
  -2  20   1          9.73         11.90         2.32 o                         
  -1  20   1          0.07         -2.03         2.03 o                         
   0  20   1          0.03         -2.26         5.38 o                         
   1  20   1          1.02          1.85         2.13 o                         
   2  20   1         23.34         27.52         2.69 o                         
   3  20   1         11.12         12.26         2.10 o                         
   4  20   1          6.37          0.00         6.89 o                         
   5  20   1          4.25          1.78         2.48 o                         
   6  20   1          5.39          5.86         2.39 o                         
   7  20   1          3.34          3.07         6.86 o                         
   8  20   1         14.78         17.02         3.57 o                         
  -7  21   1          4.07         -6.67         6.67 o                         
  -6  21   1          0.06          3.76         7.17 o                         
  -5  21   1          0.06         -0.89         6.09 o                         
  -4  21   1          2.36          0.85         6.00 o                         
  -3  21   1          0.33         -1.30         2.30 o                         
  -2  21   1          3.09          0.81         2.20 o                         
  -1  21   1          0.06          1.60         5.99 o                         
   0  21   1          1.50         -0.81         6.49 o                         
   1  21   1          1.71          4.06         2.07 o                         
   2  21   1          2.15          2.50         5.60 o                         
   3  21   1          0.02         -2.59         6.16 o                         
   4  21   1          0.09         -2.70         5.62 o                         
   5  21   1          2.25          0.95         6.64 o                         
   6  21   1          0.14         -5.03         6.60 o                         
   7  21   1          4.20          4.29         7.28 o                         
  -7  22   1          2.71          1.40         3.12 o                         
  -6  22   1          3.66         -1.99         7.96 o                         
  -5  22   1          1.50          2.82         5.40 o                         
  -4  22   1          6.40          1.80         7.42 o                         
  -3  22   1          1.90         -2.64         6.29 o                         
  -2  22   1          4.70          1.73         5.35 o                         
  -1  22   1          3.70          1.71         5.68 o                         
   0  22   1          1.26          3.44         6.20 o                         
   1  22   1          0.20         -2.60         4.98 o                         
   2  22   1          6.00         -0.89         8.11 o                         
   3  22   1          0.00          1.83         4.67 o                         
   4  22   1          7.77          6.41         2.91 o                         
   5  22   1          3.61          5.68         2.65 o                         
   6  22   1          1.41          3.18         7.11 o                         
  -6  23   1          0.12         -7.34         8.06 o                         
  -5  23   1          1.99         -2.99         7.12 o                         
  -4  23   1          7.07         12.61         2.88 o                         
  -3  23   1          5.29          3.74         7.82 o                         
  -2  23   1          7.49         -7.39         7.39 o                         
  -1  23   1          0.82         -1.82         5.77 o                         
   0  23   1          0.00         -4.59         5.11 o                         
   1  23   1          0.84          0.00         5.06 o                         
   2  23   1          1.17          4.59         2.33 o                         
   3  23   1          0.28          0.00         6.74 o                         
   4  23   1          1.66         -6.07         7.44 o                         
   5  23   1          1.26          2.29         2.74 o                         
  -5  24   1          2.82          2.11         2.92 o                         
  -4  24   1          1.39          3.60         2.77 o                         
  -3  24   1          9.21         11.75         3.21 o                         
  -2  24   1          1.39         -7.03         7.03 o                         
  -1  24   1         10.70         17.49         3.12 o                         
   0  24   1          4.09         10.08         2.88 o                         
   1  24   1         22.16         24.08         3.73 o                         
   2  24   1          1.69          3.01         7.97 o                         
   3  24   1          6.32          4.81         2.88 o                         
   4  24   1          1.10         -2.14         7.72 o                         
  -3  25   1          0.48         -1.58         2.77 o                         
  -2  25   1          1.63         -0.18         2.95 o                         
  -1  25   1          3.94          2.07         7.74 o                         
   0  25   1          8.95         -9.33         9.67 o                         
   1  25   1          1.17         -3.13         7.46 o                         
   2  25   1          0.00         -8.57         8.57 o                         
 -13   0   2         20.18         18.42         3.57 o                         
 -12   0   2          0.27          1.42         2.17 o                         
 -11   0   2          1.96         -5.65         6.50 o                         
 -10   0   2        119.19        124.25         4.08 o                         
  -9   0   2        592.45        577.78        14.39 o                         
  -8   0   2       1970.71       1818.26        32.45 o                         
  -7   0   2       1052.13        973.00        22.34 o                         
  -6   0   2        195.54        220.85         7.14 o                         
  -5   0   2        424.40        472.03        12.68 o                         
  -4   0   2          2.69          0.26         2.56 o                         
  -3   0   2       4421.22       4336.29        30.59 o                         
  -2   0   2         73.94         47.53         1.34 o                         
  -1   0   2       5927.42       5748.12        29.06 o                         
   0   0   2      25874.83      20443.41        54.53 o                         
   1   0   2      10344.63       9037.53        39.04 o                         
   2   0   2        331.97        318.05         8.61 o                         
   3   0   2         11.18         13.08         1.06 o                         
   4   0   2         51.30         58.95         1.75 o                         
   5   0   2        208.48        183.80         5.31 o                         
   6   0   2        184.97        194.74         5.89 o                         
   7   0   2        101.55         96.58         3.22 o                         
   8   0   2        245.03        255.14         7.00 o                         
   9   0   2        249.51        255.52         7.39 o                         
  10   0   2          0.57          0.80         4.48 o                         
  11   0   2          0.00         -1.81         4.79 o                         
  12   0   2          0.41         -6.09         6.09 o                         
 -13   1   2          4.72          3.58         3.09 o                         
 -12   1   2          0.01         -2.73         6.48 o                         
 -11   1   2         19.05         17.64         2.51 o                         
 -10   1   2         29.61         25.13         2.52 o                         
  -9   1   2         17.31         20.73         2.28 o                         
  -8   1   2        402.76        390.09        11.34 o                         
  -7   1   2        165.99        180.12         5.89 o                         
  -6   1   2        138.53        130.11         3.94 o                         
  -5   1   2        701.52        717.48        15.65 o                         
  -4   1   2        581.84        602.02        12.95 o                         
  -3   1   2         23.45         22.71         1.13 o                         
  -2   1   2         47.20         34.26         1.18 o                         
  -1   1   2       1419.37       1355.18        14.38 o                         
   0   1   2      10997.16       9900.93        38.27 o                         
   1   1   2        452.18        438.89         9.06 o                         
   2   1   2         34.45         34.01         1.23 o                         
   3   1   2        388.57        407.19        10.87 o                         
   4   1   2         16.84         12.98         1.17 o                         
   5   1   2         66.85         55.08         2.11 o                         
   6   1   2        124.18        117.46         3.13 o                         
   7   1   2          6.33          9.09         1.79 o                         
   8   1   2        201.93        215.90         5.86 o                         
   9   1   2         45.76         46.15         3.03 o                         
  10   1   2         27.78         26.85         2.62 o                         
  11   1   2          2.96          2.59         2.25 o                         
  12   1   2          0.49          1.03         2.41 o                         
 -13   2   2          0.32         -1.54         2.89 o                         
 -12   2   2          4.70          2.73         4.73 o                         
 -11   2   2         13.80         11.11         2.35 o                         
 -10   2   2          1.09         -2.83         4.36 o                         
  -9   2   2         33.20         39.95         2.58 o                         
  -8   2   2        333.72        356.01        10.45 o                         
  -7   2   2         41.50         42.01         2.10 o                         
  -6   2   2         90.99         89.41         2.63 o                         
  -5   2   2         18.05         13.63         1.20 o                         
  -4   2   2          3.46          0.53         2.80 o                         
  -3   2   2         10.73         11.20         0.94 o                         
  -2   2   2        545.76        591.26        10.69 o                         
  -1   2   2       4927.62       4689.89        27.45 o                         
   0   2   2       1252.33       1178.91        13.79 o                         
   1   2   2       1504.11       1479.87        16.67 o                         
   2   2   2        199.87        205.20         5.17 o                         
   3   2   2        200.78        221.78         5.84 o                         
   4   2   2        113.53        127.40         3.19 o                         
   5   2   2         75.90         76.35         2.34 o                         
   6   2   2         69.10         74.76         2.65 o                         
   7   2   2         37.77         42.36         2.55 o                         
   8   2   2         88.11         87.95         3.41 o                         
   9   2   2         16.93         16.38         2.20 o                         
  10   2   2          3.42          1.62         5.73 o                         
  11   2   2          1.61         -1.82         6.18 o                         
  12   2   2          0.21         -2.07         2.60 o                         
 -13   3   2          0.59         -2.06         6.52 o                         
 -12   3   2          0.11          0.79         2.24 o                         
 -11   3   2          0.97          0.81         4.97 o                         
 -10   3   2         24.87         25.31         2.51 o                         
  -9   3   2        180.19        185.67         5.46 o                         
  -8   3   2         53.82         53.45         2.65 o                         
  -7   3   2         11.50         13.85         1.71 o                         
  -6   3   2        372.20        398.06         9.39 o                         
  -5   3   2         52.49         56.96         1.83 o                         
  -4   3   2        151.32        177.13         4.30 o                         
  -3   3   2        103.04         91.02         2.55 o                         
  -2   3   2        200.73        207.52         4.83 o                         
  -1   3   2        319.60        336.59         7.98 o                         
   0   3   2        526.23        508.03         9.68 o                         
   1   3   2        136.53        120.14         3.90 o                         
   2   3   2        623.83        606.14        12.25 o                         
   3   3   2        859.98        881.16        16.34 o                         
   4   3   2          0.10         -0.34         2.32 o                         
   5   3   2          9.42          8.78         1.35 o                         
   6   3   2        214.54        208.07         6.33 o                         
   7   3   2        124.86        122.45         3.97 o                         
   8   3   2          5.38          3.44         1.82 o                         
   9   3   2          0.32         -2.86         4.40 o                         
  10   3   2         29.78         33.51         2.77 o                         
  11   3   2          0.08          2.75         5.27 o                         
  12   3   2          1.08          3.12         5.98 o                         
 -13   4   2         16.42         15.07         3.43 o                         
 -12   4   2          1.70         -6.98         6.98 o                         
 -11   4   2         51.99         50.74         3.36 o                         
 -10   4   2         41.65         40.63         2.78 o                         
  -9   4   2        311.98        303.68         8.63 o                         
  -8   4   2         66.17         62.58         2.84 o                         
  -7   4   2        174.04        185.04         5.96 o                         
  -6   4   2         34.16         42.53         2.06 o                         
  -5   4   2        164.77        181.53         4.91 o                         
  -4   4   2        296.55        308.29         7.08 o                         
  -3   4   2         64.04         53.36         1.95 o                         
  -2   4   2         16.27         21.52         1.14 o                         
  -1   4   2        839.00        891.12        13.40 o                         
   0   4   2       1037.52        985.65        13.93 o                         
   1   4   2       1779.85       1745.82        19.79 o                         
   2   4   2         68.02         80.26         2.08 o                         
   3   4   2        127.14        157.37         4.30 o                         
   4   4   2         44.37         41.15         1.68 o                         
   5   4   2         63.22         66.61         2.39 o                         
   6   4   2          1.13          3.64         1.38 o                         
   7   4   2         37.09         36.74         2.28 o                         
   8   4   2         12.09         10.02         1.95 o                         
   9   4   2          7.54          9.20         2.19 o                         
  10   4   2          3.50          1.30         2.26 o                         
  11   4   2          0.47         -1.06         2.26 o                         
  12   4   2          0.01         -2.10         6.64 o                         
 -13   5   2          0.00          1.75         2.67 o                         
 -12   5   2         18.74         25.27         3.13 o                         
 -11   5   2          1.01         -0.84         6.10 o                         
 -10   5   2         15.78         15.24         2.25 o                         
  -9   5   2          0.22          1.37         1.74 o                         
  -8   5   2         77.63         72.50         2.85 o                         
  -7   5   2         34.60         35.08         2.17 o                         
  -6   5   2          0.76          2.54         1.34 o                         
  -5   5   2         55.37         51.69         1.96 o                         
  -4   5   2        305.59        344.49         7.65 o                         
  -3   5   2        152.96        176.61         5.25 o                         
  -2   5   2        454.62        490.73        11.07 o                         
  -1   5   2        233.22        241.52         5.38 o                         
   0   5   2         30.60         32.78         1.30 o                         
   1   5   2          1.40          2.09         0.92 o                         
   2   5   2        132.56        147.90         4.86 o                         
   3   5   2        213.06        228.80         6.38 o                         
   4   5   2        561.30        584.73        15.26 o                         
   5   5   2        105.97        106.70         3.52 o                         
   6   5   2          1.28          0.50         2.49 o                         
   7   5   2          8.43         -1.72         5.53 o                         
   8   5   2          0.01          0.74         1.67 o                         
   9   5   2          7.89          9.15         1.85 o                         
  10   5   2          0.41         -1.31         2.27 o                         
  11   5   2          0.01         -4.69         6.56 o                         
  12   5   2          4.62         -8.49         8.88 o                         
 -13   6   2          0.28         -8.02         8.02 o                         
 -12   6   2         37.74         33.36         3.47 o                         
 -11   6   2          4.02          2.80         2.31 o                         
 -10   6   2          0.38          0.11         1.90 o                         
  -9   6   2          6.16          6.41         1.87 o                         
  -8   6   2          1.18         -2.30         4.06 o                         
  -7   6   2        128.34        123.89         4.00 o                         
  -6   6   2        146.83        145.86         4.50 o                         
  -5   6   2         15.30         16.80         1.46 o                         
  -4   6   2         58.23         81.15         2.41 o                         
  -3   6   2         51.29         49.91         1.70 o                         
  -2   6   2          1.16          1.31         0.91 o                         
  -1   6   2        544.94        476.57        11.08 o                         
   0   6   2       2016.03       1961.63        22.26 o                         
   1   6   2         33.01         32.49         1.41 o                         
   2   6   2        217.32        232.05         6.20 o                         
   3   6   2         57.40         58.32         1.83 o                         
   4   6   2        269.38        262.61         7.69 o                         
   5   6   2         51.82         48.22         2.23 o                         
   6   6   2          0.78          2.94         1.41 o                         
   7   6   2          1.13          0.59         3.58 o                         
   8   6   2          0.72          1.79         1.75 o                         
   9   6   2         28.72         29.91         2.46 o                         
  10   6   2          0.32          0.00         5.52 o                         
  11   6   2          5.69          8.97         2.33 o                         
  12   6   2          0.23          2.33         2.82 o                         
 -13   7   2          6.40          7.55         2.85 o                         
 -12   7   2          0.03         -7.16         7.16 o                         
 -11   7   2         14.06         15.13         2.44 o                         
 -10   7   2          0.96         -1.53         6.42 o                         
  -9   7   2         11.03          9.49         1.90 o                         
  -8   7   2        152.35        123.86         3.79 o                         
  -7   7   2         34.67         29.67         2.28 o                         
  -6   7   2         20.58         18.42         1.82 o                         
  -5   7   2         42.37         47.61         2.22 o                         
  -4   7   2         60.44         78.16         2.32 o                         
  -3   7   2        586.67        610.44        14.53 o                         
  -2   7   2         42.89         48.57         1.66 o                         
  -1   7   2        529.56        560.21        12.62 o                         
   0   7   2          2.47         -1.08         3.07 o                         
   1   7   2        160.80        161.81         5.28 o                         
   2   7   2        187.30        189.71         5.85 o                         
   3   7   2         23.10         31.06         1.56 o                         
   4   7   2        103.68        113.14         3.48 o                         
   5   7   2        294.42        321.98         9.32 o                         
   6   7   2          1.56          2.05         1.47 o                         
   7   7   2         16.08         17.43         1.94 o                         
   8   7   2          2.09          3.01         1.68 o                         
   9   7   2          0.38          0.00         4.60 o                         
  10   7   2          2.79          1.99         2.15 o                         
  11   7   2          0.00         -2.40         2.40 o                         
  12   7   2          0.82         -7.23         7.23 o                         
 -12   8   2         33.17         36.23         3.89 o                         
 -11   8   2         25.88         30.04         2.84 o                         
 -10   8   2          3.64          6.09         2.10 o                         
  -9   8   2         10.94         12.86         1.93 o                         
  -8   8   2         92.66         80.46         3.29 o                         
  -7   8   2          9.27         14.90         1.99 o                         
  -6   8   2        382.06        368.05        10.33 o                         
  -5   8   2        341.10        379.61         9.58 o                         
  -4   8   2        262.44        308.72         8.17 o                         
  -3   8   2        283.90        322.45         7.83 o                         
  -2   8   2        165.41        182.26         5.72 o                         
  -1   8   2        208.17        224.49         6.33 o                         
   0   8   2         89.09         98.52         3.26 o                         
   1   8   2        627.20        709.15        15.37 o                         
   2   8   2        228.43        226.89         6.58 o                         
   3   8   2         22.58         22.19         1.55 o                         
   4   8   2         20.78         23.89         1.86 o                         
   5   8   2         13.82         16.17         1.83 o                         
   6   8   2         12.19         10.77         1.96 o                         
   7   8   2          4.78         -0.63         5.51 o                         
   8   8   2         26.83         26.06         2.42 o                         
   9   8   2          6.48          6.79         2.18 o                         
  10   8   2         17.06         23.00         2.50 o                         
  11   8   2          0.04         -1.97         2.42 o                         
 -12   9   2          0.97         -6.04         8.18 o                         
 -11   9   2          1.68         -6.25         6.25 o                         
 -10   9   2          0.26         -0.12         2.01 o                         
  -9   9   2         84.50         80.97         3.47 o                         
  -8   9   2          4.01          1.90         4.26 o                         
  -7   9   2          0.22         -2.82         4.41 o                         
  -6   9   2         16.95         20.04         1.82 o                         
  -5   9   2         62.42         63.47         2.59 o                         
  -4   9   2          4.70          3.73         1.44 o                         
  -3   9   2         42.72         44.59         2.00 o                         
  -2   9   2          7.38         10.19         1.28 o                         
  -1   9   2          1.27          1.63         3.36 o                         
   0   9   2        612.12        703.16        15.89 o                         
   1   9   2         17.09         12.24         1.40 o                         
   2   9   2        213.99        214.46         6.89 o                         
   3   9   2        501.47        497.69        10.58 o                         
   4   9   2         26.33         24.36         1.90 o                         
   5   9   2         54.06         50.03         2.61 o                         
   6   9   2        104.69        101.24         3.34 o                         
   7   9   2          0.01          0.00         4.51 o                         
   8   9   2         51.29         52.67         3.11 o                         
   9   9   2          2.99         -5.70         5.93 o                         
  10   9   2          0.19         -6.83         6.83 o                         
  11   9   2          5.93          1.02         5.68 o                         
 -12  10   2          4.15          4.64         3.16 o                         
 -11  10   2          7.36          4.63         2.46 o                         
 -10  10   2          9.04         14.23         2.32 o                         
  -9  10   2          1.29         -0.74         4.77 o                         
  -8  10   2         20.43         19.59         2.24 o                         
  -7  10   2         10.28          5.99         1.76 o                         
  -6  10   2          6.69          1.58         4.38 o                         
  -5  10   2        114.62        118.94         3.63 o                         
  -4  10   2        333.36        344.28         9.31 o                         
  -3  10   2        301.64        329.66         8.91 o                         
  -2  10   2         14.28         14.53         1.43 o                         
  -1  10   2        113.53        116.35         3.36 o                         
   0  10   2         88.26         86.72         2.72 o                         
   1  10   2          7.52         10.85         1.41 o                         
   2  10   2         18.46         15.37         1.56 o                         
   3  10   2          1.78         -0.44         3.52 o                         
   4  10   2         41.13         46.10         2.24 o                         
   5  10   2         21.18         18.85         2.17 o                         
   6  10   2          0.85          0.00         4.44 o                         
   7  10   2         20.46         24.88         2.33 o                         
   8  10   2          0.76          0.00         4.84 o                         
   9  10   2          0.12         -6.11         6.11 o                         
  10  10   2          1.51          0.93         2.23 o                         
  11  10   2          0.48         -7.94         7.94 o                         
 -12  11   2         17.67         19.00         3.14 o                         
 -11  11   2          0.02         -2.49         2.49 o                         
 -10  11   2          0.06         -2.59         5.80 o                         
  -9  11   2          1.04         -3.08         7.16 o                         
  -8  11   2         11.69          3.46         6.09 o                         
  -7  11   2        114.30        107.24         3.67 o                         
  -6  11   2         24.40         28.50         2.31 o                         
  -5  11   2        101.45        103.43         3.15 o                         
  -4  11   2         62.63         69.42         2.83 o                         
  -3  11   2         83.05         82.33         2.72 o                         
  -2  11   2          1.42          6.12         1.44 o                         
  -1  11   2         29.69         29.15         1.93 o                         
   0  11   2          3.27         -0.39         3.16 o                         
   1  11   2         17.64         21.99         1.76 o                         
   2  11   2        144.84        146.17         4.43 o                         
   3  11   2         14.48         12.88         1.79 o                         
   4  11   2        357.34        342.11        10.14 o                         
   5  11   2         15.95         15.31         2.09 o                         
   6  11   2         25.48         20.99         2.23 o                         
   7  11   2         26.49         28.33         2.42 o                         
   8  11   2          3.87          6.63         2.02 o                         
   9  11   2          9.99          6.32         2.46 o                         
  10  11   2          0.37         -2.36         2.36 o                         
  11  11   2          0.04         -5.35         7.02 o                         
 -12  12   2          1.53          5.41         8.32 o                         
 -11  12   2         26.33         24.17         3.62 o                         
 -10  12   2          7.37         11.86         2.47 o                         
  -9  12   2         22.76         17.50         2.47 o                         
  -8  12   2          1.58         -5.74         5.74 o                         
  -7  12   2         25.93         29.42         2.50 o                         
  -6  12   2         74.13         78.14         3.18 o                         
  -5  12   2          9.42          6.66         1.91 o                         
  -4  12   2        474.97        447.07        11.43 o                         
  -3  12   2        224.93        232.35         6.68 o                         
  -2  12   2        148.90        137.97         3.79 o                         
  -1  12   2         70.58         71.94         2.57 o                         
   0  12   2        104.18        101.74         3.55 o                         
   1  12   2         36.42         42.58         2.27 o                         
   2  12   2          0.00         -3.25         4.08 o                         
   3  12   2          5.79         -0.51         5.06 o                         
   4  12   2        347.63        370.92        11.00 o                         
   5  12   2          8.07          7.30         2.07 o                         
   6  12   2         21.30         20.93         2.28 o                         
   7  12   2          1.61          4.66         1.89 o                         
   8  12   2          0.16          1.62         4.58 o                         
   9  12   2          1.30          1.80         6.36 o                         
  10  12   2          0.25         -4.98         6.06 o                         
 -11  13   2         40.68         46.09         4.47 o                         
 -10  13   2          0.63          0.00         6.35 o                         
  -9  13   2          5.30          3.35         5.68 o                         
  -8  13   2          5.65          4.21         2.04 o                         
  -7  13   2         19.08         18.42         2.34 o                         
  -6  13   2          1.15          2.48         4.97 o                         
  -5  13   2         70.21         79.72         3.11 o                         
  -4  13   2        583.72        562.42        13.30 o                         
  -3  13   2        430.23        419.98        10.91 o                         
  -2  13   2          6.79         10.77         1.74 o                         
  -1  13   2          6.06          8.38         1.68 o                         
   0  13   2          3.15         -4.30         4.30 o                         
   1  13   2         38.95         43.06         2.36 o                         
   2  13   2         63.51         59.02         2.61 o                         
   3  13   2         11.00         11.37         2.06 o                         
   4  13   2         94.61        106.42         3.63 o                         
   5  13   2        361.16        350.99        11.39 o                         
   6  13   2          2.58          5.27         1.88 o                         
   7  13   2          7.75         11.04         1.95 o                         
   8  13   2          8.26         11.18         2.17 o                         
   9  13   2          6.54          6.26         2.23 o                         
  10  13   2          9.26          5.49         3.01 o                         
 -11  14   2          1.61          0.00         7.25 o                         
 -10  14   2          0.06         -6.79         6.79 o                         
  -9  14   2         11.65         18.83         2.54 o                         
  -8  14   2          1.01          2.16         2.12 o                         
  -7  14   2          3.06          2.60         2.09 o                         
  -6  14   2          5.15         -1.34         5.34 o                         
  -5  14   2         42.46         37.92         2.71 o                         
  -4  14   2        809.51        852.11        23.54 o                         
  -3  14   2        282.76        305.79         9.72 o                         
  -2  14   2         72.76         64.83         2.67 o                         
  -1  14   2        117.93        117.47         3.36 o                         
   0  14   2         25.22         26.44         1.99 o                         
   1  14   2          9.15         10.89         1.97 o                         
   2  14   2         11.40         10.83         1.88 o                         
   3  14   2        277.78        267.79         8.04 o                         
   4  14   2        128.55        134.82         4.73 o                         
   5  14   2          2.31          2.30         2.15 o                         
   6  14   2          3.57          5.75         2.00 o                         
   7  14   2          0.07          3.19         5.05 o                         
   8  14   2          0.20          0.00         5.68 o                         
   9  14   2          0.41          1.93         2.18 o                         
  10  14   2          4.96          9.40         2.81 o                         
 -11  15   2         25.27         37.31         3.88 o                         
 -10  15   2          0.80         -2.62         2.62 o                         
  -9  15   2          7.04          0.00         7.00 o                         
  -8  15   2          0.90         -0.71         2.29 o                         
  -7  15   2          0.16         -3.06         5.42 o                         
  -6  15   2          9.15          7.66         2.33 o                         
  -5  15   2          0.08          0.00         5.29 o                         
  -4  15   2        225.74        231.08         6.70 o                         
  -3  15   2         26.89         23.98         2.42 o                         
  -2  15   2        139.63        137.31         3.85 o                         
  -1  15   2         43.86         38.78         2.56 o                         
   0  15   2          0.10          0.00         4.39 o                         
   1  15   2          2.02         -5.62         5.62 o                         
   2  15   2          0.14         -1.72         1.72 o                         
   3  15   2         66.81         62.11         3.11 o                         
   4  15   2          4.46          4.03         2.04 o                         
   5  15   2        103.14         99.72         3.88 o                         
   6  15   2         17.56         19.45         2.37 o                         
   7  15   2         14.31         17.41         2.41 o                         
   8  15   2          4.11          5.77         2.18 o                         
   9  15   2          1.70         -2.01         7.25 o                         
  10  15   2          0.38         -2.66         2.66 o                         
 -10  16   2          5.47          8.57         2.86 o                         
  -9  16   2          0.15          0.94         5.25 o                         
  -8  16   2          0.84          1.62         2.14 o                         
  -7  16   2          0.63          0.00         4.82 o                         
  -6  16   2         27.45         30.12         2.57 o                         
  -5  16   2         62.26         64.03         3.34 o                         
  -4  16   2          2.60         -5.12         5.79 o                         
  -3  16   2          6.94          7.61         2.01 o                         
  -2  16   2          4.17          2.67         1.95 o                         
  -1  16   2         60.39         54.47         2.80 o                         
   0  16   2          0.00         -4.08         5.31 o                         
   1  16   2          0.61          4.75         1.64 o                         
   2  16   2         44.10         40.94         2.76 o                         
   3  16   2         39.08         33.39         2.59 o                         
   4  16   2         45.74         48.48         2.88 o                         
   5  16   2          2.24          1.29         2.21 o                         
   6  16   2          2.06          0.92         2.32 o                         
   7  16   2          4.15          7.75         2.15 o                         
   8  16   2          0.39         -4.69         4.69 o                         
   9  16   2          0.29          1.04         2.86 o                         
 -10  17   2          0.09          0.00         5.85 o                         
  -9  17   2          0.17         -0.82         2.69 o                         
  -8  17   2          0.11         -1.81         6.91 o                         
  -7  17   2          8.86          9.06         2.34 o                         
  -6  17   2          0.79         -2.25         2.25 o                         
  -5  17   2         19.00         20.19         2.37 o                         
  -4  17   2          1.87          0.00         5.00 o                         
  -3  17   2         16.69         15.53         2.30 o                         
  -2  17   2          0.53          0.00         4.87 o                         
  -1  17   2         20.45         21.72         2.33 o                         
   0  17   2         18.72         17.28         2.08 o                         
   1  17   2          8.45          6.37         2.14 o                         
   2  17   2         44.34         48.04         2.93 o                         
   3  17   2         13.05         16.68         2.21 o                         
   4  17   2          0.24         -1.94         1.94 o                         
   5  17   2         12.22          9.12         2.53 o                         
   6  17   2          2.51          0.85         6.29 o                         
   7  17   2          0.12          2.77         6.58 o                         
   8  17   2          5.35          0.00         2.86 o                         
   9  17   2          2.57         -3.26         8.22 o                         
  -9  18   2          0.58         -6.18         7.97 o                         
  -8  18   2          0.54         -2.85         5.94 o                         
  -7  18   2          1.17         -7.16         7.16 o                         
  -6  18   2          2.71          2.47         5.89 o                         
  -5  18   2          2.83         -6.08         6.08 o                         
  -4  18   2         19.67         15.35         2.49 o                         
  -3  18   2         25.04         23.60         2.46 o                         
  -2  18   2         16.05         15.84         2.40 o                         
  -1  18   2         15.61         18.57         2.29 o                         
   0  18   2          7.41         -0.68         5.73 o                         
   1  18   2          8.02          6.32         2.06 o                         
   2  18   2         11.24          8.05         2.25 o                         
   3  18   2          7.82          7.67         2.01 o                         
   4  18   2          0.03         -1.58         5.33 o                         
   5  18   2          4.25          7.85         1.93 o                         
   6  18   2          0.00         -3.57         6.69 o                         
   7  18   2          0.84         -2.90         6.91 o                         
   8  18   2          7.86          9.07         2.98 o                         
  -9  19   2          5.28          2.15         7.11 o                         
  -8  19   2          1.29         -7.13         7.13 o                         
  -7  19   2          0.91         -0.93         5.47 o                         
  -6  19   2          6.33          2.60         2.36 o                         
  -5  19   2          0.49         -6.53         6.53 o                         
  -4  19   2          0.70         -0.98         1.98 o                         
  -3  19   2         29.56         33.97         2.82 o                         
  -2  19   2         34.63         31.79         2.83 o                         
  -1  19   2         14.47         15.70         2.33 o                         
   0  19   2         55.74         52.67         3.10 o                         
   1  19   2          9.67          9.00         2.17 o                         
   2  19   2          3.71          1.31         1.97 o                         
   3  19   2          0.26         -5.72         5.72 o                         
   4  19   2          8.06          9.30         2.47 o                         
   5  19   2          0.00          2.14         2.00 o                         
   6  19   2          0.09         -0.81         2.20 o                         
   7  19   2          1.51         -2.03         6.43 o                         
   8  19   2          9.58          8.75         3.25 o                         
  -8  20   2          0.40          3.99         2.75 o                         
  -7  20   2         22.10         20.51         3.46 o                         
  -6  20   2          0.05         -2.39         2.39 o                         
  -5  20   2          6.73          8.08         2.36 o                         
  -4  20   2         19.98         24.31         2.87 o                         
  -3  20   2         15.56         21.03         2.64 o                         
  -2  20   2          5.46          3.13         5.64 o                         
  -1  20   2         43.65         47.76         3.19 o                         
   0  20   2          6.86          0.78         7.41 o                         
   1  20   2         45.18         35.16         3.25 o                         
   2  20   2          1.45         -0.81         6.22 o                         
   3  20   2          4.82          2.29         2.59 o                         
   4  20   2          4.65          2.65         7.03 o                         
   5  20   2          0.03         -2.80         6.28 o                         
   6  20   2          3.37          0.00         7.32 o                         
   7  20   2          4.36         -4.26         7.53 o                         
  -7  21   2          2.47         -1.02         6.97 o                         
  -6  21   2          1.43          3.81         7.25 o                         
  -5  21   2          8.39          7.96         2.50 o                         
  -4  21   2          4.44          5.43         2.43 o                         
  -3  21   2         16.99         20.51         3.00 o                         
  -2  21   2          0.17          3.34         6.35 o                         
  -1  21   2          3.04          3.77         2.33 o                         
   0  21   2          1.06          0.00         4.97 o                         
   1  21   2          2.60         -2.53         7.02 o                         
   2  21   2         17.49         18.00         2.69 o                         
   3  21   2          1.39          3.58         6.07 o                         
   4  21   2          3.51         -0.94         7.18 o                         
   5  21   2          2.57         -4.93         6.47 o                         
   6  21   2          1.33          2.10         6.95 o                         
  -7  22   2          0.39          1.42         2.62 o                         
  -6  22   2          1.48          1.00         8.59 o                         
  -5  22   2          2.86         -2.93         2.93 o                         
  -4  22   2          5.48          1.81         6.01 o                         
  -3  22   2          0.96         -7.40         7.40 o                         
  -2  22   2          0.55         -0.89         6.09 o                         
  -1  22   2          3.07          4.77         2.37 o                         
   0  22   2         21.54         18.90         2.99 o                         
   1  22   2         22.89         24.81         2.99 o                         
   2  22   2          3.50          1.44         2.33 o                         
   3  22   2          0.04         -4.74         7.40 o                         
   4  22   2          9.92         15.67         3.12 o                         
   5  22   2          0.21         -0.87         2.76 o                         
   6  22   2         10.30         11.01         3.48 o                         
  -6  23   2          1.15          3.17         2.98 o                         
  -5  23   2          2.72          6.87         2.71 o                         
  -4  23   2          6.69          8.14         3.07 o                         
  -3  23   2          0.28         -0.95         2.74 o                         
  -2  23   2          0.43          1.89         5.82 o                         
  -1  23   2         12.28         14.28         2.53 o                         
   0  23   2         28.77         37.52         3.26 o                         
   1  23   2         10.53          1.91         8.23 o                         
   2  23   2          0.92          2.92         6.96 o                         
   3  23   2          0.43          1.50         2.74 o                         
   4  23   2          0.39         -8.30         8.30 o                         
   5  23   2          1.39          2.92         3.24 o                         
  -4  24   2          1.23         -3.11         5.96 o                         
  -3  24   2          2.86          1.01         7.48 o                         
  -2  24   2          2.29          4.02         6.35 o                         
  -1  24   2          2.61         -0.99         7.64 o                         
   0  24   2          0.04         -3.99         8.24 o                         
   1  24   2          0.81          3.04         6.34 o                         
   2  24   2          0.41         -4.14         7.31 o                         
   3  24   2          0.04         -8.64         8.64 o                         
  -2  25   2          0.23         -4.26         8.38 o                         
  -1  25   2          0.04         -7.39         8.89 o                         
   0  25   2         10.02         -1.06         9.29 o                         
   1  25   2          1.32          0.00         7.89 o                         
 -13   1   3          1.63          1.54         2.75 o                         
 -12   1   3         12.92         16.64         2.53 o                         
 -11   1   3         32.69         35.79         3.07 o                         
 -10   1   3        103.72        117.29         3.97 o                         
  -9   1   3          0.00         -4.98         5.21 o                         
  -8   1   3          0.43          1.85         1.58 o                         
  -7   1   3        113.74        125.70         3.66 o                         
  -6   1   3        248.41        260.57         7.83 o                         
  -5   1   3        686.82        761.09        17.11 o                         
  -4   1   3         79.98         98.66         3.08 o                         
  -3   1   3        285.57        332.26         6.95 o                         
  -2   1   3          0.24         -0.32         0.89 o                         
  -1   1   3        865.87        879.38        14.22 o                         
   0   1   3        117.01        116.88         3.24 o                         
   1   1   3       3495.17       3331.09        28.88 o                         
   2   1   3       2247.45       2249.18        25.68 o                         
   3   1   3        979.97        986.18        18.66 o                         
   4   1   3          1.12          1.14         3.18 o                         
   5   1   3          4.25          1.09         1.47 o                         
   6   1   3          3.80          5.65         1.59 o                         
   7   1   3        219.07        204.05         6.18 o                         
   8   1   3        178.75        170.32         5.20 o                         
   9   1   3          0.18         -0.76         4.89 o                         
  10   1   3          1.42         -0.87         6.31 o                         
  11   1   3          3.92          9.83         2.41 o                         
 -13   2   3          1.12          0.35         2.81 o                         
 -12   2   3          5.09          7.49         2.53 o                         
 -11   2   3          4.60         -0.47         2.16 o                         
 -10   2   3         70.38         63.53         3.32 o                         
  -9   2   3         17.27         15.22         1.99 o                         
  -8   2   3        147.30        129.51         3.95 o                         
  -7   2   3         93.75         99.80         3.10 o                         
  -6   2   3         36.51         36.74         2.01 o                         
  -5   2   3        438.52        437.97        13.04 o                         
  -4   2   3        383.95        425.31        11.98 o                         
  -3   2   3        727.11        810.49        15.18 o                         
  -2   2   3        146.94        124.83         4.23 o                         
  -1   2   3         44.37         48.89         1.48 o                         
   0   2   3        218.70        220.01         5.33 o                         
   1   2   3       1320.84       1344.80        18.74 o                         
   2   2   3       1366.50       1471.54        21.05 o                         
   3   2   3         28.82         39.05         1.64 o                         
   4   2   3         20.74         20.39         1.50 o                         
   5   2   3          0.56          0.71         1.25 o                         
   6   2   3         31.11         27.52         2.07 o                         
   7   2   3          3.74          2.41         5.04 o                         
   8   2   3         38.41         29.49         2.69 o                         
   9   2   3          5.90         11.08         2.15 o                         
  10   2   3         16.13         15.32         2.56 o                         
  11   2   3          0.47          1.94         6.44 o                         
 -13   3   3          0.18         -3.12         5.40 o                         
 -12   3   3         56.06         62.44         3.79 o                         
 -11   3   3         19.60         23.79         2.74 o                         
 -10   3   3         25.00         25.35         2.49 o                         
  -9   3   3         30.30         27.41         2.33 o                         
  -8   3   3         26.63         32.23         2.24 o                         
  -7   3   3        336.64        329.16         9.42 o                         
  -6   3   3         75.46         79.60         2.62 o                         
  -5   3   3        497.42        572.56        15.04 o                         
  -4   3   3        152.65        176.59         5.77 o                         
  -3   3   3        107.44        109.16         3.13 o                         
  -2   3   3         75.23         79.52         2.28 o                         
  -1   3   3        914.83        965.47        15.53 o                         
   0   3   3        749.35        685.32        13.35 o                         
   1   3   3       2961.25       2950.35        28.33 o                         
   2   3   3         19.23         18.48         1.32 o                         
   3   3   3        630.61        613.95        15.20 o                         
   4   3   3         58.17         52.53         2.14 o                         
   5   3   3        169.32        150.84         4.78 o                         
   6   3   3        121.72        124.57         3.54 o                         
   7   3   3        130.67        134.58         3.98 o                         
   8   3   3         27.38         30.75         2.48 o                         
   9   3   3          5.11         -7.02         7.02 o                         
  10   3   3         19.18         18.71         2.83 o                         
  11   3   3          2.79          0.65         2.79 o                         
 -13   4   3          0.18         -7.98         7.98 o                         
 -12   4   3          1.50         -4.67         7.30 o                         
 -11   4   3         49.42         54.89         3.43 o                         
 -10   4   3          5.25          6.63         2.06 o                         
  -9   4   3         10.29         13.32         1.96 o                         
  -8   4   3        228.54        215.61         6.15 o                         
  -7   4   3         78.07         76.31         2.66 o                         
  -6   4   3         14.96         19.15         1.73 o                         
  -5   4   3        278.62        316.08         8.25 o                         
  -4   4   3         44.62         42.77         1.71 o                         
  -3   4   3       2253.33       2302.89        26.62 o                         
  -2   4   3        695.92        729.70        14.21 o                         
  -1   4   3       1049.89       1113.17        17.16 o                         
   0   4   3        177.56        172.85         5.04 o                         
   1   4   3          0.87         -1.36         3.15 o                         
   2   4   3         18.25         17.04         1.24 o                         
   3   4   3          4.06          6.67         1.23 o                         
   4   4   3         39.15         43.96         2.00 o                         
   5   4   3        218.24        213.29         6.38 o                         
   6   4   3         47.64         44.41         2.37 o                         
   7   4   3         64.51         66.94         2.92 o                         
   8   4   3         11.61          7.03         2.21 o                         
   9   4   3          9.85         12.95         2.23 o                         
  10   4   3         25.47         27.91         3.06 o                         
  11   4   3          8.15          7.83         2.82 o                         
 -13   5   3          0.32          2.47         2.53 o                         
 -12   5   3          7.24         16.20         2.41 o                         
 -11   5   3          2.80         -0.85         6.17 o                         
 -10   5   3         27.28         30.24         2.57 o                         
  -9   5   3         13.50         17.24         2.30 o                         
  -8   5   3         76.52         72.05         2.98 o                         
  -7   5   3        131.96        118.11         3.36 o                         
  -6   5   3         75.29         82.43         2.77 o                         
  -5   5   3        171.27        159.39         5.01 o                         
  -4   5   3       1074.86       1184.50        20.96 o                         
  -3   5   3         43.99         33.46         1.55 o                         
  -2   5   3         46.21         54.45         1.70 o                         
  -1   5   3        468.15        510.63        12.02 o                         
   0   5   3         23.49         32.84         1.36 o                         
   1   5   3        452.24        471.54        12.56 o                         
   2   5   3        406.54        441.45        12.45 o                         
   3   5   3        268.31        273.93         7.65 o                         
   4   5   3        605.00        620.27        16.84 o                         
   5   5   3          1.51         -0.48         3.90 o                         
   6   5   3         89.64         77.84         2.97 o                         
   7   5   3        161.94        153.72         4.47 o                         
   8   5   3         13.11          6.85         2.15 o                         
   9   5   3          1.84         -4.80         6.20 o                         
  10   5   3          0.06          0.90         4.97 o                         
  11   5   3          2.17          2.70         2.70 o                         
 -13   6   3          1.55         -4.29         8.01 o                         
 -12   6   3          0.01          3.83         6.06 o                         
 -11   6   3         12.37         10.10         2.66 o                         
 -10   6   3          2.37          2.51         1.79 o                         
  -9   6   3         25.93         25.55         2.32 o                         
  -8   6   3         37.34         31.04         2.40 o                         
  -7   6   3          2.58         -4.50         4.50 o                         
  -6   6   3          2.40         -0.99         1.54 o                         
  -5   6   3         50.22         51.18         2.13 o                         
  -4   6   3        159.08        171.72         5.05 o                         
  -3   6   3         18.76         17.98         1.33 o                         
  -2   6   3        165.08        179.28         5.65 o                         
  -1   6   3         38.70         38.71         1.57 o                         
   0   6   3         15.55         16.17         1.20 o                         
   1   6   3        700.05        720.52        15.90 o                         
   2   6   3        331.73        383.79         8.65 o                         
   3   6   3         19.11         20.02         1.55 o                         
   4   6   3          0.79         -2.65         3.75 o                         
   5   6   3          0.14         -0.14         1.58 o                         
   6   6   3          0.85          0.25         1.62 o                         
   7   6   3         17.29         17.63         1.97 o                         
   8   6   3          9.47          2.88         6.27 o                         
   9   6   3          1.32          3.14         2.08 o                         
  10   6   3          4.31          3.37         2.14 o                         
  11   6   3          0.02         -3.07         6.87 o                         
 -13   7   3         12.11         13.93         3.37 o                         
 -12   7   3         15.91         18.18         3.24 o                         
 -11   7   3          1.60          0.00         6.09 o                         
 -10   7   3          0.45          2.35         4.90 o                         
  -9   7   3          4.58         -5.28         5.28 o                         
  -8   7   3         66.95         62.78         2.94 o                         
  -7   7   3        109.88        116.45         3.51 o                         
  -6   7   3        108.00        113.70         3.42 o                         
  -5   7   3          1.63          4.36         1.41 o                         
  -4   7   3         33.30         36.95         1.94 o                         
  -3   7   3         40.81         37.18         1.72 o                         
  -2   7   3        136.77        135.90         3.70 o                         
  -1   7   3        169.60        163.70         4.61 o                         
   0   7   3         10.24         10.75         1.19 o                         
   1   7   3         44.92         55.62         1.90 o                         
   2   7   3          1.04         -2.60         3.50 o                         
   3   7   3         26.08         27.30         1.75 o                         
   4   7   3        255.94        252.89         8.30 o                         
   5   7   3        337.24        323.32        10.05 o                         
   6   7   3         42.31         41.25         2.65 o                         
   7   7   3          0.00          1.42         1.68 o                         
   8   7   3          0.88         -6.11         6.11 o                         
   9   7   3          2.87          3.08         2.15 o                         
  10   7   3          2.25         -5.54         5.54 o                         
  11   7   3          2.74          3.12         6.50 o                         
 -12   8   3          3.25          8.46         2.52 o                         
 -11   8   3          1.61          2.67         5.12 o                         
 -10   8   3          5.37          0.00         4.82 o                         
  -9   8   3          8.60          7.13         2.10 o                         
  -8   8   3          2.99          0.63         4.13 o                         
  -7   8   3        135.00        127.16         4.40 o                         
  -6   8   3         81.29         86.57         2.86 o                         
  -5   8   3        101.37         96.21         2.98 o                         
  -4   8   3         74.81         81.56         2.60 o                         
  -3   8   3        342.30        340.16         8.46 o                         
  -2   8   3        466.90        442.34         9.32 o                         
  -1   8   3        527.82        518.94        13.91 o                         
   0   8   3        824.83        854.82        17.99 o                         
   1   8   3         28.76         33.31         1.80 o                         
   2   8   3          0.41          0.29         1.22 o                         
   3   8   3          1.20         -0.44         3.67 o                         
   4   8   3          0.26         -2.91         3.75 o                         
   5   8   3          3.59          5.75         1.86 o                         
   6   8   3          0.75          2.00         1.82 o                         
   7   8   3          4.40         -2.04         5.42 o                         
   8   8   3          3.66          0.65         2.08 o                         
   9   8   3          0.11          2.55         5.70 o                         
  10   8   3          4.19          4.71         2.48 o                         
  11   8   3          1.91          3.18         8.00 o                         
 -12   9   3          0.00         -1.02         5.47 o                         
 -11   9   3          1.60         -7.07         7.07 o                         
 -10   9   3          2.32         -5.78         6.34 o                         
  -9   9   3          3.53         -1.47         6.15 o                         
  -8   9   3         36.96         38.54         2.70 o                         
  -7   9   3        340.73        318.84         8.56 o                         
  -6   9   3         75.40         79.75         2.94 o                         
  -5   9   3         21.32         22.25         2.02 o                         
  -4   9   3         17.60         22.45         1.86 o                         
  -3   9   3         85.86         87.20         2.71 o                         
  -2   9   3        180.53        174.34         5.33 o                         
  -1   9   3          0.66          0.35         3.74 o                         
   0   9   3         57.00         54.23         2.29 o                         
   1   9   3        255.43        273.36         7.99 o                         
   2   9   3          4.01          3.46         1.36 o                         
   3   9   3          0.12         -3.24         3.72 o                         
   4   9   3        147.49        127.66         4.23 o                         
   5   9   3        352.98        343.50        10.75 o                         
   6   9   3        197.18        178.73         6.06 o                         
   7   9   3          7.40          2.12         5.04 o                         
   8   9   3          0.10          1.57         5.54 o                         
   9   9   3         21.94         22.45         2.83 o                         
  10   9   3          6.19          4.18         2.71 o                         
  11   9   3          8.99          2.16         8.51 o                         
 -12  10   3          2.70          2.07         8.18 o                         
 -11  10   3          0.94         -7.37         7.37 o                         
 -10  10   3          5.52          0.48         2.33 o                         
  -9  10   3         10.49         11.08         2.13 o                         
  -8  10   3        135.24        123.28         4.11 o                         
  -7  10   3         14.54         12.03         2.26 o                         
  -6  10   3         72.40         63.70         3.05 o                         
  -5  10   3        189.80        182.04         6.29 o                         
  -4  10   3          3.80         -4.84         4.84 o                         
  -3  10   3        139.48        134.67         4.39 o                         
  -2  10   3        194.80        206.63         5.89 o                         
  -1  10   3        641.25        619.42        16.44 o                         
   0  10   3        106.72        125.73         3.83 o                         
   1  10   3         83.72         88.14         2.76 o                         
   2  10   3          1.83          1.04         1.52 o                         
   3  10   3        157.71        162.20         4.58 o                         
   4  10   3          4.66          4.93         1.81 o                         
   5  10   3         10.96          9.18         2.31 o                         
   6  10   3          3.36          2.72         1.90 o                         
   7  10   3         11.43         10.03         2.13 o                         
   8  10   3         31.12         37.39         2.87 o                         
   9  10   3          2.03          2.57         2.08 o                         
  10  10   3          0.39          0.00         6.85 o                         
 -12  11   3         25.35         29.28         3.95 o                         
 -11  11   3          0.88          1.76         2.51 o                         
 -10  11   3          3.01         -7.02         7.34 o                         
  -9  11   3          1.10         -2.38         5.32 o                         
  -8  11   3          0.80          0.71         5.56 o                         
  -7  11   3        116.97        109.82         3.79 o                         
  -6  11   3          1.57          0.00         1.83 o                         
  -5  11   3         25.44         27.81         2.30 o                         
  -4  11   3        167.88        178.83         5.25 o                         
  -3  11   3         47.82         47.56         2.55 o                         
  -2  11   3         19.65         20.15         2.02 o                         
  -1  11   3         57.43         51.73         2.47 o                         
   0  11   3         20.33         20.69         1.98 o                         
   1  11   3         28.24         28.39         2.11 o                         
   2  11   3         11.29         16.22         1.78 o                         
   3  11   3        129.50        127.81         4.26 o                         
   4  11   3          7.39          6.27         1.99 o                         
   5  11   3         17.96         16.15         2.35 o                         
   6  11   3         25.21         29.63         2.34 o                         
   7  11   3          7.34          9.98         2.06 o                         
   8  11   3          0.22         -5.91         5.91 o                         
   9  11   3          0.46          0.27         2.09 o                         
  10  11   3          7.86          4.11         6.49 o                         
 -11  12   3          2.78         -8.47         8.47 o                         
 -10  12   3          0.09         -5.40         7.64 o                         
  -9  12   3          5.18          4.23         2.08 o                         
  -8  12   3          8.39          3.71         5.70 o                         
  -7  12   3          2.50          2.43         1.99 o                         
  -6  12   3        237.56        249.88         7.92 o                         
  -5  12   3         60.24         64.98         3.04 o                         
  -4  12   3        493.90        484.82        12.23 o                         
  -3  12   3        593.45        581.94        12.92 o                         
  -2  12   3         22.51         24.32         2.15 o                         
  -1  12   3          9.47         11.16         1.82 o                         
   0  12   3          4.35          8.15         1.69 o                         
   1  12   3        285.87        315.68         9.59 o                         
   2  12   3         43.90         46.70         2.48 o                         
   3  12   3        300.70        322.80        10.34 o                         
   4  12   3          7.16         10.74         2.02 o                         
   5  12   3        150.51        149.28         4.34 o                         
   6  12   3          0.03         -4.92         4.92 o                         
   8  12   3          2.19          0.99         2.04 o                         
   9  12   3          2.32          1.91         4.88 o                         
  10  12   3          1.69          0.17         2.74 o                         
 -11  13   3          5.25          7.68         3.25 o                         
 -10  13   3          4.24          5.85         2.51 o                         
  -9  13   3          1.61          0.00         6.63 o                         
  -8  13   3         44.92         43.86         3.14 o                         
  -7  13   3          0.13          1.43         4.05 o                         
  -6  13   3          1.33          1.31         4.92 o                         
  -5  13   3         16.08         17.60         2.23 o                         
  -4  13   3        269.59        258.08         7.92 o                         
  -3  13   3         75.75         71.28         3.27 o                         
  -2  13   3         16.39         12.85         1.97 o                         
  -1  13   3          1.68         -5.28         5.28 o                         
   0  13   3         29.04         29.91         2.28 o                         
   1  13   3         65.69         63.91         2.86 o                         
   2  13   3         56.65         58.14         2.77 o                         
   3  13   3         25.58         26.69         2.45 o                         
   4  13   3        209.26        203.67         6.53 o                         
   5  13   3         35.74         33.42         2.78 o                         
   6  13   3          8.86          0.75         5.57 o                         
   7  13   3          8.79          7.95         2.22 o                         
   8  13   3          0.02          0.00         5.41 o                         
   9  13   3          3.05          1.98         5.05 o                         
  10  13   3          3.84          8.88         2.95 o                         
 -11  14   3          0.00         -3.17         3.17 o                         
 -10  14   3          0.02          4.67         2.58 o                         
  -9  14   3          5.78          1.78         6.65 o                         
  -8  14   3          1.07          2.44         5.09 o                         
  -7  14   3         11.47         11.27         2.36 o                         
  -6  14   3          8.65          9.42         2.18 o                         
  -5  14   3          1.23         -4.48         5.40 o                         
  -4  14   3         13.52         15.05         2.38 o                         
  -3  14   3         17.14         18.09         2.37 o                         
  -2  14   3         47.13         49.53         2.67 o                         
  -1  14   3        122.15        117.07         3.41 o                         
   0  14   3         15.62         12.65         2.02 o                         
   1  14   3          5.62          3.28         1.95 o                         
   2  14   3          0.73         -5.53         5.53 o                         
   3  14   3          7.98          6.54         2.08 o                         
   4  14   3        117.87        113.45         4.05 o                         
   5  14   3          4.28          5.28         2.17 o                         
   6  14   3          5.65          4.27         2.15 o                         
   7  14   3          6.66         10.61         2.33 o                         
   8  14   3          2.22         -0.40         2.33 o                         
   9  14   3          1.54          1.02         7.61 o                         
 -10  15   3          1.43          1.00         7.44 o                         
  -9  15   3          1.00          0.92         6.82 o                         
  -8  15   3          2.15         -1.71         6.15 o                         
  -7  15   3          0.79          1.80         2.00 o                         
  -6  15   3          0.31          0.00         5.39 o                         
  -5  15   3         10.06          8.31         2.28 o                         
  -4  15   3        100.56         98.23         3.75 o                         
  -3  15   3         18.88         20.54         2.43 o                         
  -2  15   3          5.22          5.14         1.85 o                         
  -1  15   3          0.61          1.32         1.74 o                         
   0  15   3          1.65         -0.58         4.90 o                         
   1  15   3         18.43         21.75         2.15 o                         
   2  15   3         21.22         23.99         2.33 o                         
   3  15   3          1.14          0.10         2.03 o                         
   4  15   3         59.53         57.63         3.46 o                         
   5  15   3          0.33         -0.76         5.86 o                         
   6  15   3          3.20          1.05         2.14 o                         
   7  15   3          0.05          3.82         2.02 o                         
   8  15   3          4.52         -7.80         8.15 o                         
   9  15   3          0.02         -5.32         7.44 o                         
 -10  16   3          3.07          6.08         2.94 o                         
  -9  16   3          0.43         -1.37         2.63 o                         
  -8  16   3         10.82         14.79         2.43 o                         
  -6  16   3         25.36         29.05         2.69 o                         
  -5  16   3         63.11         71.05         3.46 o                         
  -4  16   3        238.13        250.39         7.54 o                         
  -3  16   3        369.47        360.58         9.69 o                         
  -2  16   3          0.00         -4.32         5.20 o                         
  -1  16   3          3.00         -1.86         5.14 o                         
   0  16   3          1.32          1.86         1.77 o                         
   1  16   3        107.32        112.33         3.83 o                         
   2  16   3        122.43        113.59         4.02 o                         
   3  16   3         32.67         31.34         2.74 o                         
   4  16   3          0.54          1.50         5.90 o                         
   5  16   3         68.84         66.81         3.68 o                         
   6  16   3          0.65          1.60         2.00 o                         
   7  16   3          1.80          6.68         2.05 o                         
   8  16   3          6.50         14.88         2.77 o                         
 -10  17   3          2.93         -7.57         7.88 o                         
  -9  17   3          6.59         -4.00         7.50 o                         
  -8  17   3          0.07         -0.93         6.75 o                         
  -7  17   3         28.28         34.76         2.80 o                         
  -6  17   3          0.16         -2.36         2.36 o                         
  -5  17   3          0.76         -0.77         5.87 o                         
  -4  17   3         98.37        103.19         4.00 o                         
  -3  17   3         61.99         63.08         3.19 o                         
  -2  17   3          6.52          6.74         2.00 o                         
  -1  17   3         11.00         10.22         2.09 o                         
   0  17   3          0.23          1.35         4.47 o                         
   1  17   3         18.70         16.21         2.45 o                         
   2  17   3          3.48         -2.85         6.38 o                         
   3  17   3          0.10         -6.13         6.13 o                         
   4  17   3         10.01          2.71         2.44 o                         
   5  17   3          1.73         -5.04         5.82 o                         
   6  17   3          0.00          1.81         2.07 o                         
   7  17   3          0.00         -1.95         5.16 o                         
   8  17   3          8.80          5.46         3.29 o                         
  -9  18   3          0.29          1.57         2.82 o                         
  -8  18   3         10.77         19.40         3.29 o                         
  -7  18   3          0.11          0.00         7.36 o                         
  -6  18   3          2.47          3.42         6.51 o                         
  -5  18   3          0.10         -1.61         5.81 o                         
  -4  18   3         15.64         18.12         2.59 o                         
  -3  18   3         13.47         17.53         2.36 o                         
  -2  18   3          3.93          1.42         5.02 o                         
  -1  18   3          0.37         -5.15         5.15 o                         
   0  18   3         43.22         37.78         2.91 o                         
   1  18   3          1.69          0.00         5.40 o                         
   2  18   3          0.35          0.75         1.93 o                         
   3  18   3          5.14         11.55         2.18 o                         
   4  18   3          1.01          0.84         5.85 o                         
   5  18   3          0.43          1.77         5.46 o                         
   6  18   3          0.62          2.86         5.94 o                         
   7  18   3          0.12          2.73         2.46 o                         
   8  18   3          8.77          5.50         8.86 o                         
  -9  19   3          3.51          5.09         3.16 o                         
  -8  19   3          1.79         -8.02         8.02 o                         
  -7  19   3         17.03         20.13         3.08 o                         
  -6  19   3          3.21          3.58         6.06 o                         
  -5  19   3          4.94          2.55         5.69 o                         
  -4  19   3          4.79          7.91         2.34 o                         
  -3  19   3          2.73          3.04         5.80 o                         
  -2  19   3          9.96         12.46         2.43 o                         
  -1  19   3          7.74          4.24         2.25 o                         
   0  19   3         17.16         17.69         2.63 o                         
   2  19   3          0.94         -6.79         6.79 o                         
   3  19   3          7.89          5.16         2.30 o                         
   4  19   3         25.21         24.37         2.98 o                         
   5  19   3          1.93         -0.93         6.42 o                         
   6  19   3          2.33         -2.99         7.12 o                         
   7  19   3          0.00         -3.06         3.06 o                         
  -8  20   3          6.19          7.28         3.10 o                         
  -7  20   3          1.61          0.66         2.91 o                         
  -6  20   3         17.10         17.61         2.96 o                         
  -5  20   3          6.61          8.58         2.48 o                         
  -4  20   3         17.65         18.00         2.76 o                         
  -3  20   3         33.25         38.37         3.13 o                         
  -2  20   3         23.62         30.77         2.84 o                         
  -1  20   3         22.64         17.75         2.86 o                         
   0  20   3         37.78         37.67         2.91 o                         
   1  20   3          8.39          0.00         5.77 o                         
   2  20   3          0.16          1.83         2.02 o                         
   3  20   3          1.09         -5.34         5.34 o                         
   4  20   3          0.02         -6.73         6.73 o                         
   5  20   3          0.59         -0.66         2.77 o                         
   6  20   3          3.19          1.05         8.19 o                         
  -7  21   3          0.36         -1.75         3.01 o                         
  -6  21   3          0.25         -7.84         7.84 o                         
  -5  21   3          0.03          3.72         6.70 o                         
  -4  21   3          0.03         -2.38         2.38 o                         
  -3  21   3          9.99          6.49         2.78 o                         
  -2  21   3          6.93          9.85         2.51 o                         
  -1  21   3          6.88          7.89         2.52 o                         
   0  21   3          0.08         -4.36         5.72 o                         
   1  21   3          0.12          1.77         5.46 o                         
   2  21   3          0.38         -6.36         6.98 o                         
   3  21   3          0.03          4.98         2.29 o                         
   4  21   3          1.63          3.94         7.50 o                         
   5  21   3          0.85          4.16         2.75 o                         
   6  21   3          0.90          3.84         2.82 o                         
  -6  22   3          0.77         -2.24         2.93 o                         
  -5  22   3          0.00          0.98         2.75 o                         
  -4  22   3          1.78          5.11         3.00 o                         
  -3  22   3         11.31         15.63         2.86 o                         
  -2  22   3          0.25          0.66         2.39 o                         
  -1  22   3          0.36         -7.50         7.50 o                         
   0  22   3          4.27          3.71         6.69 o                         
   1  22   3          1.91          0.94         6.15 o                         
   2  22   3          0.18          1.52         2.43 o                         
   3  22   3          0.30          1.00         7.40 o                         
   4  22   3          0.13         -4.17         8.20 o                         
   5  22   3          4.99          5.46         8.40 o                         
  -5  23   3          0.09         -1.03         7.93 o                         
  -4  23   3          8.07          3.98         7.98 o                         
  -3  23   3          0.52         -7.43         7.43 o                         
  -2  23   3          2.69         -1.94         8.12 o                         
  -1  23   3          0.00         -8.02         8.02 o                         
   0  23   3          0.53         -3.24         3.24 o                         
   1  23   3          0.26          2.98         7.10 o                         
   2  23   3          0.96         -5.10         7.97 o                         
   3  23   3          0.33         -1.06         8.50 o                         
   4  23   3         10.06         13.16         3.35 o                         
  -4  24   3          0.18         -3.24         3.24 o                         
  -3  24   3         11.99         13.72         3.56 o                         
  -2  24   3         17.50         18.88         3.72 o                         
  -1  24   3         22.71         22.36         3.76 o                         
   0  24   3          0.05         -9.62         9.62 o                         
   1  24   3          0.00         -7.89         7.89 o                         
   2  24   3          0.78         -8.07         8.07 o                         
 -13   0   4          2.07          1.05         5.84 o                         
 -12   0   4          0.09         -0.93         6.42 o                         
 -11   0   4          0.44         -1.68         5.70 o                         
 -10   0   4         44.74         44.49         3.07 o                         
  -9   0   4        178.78        159.97         4.84 o                         
  -8   0   4          0.62         -0.57         5.21 o                         
  -7   0   4        468.82        406.15        11.03 o                         
  -6   0   4          0.06         -4.18         4.18 o                         
  -5   0   4         38.10         46.29         2.06 o                         
  -4   0   4          8.55         10.21         1.20 o                         
  -3   0   4        489.73        471.60        12.83 o                         
  -2   0   4        648.25        703.50        15.18 o                         
  -1   0   4       1545.93       1521.07        21.69 o                         
   0   0   4        144.89        152.13         4.28 o                         
   1   0   4        149.18        124.49         3.69 o                         
   2   0   4        675.11        703.80        16.40 o                         
   3   0   4         24.41         27.66         1.68 o                         
   4   0   4         46.46         44.99         2.11 o                         
   5   0   4        137.84        130.91         3.75 o                         
   6   0   4          8.45          8.54         1.93 o                         
   7   0   4         27.87         25.09         2.50 o                         
   8   0   4         86.33         85.40         3.82 o                         
   9   0   4         70.39         65.95         3.85 o                         
  10   0   4          1.21          1.19         2.22 o                         
  11   0   4          5.71          4.71         2.88 o                         
 -13   1   4          2.35         -4.20         6.97 o                         
 -12   1   4         25.24         28.68         3.02 o                         
 -11   1   4         11.58          4.21         7.10 o                         
 -10   1   4          3.28          0.74         4.87 o                         
  -9   1   4         13.84         14.54         1.93 o                         
  -8   1   4        289.47        282.68        10.00 o                         
  -7   1   4        884.81        881.84        22.37 o                         
  -6   1   4         73.15         85.89         2.82 o                         
  -5   1   4        425.24        476.75        10.33 o                         
  -4   1   4          9.73          9.87         1.21 o                         
  -3   1   4        502.22        502.65        13.53 o                         
  -2   1   4        825.70        922.32        17.18 o                         
  -1   1   4         15.91         10.51         1.21 o                         
   0   1   4        835.06        784.56        15.98 o                         
   1   1   4       4315.15       3958.86        36.36 o                         
   2   1   4         10.89         13.47         1.43 o                         
   3   1   4          6.43          7.24         1.24 o                         
   4   1   4        114.91        111.93         3.30 o                         
   5   1   4          0.32         -0.51         3.77 o                         
   6   1   4        196.95        211.65         6.08 o                         
   7   1   4         38.23         36.11         2.71 o                         
   8   1   4        159.14        168.75         4.90 o                         
   9   1   4         55.64         54.75         3.57 o                         
  10   1   4          1.14          0.94         6.11 o                         
  11   1   4          0.30          1.05         6.37 o                         
 -13   2   4          0.02         -6.33         6.33 o                         
 -12   2   4          0.01         -6.73         6.73 o                         
 -11   2   4          3.54          0.00         5.87 o                         
 -10   2   4          0.07         -0.54         1.91 o                         
  -9   2   4          1.46          1.98         4.43 o                         
  -8   2   4         18.61         24.22         2.17 o                         
  -7   2   4         49.24         46.90         2.51 o                         
  -6   2   4        107.46        105.16         3.11 o                         
  -5   2   4        272.79        257.48         7.66 o                         
  -4   2   4         14.36         19.34         1.56 o                         
  -3   2   4         67.55         70.21         2.04 o                         
  -2   2   4        611.65        627.06        14.42 o                         
  -1   2   4        165.98        191.64         5.95 o                         
   0   2   4        184.06        191.66         5.94 o                         
   1   2   4        582.21        525.53        13.67 o                         
   2   2   4         16.68         18.10         1.51 o                         
   3   2   4         35.45         32.28         1.90 o                         
   4   2   4          3.27          3.84         1.42 o                         
   5   2   4         64.84         59.52         2.66 o                         
   6   2   4         18.63         16.14         2.11 o                         
   7   2   4          1.04         -4.70         4.88 o                         
   8   2   4          9.45         10.56         2.36 o                         
   9   2   4          0.36         -0.84         5.40 o                         
  10   2   4          5.35          2.81         6.69 o                         
  11   2   4          0.06         -1.58         2.60 o                         
 -13   3   4          4.42         -1.06         7.72 o                         
 -12   3   4          1.38         -0.27         2.48 o                         
 -11   3   4          1.58         -6.16         6.16 o                         
 -10   3   4          0.05         -5.60         5.60 o                         
  -9   3   4         26.94         27.03         2.49 o                         
  -8   3   4        174.44        168.71         5.06 o                         
  -7   3   4         85.20         83.78         3.04 o                         
  -6   3   4        362.08        377.34        10.08 o                         
  -5   3   4          0.00          0.83         3.69 o                         
  -4   3   4        331.38        364.60         8.82 o                         
  -3   3   4        359.42        423.19         8.99 o                         
  -2   3   4        323.44        342.73         7.89 o                         
  -1   3   4        121.74        145.72         4.28 o                         
   0   3   4       1609.06       1505.24        22.36 o                         
   1   3   4        316.02        292.10         7.42 o                         
   2   3   4        170.43        167.42         4.97 o                         
   3   3   4        184.29        189.31         5.54 o                         
   4   3   4          8.23          9.62         1.61 o                         
   5   3   4        116.80        114.58         3.52 o                         
   6   3   4        152.04        139.11         4.41 o                         
   7   3   4        106.02        107.08         3.86 o                         
   8   3   4          2.43          1.07         2.14 o                         
   9   3   4          0.29          2.55         2.07 o                         
  10   3   4          8.38          6.87         2.48 o                         
  11   3   4          1.10         -7.43         7.43 o                         
 -13   4   4          5.96          1.07         6.51 o                         
 -12   4   4          0.48          2.88         5.50 o                         
 -11   4   4         19.22         15.41         2.72 o                         
 -10   4   4          0.59         -4.58         5.62 o                         
  -9   4   4         52.18         57.16         2.97 o                         
  -8   4   4          0.13         -1.75         1.75 o                         
  -7   4   4          0.30          1.35         1.46 o                         
  -6   4   4         42.64         38.85         2.24 o                         
  -5   4   4         94.96         98.55         3.09 o                         
  -4   4   4         67.74         62.39         2.27 o                         
  -3   4   4        100.45        110.49         3.13 o                         
  -2   4   4         18.79         14.43         1.35 o                         
  -1   4   4        768.87        813.44        16.82 o                         
   0   4   4        465.20        472.78        13.08 o                         
   1   4   4        100.87        102.79         2.77 o                         
   2   4   4          6.87          4.10         1.38 o                         
   3   4   4         14.62         11.34         1.55 o                         
   4   4   4        153.27        168.95         4.91 o                         
   5   4   4         33.76         34.42         2.36 o                         
   6   4   4        117.06        134.36         3.96 o                         
   7   4   4          6.14          7.29         2.05 o                         
   8   4   4         19.59         16.27         2.49 o                         
   9   4   4         23.60         20.17         2.85 o                         
  10   4   4          7.35         12.24         2.67 o                         
  11   4   4          5.74          3.92         2.99 o                         
 -13   5   4          0.04         -7.40         7.40 o                         
 -12   5   4          0.85         -4.84         5.40 o                         
 -11   5   4          4.72          5.00         2.46 o                         
 -10   5   4          1.09         -5.32         5.32 o                         
  -9   5   4          5.79          6.01         2.01 o                         
  -8   5   4         84.56         73.65         3.11 o                         
  -7   5   4         13.75          1.62         5.54 o                         
  -6   5   4         73.32         74.66         2.71 o                         
  -5   5   4        131.99        128.74         3.84 o                         
  -4   5   4         53.18         48.36         2.16 o                         
  -3   5   4          2.84          1.46         3.42 o                         
  -2   5   4        183.57        195.08         5.20 o                         
  -1   5   4        233.40        248.26         7.03 o                         
   0   5   4        131.16        117.48         3.55 o                         
   1   5   4        127.32        125.14         3.73 o                         
   2   5   4        120.86        140.33         4.24 o                         
   3   5   4        110.30        124.46         4.17 o                         
   4   5   4         35.16         40.55         2.30 o                         
   5   5   4         40.58         42.99         2.60 o                         
   6   5   4          0.85          0.00         4.86 o                         
   7   5   4          6.37          4.82         1.96 o                         
   8   5   4         20.46         21.56         2.61 o                         
   9   5   4          8.12          2.50         2.57 o                         
  10   5   4          0.50         -2.90         6.03 o                         
  11   5   4          0.05          1.09         5.41 o                         
 -12   6   4          9.40         10.16         2.93 o                         
 -11   6   4         10.82         14.72         2.63 o                         
 -10   6   4          0.53         -2.01         2.01 o                         
  -9   6   4         27.99         27.08         2.44 o                         
  -8   6   4          5.55          1.25         5.35 o                         
  -7   6   4         66.66         67.83         3.04 o                         
  -6   6   4         70.44         66.94         2.70 o                         
  -5   6   4         27.50         19.34         1.90 o                         
  -4   6   4        215.68        211.77         5.93 o                         
  -3   6   4        625.94        679.41        16.78 o                         
  -2   6   4        576.70        597.50        15.59 o                         
  -1   6   4         51.26         59.97         2.19 o                         
   0   6   4          5.29          3.79         1.29 o                         
   1   6   4        138.48        123.61         3.86 o                         
   2   6   4         17.77         16.24         1.66 o                         
   3   6   4          1.66          1.30         1.45 o                         
   4   6   4        269.86        258.11         7.32 o                         
   5   6   4         26.98         27.08         2.34 o                         
   6   6   4         34.19         32.13         2.45 o                         
   7   6   4         14.21         14.55         2.39 o                         
   8   6   4          5.35          8.30         2.09 o                         
   9   6   4         35.89         47.61         3.33 o                         
  10   6   4          0.61          2.94         5.64 o                         
 -12   7   4          1.69         -0.17         2.76 o                         
 -11   7   4          5.37         -0.89         6.90 o                         
 -10   7   4         13.34         16.22         2.59 o                         
  -9   7   4         35.32         42.37         2.68 o                         
  -8   7   4          0.46          1.96         3.38 o                         
  -7   7   4        177.82        158.59         4.39 o                         
  -6   7   4         71.47         66.01         2.77 o                         
  -5   7   4          4.30          3.72         1.48 o                         
  -4   7   4         60.29         67.91         2.63 o                         
  -3   7   4         78.20         93.10         2.73 o                         
  -2   7   4        115.52        107.39         3.33 o                         
  -1   7   4         67.38         71.65         2.38 o                         
   0   7   4        149.40        152.12         4.88 o                         
   1   7   4        115.12        111.95         3.17 o                         
   2   7   4         57.16         61.25         2.48 o                         
   3   7   4         86.98         71.24         2.75 o                         
   4   7   4        312.88        311.16         8.11 o                         
   5   7   4        278.83        292.02         8.31 o                         
   6   7   4          5.98          5.55         1.93 o                         
   7   7   4          1.92         -4.41         5.40 o                         
   8   7   4          1.71          1.16         2.16 o                         
   9   7   4          2.21          1.95         2.45 o                         
  10   7   4          1.69          2.02         6.23 o                         
 -12   8   4         10.16         11.38         3.14 o                         
 -11   8   4          1.31         -0.92         6.28 o                         
 -10   8   4          4.03          2.49         5.19 o                         
  -9   8   4         32.76         28.59         2.63 o                         
  -8   8   4          0.57         -4.03         4.93 o                         
  -7   8   4          0.03         -5.14         5.14 o                         
  -6   8   4         39.05         34.44         2.34 o                         
  -5   8   4          1.35         -5.09         5.09 o                         
  -4   8   4        131.23        137.66         4.05 o                         
  -3   8   4         49.38         49.35         2.43 o                         
  -2   8   4        211.89        213.60         5.87 o                         
  -1   8   4        179.49        203.57         7.14 o                         
   0   8   4          6.05          3.48         1.55 o                         
   1   8   4          0.32          2.18         1.45 o                         
   2   8   4        213.28        230.56         6.49 o                         
   3   8   4         33.51         30.10         2.17 o                         
   4   8   4         61.99         58.80         2.85 o                         
   5   8   4         76.72         79.61         3.27 o                         
   6   8   4          3.92         -7.05         7.05 o                         
   7   8   4          2.71          0.76         4.20 o                         
   8   8   4         14.89         18.21         2.48 o                         
   9   8   4         17.72         16.98         2.65 o                         
  10   8   4          0.54          1.03         6.26 o                         
 -12   9   4          0.47         -2.08         7.04 o                         
 -11   9   4          0.72          2.82         5.85 o                         
 -10   9   4          0.32          0.00         5.91 o                         
  -9   9   4         37.18         41.68         2.96 o                         
  -8   9   4          0.46         -0.69         1.75 o                         
  -7   9   4        110.09        100.14         3.53 o                         
  -6   9   4         26.97         25.00         2.24 o                         
  -5   9   4         26.99         28.00         2.10 o                         
  -4   9   4         20.83         18.76         1.99 o                         
  -3   9   4          8.94         10.17         1.80 o                         
  -2   9   4         48.68         43.09         2.27 o                         
  -1   9   4        259.32        242.07         7.67 o                         
   0   9   4        611.62        599.91        16.93 o                         
   1   9   4          0.07         -1.49         1.59 o                         
   2   9   4         19.73         22.28         2.18 o                         
   3   9   4        117.86        119.90         3.56 o                         
   4   9   4          3.02          2.32         4.85 o                         
   5   9   4         22.95         22.31         2.43 o                         
   6   9   4          2.33          4.31         1.84 o                         
   7   9   4          0.94         -0.78         5.97 o                         
   8   9   4          7.25          5.74         2.33 o                         
   9   9   4          0.01         -2.85         5.46 o                         
  10   9   4          1.90          2.10         5.36 o                         
 -12  10   4          0.23         -7.95         7.95 o                         
 -11  10   4          0.05          0.69         2.40 o                         
 -10  10   4          6.58         11.54         2.16 o                         
  -9  10   4          1.06          2.83         1.93 o                         
  -8  10   4          3.10          0.31         2.13 o                         
  -7  10   4          7.48          3.26         5.95 o                         
  -6  10   4          3.13          0.09         1.82 o                         
  -5  10   4         67.01         70.79         2.90 o                         
  -4  10   4         21.78         19.97         2.16 o                         
  -3  10   4         16.20         13.98         2.08 o                         
  -2  10   4         23.66         28.64         2.05 o                         
  -1  10   4          3.94          4.76         1.72 o                         
   0  10   4        120.65        113.11         3.94 o                         
   1  10   4        120.25        122.52         4.00 o                         
   2  10   4        136.81        147.36         4.49 o                         
   3  10   4        218.25        228.63         7.24 o                         
   4  10   4          3.33          1.21         4.54 o                         
   5  10   4          0.24         -5.04         5.04 o                         
   6  10   4          5.78         -0.73         5.58 o                         
   7  10   4         10.43          8.19         2.41 o                         
   8  10   4          0.01         -6.64         6.64 o                         
   9  10   4          1.09          5.20         2.37 o                         
  10  10   4          0.61         -7.52         7.52 o                         
 -12  11   4          1.19          3.26         6.25 o                         
 -11  11   4          0.65         -0.66         2.92 o                         
 -10  11   4          8.12          3.59         6.83 o                         
  -9  11   4          1.38         -5.75         5.98 o                         
  -8  11   4         16.16         18.14         2.21 o                         
  -7  11   4          1.53         -3.41         5.06 o                         
  -6  11   4         28.36         24.48         2.39 o                         
  -5  11   4         19.06         17.55         2.12 o                         
  -4  11   4         18.37         16.56         2.12 o                         
  -3  11   4         86.47         96.31         3.34 o                         
  -2  11   4         73.61         74.34         2.78 o                         
  -1  11   4          3.86          4.98         1.60 o                         
   0  11   4          0.00          0.07         1.71 o                         
   1  11   4          8.06          1.54         4.27 o                         
   2  11   4         93.20         90.17         3.30 o                         
   3  11   4        289.14        298.45         8.24 o                         
   4  11   4        268.92        260.52         8.47 o                         
   5  11   4          3.32          0.69         6.36 o                         
   6  11   4          1.26         -2.27         6.00 o                         
   7  11   4          7.26         10.01         2.43 o                         
   8  11   4          0.25          1.04         2.07 o                         
   9  11   4          5.41         -7.89         7.89 o                         
 -11  12   4         50.29         56.21         4.43 o                         
 -10  12   4          2.07         -1.85         6.29 o                         
  -9  12   4          7.22          0.86         7.28 o                         
  -8  12   4         12.04         12.26         2.41 o                         
  -7  12   4          0.10          0.71         4.68 o                         
  -6  12   4         42.51         54.36         2.90 o                         
  -5  12   4          3.96          0.00         5.33 o                         
  -4  12   4         54.09         48.47         2.73 o                         
  -3  12   4        742.85        740.97        21.44 o                         
  -2  12   4         25.15         23.19         2.29 o                         
  -1  12   4          1.87          1.53         3.83 o                         
   0  12   4         32.48         32.35         2.38 o                         
   1  12   4          0.77          2.74         4.42 o                         
   2  12   4        211.83        218.36         6.30 o                         
   3  12   4         70.91         66.48         3.30 o                         
   4  12   4        147.34        154.72         4.85 o                         
   5  12   4         67.82         69.56         3.48 o                         
   6  12   4          1.49          3.93         6.04 o                         
   7  12   4          7.99          1.71         6.73 o                         
   8  12   4          8.37         -2.82         5.87 o                         
   9  12   4         13.25         17.36         3.09 o                         
 -11  13   4         15.31         18.37         3.99 o                         
 -10  13   4          3.91          3.42         2.67 o                         
  -9  13   4          0.10          0.89         5.38 o                         
  -8  13   4          1.43          0.81         6.02 o                         
  -7  13   4          1.96          1.07         2.11 o                         
  -6  13   4         28.71         31.66         2.65 o                         
  -5  13   4         49.45         43.09         2.85 o                         
  -4  13   4         14.41         17.94         2.39 o                         
  -3  13   4        101.46        105.08         3.77 o                         
  -2  13   4        109.88        117.15         3.60 o                         
  -1  13   4         59.49         52.35         2.74 o                         
   0  13   4         33.48         32.51         2.45 o                         
   1  13   4         19.07         19.37         2.25 o                         
   2  13   4          2.73          3.45         1.98 o                         
   3  13   4          0.07         -3.28         4.87 o                         
   4  13   4         33.40         39.00         2.94 o                         
   5  13   4         52.64         55.97         3.23 o                         
   6  13   4         17.60         14.65         2.42 o                         
   7  13   4          1.94          1.78         6.27 o                         
   8  13   4          1.08         -6.94         6.94 o                         
   9  13   4          0.06         -9.26         9.26 o                         
 -11  14   4          6.40          1.08         9.25 o                         
 -10  14   4          3.55          6.94         3.01 o                         
  -9  14   4         29.76         30.63         3.23 o                         
  -8  14   4          0.08         -0.85         6.51 o                         
  -7  14   4         10.84          5.61         2.48 o                         
  -6  14   4         49.51         51.00         3.26 o                         
  -5  14   4         68.97         60.03         3.22 o                         
  -4  14   4        310.62        310.75         9.15 o                         
  -3  14   4         54.05         55.73         3.11 o                         
  -2  14   4          4.80          0.00         5.36 o                         
  -1  14   4         46.26         44.24         2.80 o                         
   0  14   4         55.06         53.40         2.99 o                         
   1  14   4        128.37        126.67         4.34 o                         
   2  14   4        120.89        117.98         3.97 o                         
   3  14   4          3.01          4.64         2.08 o                         
   4  14   4        201.56        211.52         6.48 o                         
   5  14   4         44.08         41.54         3.29 o                         
   6  14   4          0.06         -7.40         7.40 o                         
   7  14   4          0.32         -5.48         5.48 o                         
   8  14   4          2.71          1.01         6.13 o                         
   9  14   4          3.15         -4.38         8.63 o                         
 -10  15   4          7.92          0.00         7.58 o                         
  -9  15   4          4.67          1.90         7.11 o                         
  -8  15   4          0.54          0.00         7.19 o                         
  -7  15   4          0.12         -5.75         5.75 o                         
  -6  15   4          3.80          6.27         2.36 o                         
  -5  15   4          2.30          2.90         4.92 o                         
  -4  15   4          1.08         -0.59         2.20 o                         
  -3  15   4         44.31         37.70         2.85 o                         
  -2  15   4         82.19         84.95         3.45 o                         
  -1  15   4         90.63         92.02         3.66 o                         
   0  15   4         18.13         18.20         2.43 o                         
   1  15   4         43.10         49.09         2.98 o                         
   2  15   4         17.41         17.97         2.46 o                         
   3  15   4          7.02          7.72         2.27 o                         
   4  15   4         32.56         34.76         2.98 o                         
   5  15   4         25.08         20.72         2.80 o                         
   6  15   4          7.48          8.49         2.52 o                         
   8  15   4          0.97          2.09         2.73 o                         
 -10  16   4          0.79          5.53         2.70 o                         
  -9  16   4          0.87          1.82         3.15 o                         
  -8  16   4          2.36          1.83         7.23 o                         
  -7  16   4          8.22         11.83         2.54 o                         
  -6  16   4          6.88          4.05         2.45 o                         
  -5  16   4          6.00          3.08         5.54 o                         
  -4  16   4         62.58         58.35         3.44 o                         
  -3  16   4          0.50          2.83         5.40 o                         
  -2  16   4         15.30         14.92         2.35 o                         
  -1  16   4          2.57          2.75         6.00 o                         
   0  16   4         17.59         15.40         2.49 o                         
   1  16   4         41.76         40.63         3.11 o                         
   2  16   4         24.18         21.04         2.72 o                         
   3  16   4         13.05          1.54         6.36 o                         
   4  16   4          5.75          3.02         2.49 o                         
   5  16   4         16.21         14.07         2.67 o                         
   6  16   4          1.27          4.26         2.24 o                         
   7  16   4          4.98          9.86         2.74 o                         
  -9  17   4          0.36          1.03         5.16 o                         
  -8  17   4          0.88         -2.88         7.24 o                         
  -7  17   4          0.01         -1.80         6.48 o                         
  -6  17   4          3.96          2.56         6.77 o                         
  -5  17   4          7.03          2.43         7.01 o                         
  -4  17   4          2.39          2.34         5.56 o                         
  -3  17   4         16.92         21.15         2.54 o                         
  -2  17   4          0.28         -5.09         5.59 o                         
  -1  17   4         10.68          8.51         2.45 o                         
   0  17   4          0.30         -0.74         6.21 o                         
   1  17   4         14.10          9.36         2.42 o                         
   2  17   4         55.31         61.78         3.58 o                         
   3  17   4          9.23          7.21         2.47 o                         
   4  17   4          5.98          3.44         5.82 o                         
   5  17   4          2.49         -1.82         5.76 o                         
   6  17   4          0.92         -1.95         6.60 o                         
   7  17   4          0.20         -8.04         8.04 o                         
  -9  18   4          0.00          4.30         7.76 o                         
  -8  18   4          0.00         -2.01         7.26 o                         
  -7  18   4          2.94          4.72         7.25 o                         
  -6  18   4          1.54          0.65         2.51 o                         
  -5  18   4          0.75          0.00         5.93 o                         
  -4  18   4          0.73          2.35         2.34 o                         
  -3  18   4          0.02         -2.25         2.25 o                         
  -2  18   4          2.25         -3.85         6.01 o                         
  -1  18   4         18.74         16.79         2.59 o                         
   0  18   4         42.22         43.14         3.29 o                         
   1  18   4          1.82          1.71         2.27 o                         
   2  18   4          7.55          9.87         2.64 o                         
   3  18   4         22.66         22.57         2.95 o                         
   4  18   4         10.44         13.69         2.64 o                         
   5  18   4          3.92          5.32         2.47 o                         
   6  18   4          0.16          3.05         5.86 o                         
   7  18   4          0.01          0.00         5.97 o                         
  -8  19   4          0.40         -7.22         7.22 o                         
  -7  19   4         16.27         17.33         3.37 o                         
  -6  19   4          5.59         -2.82         7.45 o                         
  -5  19   4          1.90         -1.80         6.50 o                         
  -4  19   4          0.95          2.47         2.31 o                         
  -3  19   4          4.56          2.88         2.44 o                         
  -2  19   4          9.48         10.40         2.45 o                         
  -1  19   4         38.46         41.01         3.23 o                         
   0  19   4         85.95         87.45         4.11 o                         
   1  19   4          3.44          7.59         2.46 o                         
   2  19   4          0.02          2.61         2.19 o                         
   3  19   4          3.59          4.65         2.51 o                         
   4  19   4          0.07         -1.90         6.45 o                         
   5  19   4          0.18         -6.02         7.37 o                         
   6  19   4          3.42          4.27         7.23 o                         
  -7  20   4          6.38         -1.04         7.14 o                         
  -6  20   4          4.73          8.55         2.93 o                         
  -5  20   4          0.00         -9.10         9.10 o                         
  -4  20   4          7.61          3.58         2.74 o                         
  -3  20   4          2.13         -7.34         7.34 o                         
  -2  20   4          1.74          3.95         2.29 o                         
  -1  20   4          0.66         -1.73         6.60 o                         
   0  20   4         28.85         26.82         3.20 o                         
   1  20   4         18.28         15.67         2.78 o                         
   2  20   4          4.62         -6.43         7.05 o                         
   3  20   4          0.25         -3.81         6.33 o                         
   4  20   4          6.60          9.66         3.02 o                         
   5  20   4          0.05         -1.93         2.96 o                         
  -7  21   4          2.47         -4.36         7.71 o                         
  -6  21   4          1.52          0.00         6.72 o                         
  -5  21   4         11.61         11.66         3.11 o                         
  -4  21   4          0.08          1.34         2.26 o                         
  -3  21   4          0.24         -3.65         6.45 o                         
  -2  21   4          6.45          9.66         2.58 o                         
  -1  21   4          0.19          1.84         6.88 o                         
   0  21   4          0.03          3.44         2.16 o                         
   1  21   4          7.06          4.30         2.67 o                         
   2  21   4         10.34          9.41         2.76 o                         
   3  21   4          1.35         -9.32         9.32 o                         
   4  21   4          6.49         -2.10         7.58 o                         
   5  21   4          1.72         -7.73         8.04 o                         
  -6  22   4          0.60         -7.84         7.84 o                         
  -5  22   4          0.20          3.11         7.39 o                         
  -4  22   4          1.25          0.00         7.67 o                         
  -3  22   4         20.47         35.15         3.54 o                         
  -2  22   4         25.18         30.43         3.77 o                         
  -1  22   4          1.15          4.87         8.21 o                         
   0  22   4          2.13         -1.96         7.83 o                         
   1  22   4          0.13          1.99         7.45 o                         
   2  22   4          1.29         -2.05         7.79 o                         
   3  22   4          6.02         18.01         2.83 o                         
  -4  23   4          2.17          1.04         3.22 o                         
  -3  23   4          1.62          5.17         7.95 o                         
  -2  23   4          5.79         10.91         3.14 o                         
  -1  23   4         15.93         19.94         3.51 o                         
   0  23   4          4.93          4.14         7.90 o                         
   1  23   4          0.30          3.16         5.47 o                         
   2  23   4          0.66          0.90         2.98 o                         
  -2  24   4          0.23         -3.24         7.24 o                         
  -1  24   4          1.41         -7.39         7.39 o                         
   0  24   4          2.36         -9.34         9.34 o                         
 -13   1   5          1.51         -9.11         9.11 o                         
 -12   1   5          1.84          4.05         2.54 o                         
 -11   1   5          1.08          0.00         5.28 o                         
 -10   1   5          9.86          7.53         2.20 o                         
  -9   1   5          2.54          1.00         1.96 o                         
  -8   1   5         97.92         86.61         3.43 o                         
  -7   1   5        147.22        132.11         4.62 o                         
  -6   1   5         22.47         14.84         1.85 o                         
  -5   1   5          7.54          9.61         1.48 o                         
  -4   1   5         86.00         80.70         2.61 o                         
  -3   1   5          1.58         -1.19         3.70 o                         
  -2   1   5        104.90         96.93         2.62 o                         
  -1   1   5        906.35        914.73        19.27 o                         
   0   1   5         16.32         14.38         1.64 o                         
   1   1   5        649.89        608.18        16.66 o                         
   2   1   5        173.71        149.07         4.57 o                         
   3   1   5        143.00        125.69         4.01 o                         
   4   1   5         13.01         14.06         1.83 o                         
   5   1   5         21.80         20.68         2.16 o                         
   6   1   5          5.29          4.69         1.97 o                         
   7   1   5         22.48         20.11         2.52 o                         
   8   1   5          0.30         -6.54         6.54 o                         
   9   1   5          0.49         -1.86         5.86 o                         
  10   1   5          3.02          2.06         7.28 o                         
 -13   2   5          0.79         -6.95         6.95 o                         
 -12   2   5          2.04          5.69         2.61 o                         
 -11   2   5          0.39          0.00         2.08 o                         
 -10   2   5          0.01          1.58         4.87 o                         
  -9   2   5          1.06         -2.81         4.34 o                         
  -8   2   5         52.69         47.70         2.78 o                         
  -7   2   5        588.12        550.17        13.23 o                         
  -6   2   5         58.02         55.00         2.55 o                         
  -5   2   5         47.00         44.95         2.27 o                         
  -4   2   5        184.98        174.90         5.53 o                         
  -3   2   5         11.71          7.91         1.43 o                         
  -2   2   5        257.19        267.34         7.69 o                         
  -1   2   5        362.60        396.60         9.22 o                         
   0   2   5         29.34         39.25         1.93 o                         
   1   2   5        956.48        905.21        20.04 o                         
   2   2   5        123.45        121.33         3.35 o                         
   3   2   5          0.41          0.98         4.04 o                         
   4   2   5         81.74         93.52         3.11 o                         
   5   2   5         77.92         74.23         3.05 o                         
   6   2   5         42.89         47.13         2.86 o                         
   7   2   5         12.78         17.76         2.29 o                         
   8   2   5          7.46          8.22         2.52 o                         
   9   2   5         59.20         65.49         4.14 o                         
  10   2   5          7.22          8.61         2.97 o                         
 -12   3   5          4.73          8.52         2.68 o                         
 -11   3   5         19.55         24.05         2.85 o                         
 -10   3   5          0.03          0.34         1.96 o                         
  -9   3   5          1.48          1.63         1.92 o                         
  -8   3   5        188.15        167.32         6.02 o                         
  -7   3   5        106.97         95.18         3.33 o                         
  -6   3   5         12.64         12.47         1.69 o                         
  -5   3   5         41.03         31.78         2.12 o                         
  -4   3   5        123.78        132.42         3.82 o                         
  -3   3   5        190.41        201.44         5.71 o                         
  -2   3   5          1.88          2.76         1.34 o                         
  -1   3   5         23.03         26.75         1.74 o                         
   0   3   5         47.68         51.06         2.17 o                         
   1   3   5          1.14         -4.15         4.15 o                         
   2   3   5         16.09         19.96         1.88 o                         
   3   3   5        238.66        235.57         6.85 o                         
   4   3   5          8.73          7.24         1.99 o                         
   5   3   5        157.55        151.68         4.55 o                         
   6   3   5          1.79          2.34         1.72 o                         
   7   3   5          5.87          7.71         2.19 o                         
   8   3   5          3.44         -0.84         5.77 o                         
   9   3   5          0.32         -6.57         7.21 o                         
  10   3   5         11.19          2.08         8.19 o                         
 -12   4   5          8.36          5.78         2.94 o                         
 -11   4   5         17.37         16.72         2.86 o                         
 -10   4   5          0.21         -3.23         5.71 o                         
  -9   4   5          0.94          2.88         5.49 o                         
  -8   4   5         36.56         33.84         2.63 o                         
  -7   4   5         38.83         34.90         2.55 o                         
  -6   4   5         63.13         52.23         2.54 o                         
  -5   4   5          0.75          2.41         4.70 o                         
  -4   4   5         23.99         26.78         2.10 o                         
  -3   4   5         12.18          9.76         1.56 o                         
  -2   4   5        169.11        175.84         5.38 o                         
  -1   4   5         11.95         13.85         1.49 o                         
   0   4   5         74.06         76.53         2.54 o                         
   1   4   5         93.32         97.00         2.83 o                         
   2   4   5          1.86          3.09         1.37 o                         
   3   4   5         10.27          8.71         1.74 o                         
   4   4   5        274.87        263.25         7.76 o                         
   5   4   5         33.26         30.11         2.52 o                         
   6   4   5         15.79         15.84         2.16 o                         
   7   4   5         11.42         14.64         2.48 o                         
   8   4   5         10.37         12.04         2.45 o                         
   9   4   5          0.17          1.89         7.46 o                         
  10   4   5          0.11          2.10         7.85 o                         
 -12   5   5          1.78         -0.51         2.74 o                         
 -11   5   5         25.50         31.16         3.17 o                         
 -10   5   5          5.93          7.73         2.23 o                         
  -9   5   5          8.56          2.20         5.53 o                         
  -8   5   5          7.60          4.85         2.05 o                         
  -7   5   5          0.53         -4.72         4.72 o                         
  -6   5   5         23.53         27.07         2.21 o                         
  -5   5   5         87.25         92.72         2.99 o                         
  -4   5   5        125.99        127.98         3.89 o                         
  -3   5   5         28.91         27.79         1.95 o                         
  -2   5   5        212.72        220.01         6.15 o                         
  -1   5   5         13.93         12.80         1.57 o                         
   0   5   5         92.83         97.88         2.76 o                         
   1   5   5         50.18         50.03         2.28 o                         
   2   5   5         95.94         90.59         2.98 o                         
   3   5   5          1.07         -0.15         1.53 o                         
   4   5   5          3.74          5.67         1.80 o                         
   5   5   5         58.52         56.36         3.01 o                         
   6   5   5         24.59         23.20         2.39 o                         
   7   5   5         10.69          3.90         6.28 o                         
   8   5   5          0.00          0.87         6.05 o                         
   9   5   5          0.02         -2.89         7.63 o                         
  10   5   5          1.26          1.77         2.83 o                         
 -12   6   5          0.33          3.07         5.86 o                         
 -11   6   5          2.74          1.84         2.33 o                         
 -10   6   5          2.44         -3.34         5.91 o                         
  -9   6   5          0.00         -3.74         5.85 o                         
  -8   6   5         34.56         29.26         2.52 o                         
  -7   6   5         75.59         61.95         3.11 o                         
  -6   6   5         27.15         20.44         2.14 o                         
  -5   6   5          0.15         -0.51         4.31 o                         
  -4   6   5         23.45         19.98         2.03 o                         
  -3   6   5         35.34         40.68         2.21 o                         
  -2   6   5          0.42          1.06         1.49 o                         
  -1   6   5          3.12         -1.71         3.96 o                         
   0   6   5         93.41         83.24         2.76 o                         
   1   6   5         76.57         87.36         2.79 o                         
   2   6   5         14.17         16.81         1.76 o                         
   3   6   5        109.41        104.60         3.35 o                         
   4   6   5         33.25         33.40         2.48 o                         
   5   6   5         12.66         15.10         2.18 o                         
   6   6   5          3.68          2.68         1.94 o                         
   7   6   5          5.26          9.19         2.26 o                         
   8   6   5         23.24         25.25         2.90 o                         
   9   6   5         24.28         33.34         3.63 o                         
  10   6   5         11.59         14.35         3.26 o                         
 -12   7   5          0.19         -7.12         7.12 o                         
 -11   7   5          4.91          2.95         2.47 o                         
 -10   7   5          0.00         -1.71         5.79 o                         
  -9   7   5          0.15         -6.41         6.41 o                         
  -8   7   5          4.53          1.40         5.22 o                         
  -7   7   5         14.68         15.30         2.24 o                         
  -6   7   5         18.78         14.44         2.17 o                         
  -5   7   5         51.47         44.58         2.57 o                         
  -4   7   5        171.73        170.50         5.22 o                         
  -3   7   5         16.34         16.88         1.80 o                         
  -2   7   5        143.28        131.16         3.69 o                         
  -1   7   5         79.07         79.09         2.72 o                         
   0   7   5          0.93         -1.55         1.55 o                         
   1   7   5         45.98         50.13         2.35 o                         
   2   7   5         46.55         36.28         2.35 o                         
   3   7   5          7.06          6.46         1.77 o                         
   4   7   5        163.35        171.48         4.66 o                         
   5   7   5         65.01         63.64         3.13 o                         
   6   7   5          1.81          3.28         1.80 o                         
   7   7   5          1.45         -4.88         6.89 o                         
   8   7   5          0.78         -3.60         5.98 o                         
   9   7   5          0.88          0.00         6.88 o                         
 -12   8   5          2.54         -2.12         8.45 o                         
 -11   8   5          0.14          0.96         6.26 o                         
 -10   8   5          0.98          1.75         5.79 o                         
  -9   8   5          1.74         -1.58         6.02 o                         
  -8   8   5          0.21          2.87         5.18 o                         
  -7   8   5        117.21        107.18         3.87 o                         
  -6   8   5         14.58         -1.17         6.71 o                         
  -5   8   5         29.22         26.33         2.29 o                         
  -4   8   5         11.75         11.07         1.99 o                         
  -3   8   5          7.04          2.92         4.77 o                         
  -2   8   5         14.96         12.72         1.87 o                         
  -1   8   5          1.38          0.93         4.33 o                         
   0   8   5          2.65          0.94         1.65 o                         
   1   8   5         36.42         33.50         2.28 o                         
   2   8   5         19.42         23.76         2.15 o                         
   3   8   5          2.94          4.65         1.63 o                         
   4   8   5         39.91         38.69         2.71 o                         
   5   8   5         36.65         34.28         2.62 o                         
   6   8   5          1.65         -5.23         5.23 o                         
   7   8   5         17.10         14.89         2.52 o                         
   8   8   5          2.52          1.05         2.31 o                         
   9   8   5          2.69          0.00         6.58 o                         
 -12   9   5          0.00         -5.38         7.06 o                         
 -11   9   5          0.19          1.96         4.98 o                         
 -10   9   5          0.00         -3.58         6.33 o                         
  -9   9   5          0.52         -6.94         6.94 o                         
  -8   9   5         22.11         21.41         2.57 o                         
  -7   9   5          8.04          8.04         2.05 o                         
  -6   9   5          0.17          1.83         4.37 o                         
  -5   9   5         34.35         39.63         2.51 o                         
  -4   9   5        207.06        212.20         6.12 o                         
  -3   9   5         89.84         95.94         3.16 o                         
  -2   9   5          0.01         -3.98         4.33 o                         
  -1   9   5         38.16         32.80         2.31 o                         
   0   9   5        122.35        117.35         3.74 o                         
   1   9   5          1.21          2.61         4.39 o                         
   2   9   5        181.03        173.37         5.55 o                         
   3   9   5         44.61         39.03         2.50 o                         
   4   9   5         13.31         11.84         2.14 o                         
   5   9   5         30.98         32.61         2.71 o                         
   6   9   5          9.56          3.12         6.81 o                         
   7   9   5          2.49         -1.72         5.81 o                         
   8   9   5          8.00          6.61         2.84 o                         
   9   9   5          5.09          1.03         3.05 o                         
 -11  10   5          2.50          3.01         7.16 o                         
 -10  10   5          1.15          0.00         6.31 o                         
  -9  10   5          0.06         -1.67         6.37 o                         
  -8  10   5         48.00         46.45         3.38 o                         
  -7  10   5         31.79         32.05         2.53 o                         
  -6  10   5          2.43          2.68         1.92 o                         
  -5  10   5        213.53        212.20         6.39 o                         
  -4  10   5          6.89          2.10         1.97 o                         
  -3  10   5          0.01         -2.68         5.11 o                         
  -2  10   5         10.08         11.53         1.81 o                         
  -1  10   5         94.15         85.04         3.09 o                         
   0  10   5         73.43         75.46         2.99 o                         
   1  10   5         26.20         26.71         2.29 o                         
   2  10   5        106.65         95.50         3.58 o                         
   3  10   5          9.97          8.17         1.92 o                         
   4  10   5         27.11         29.36         2.66 o                         
   5  10   5         14.29         14.87         2.55 o                         
   6  10   5          0.18         -0.80         5.16 o                         
   7  10   5         13.76         15.49         2.57 o                         
   8  10   5          0.60         -0.97         6.64 o                         
   9  10   5         28.46         34.68         3.67 o                         
 -11  11   5          5.40          8.06         3.22 o                         
 -10  11   5          5.76          2.81         7.08 o                         
  -9  11   5          2.61         -3.46         6.47 o                         
  -8  11   5          0.55          0.79         2.10 o                         
  -7  11   5          4.14          3.97         2.10 o                         
  -6  11   5          3.91          4.84         1.95 o                         
  -5  11   5          0.12         -6.27         6.27 o                         
  -4  11   5          0.03         -0.60         5.61 o                         
  -3  11   5        113.94        129.11         3.78 o                         
  -2  11   5         13.55         13.56         2.12 o                         
  -1  11   5         28.54         33.32         2.43 o                         
   0  11   5         27.07         23.69         2.18 o                         
   1  11   5          0.87         -1.74         4.60 o                         
   2  11   5          0.10         -1.25         4.75 o                         
   3  11   5          3.31         -5.27         5.27 o                         
   4  11   5          2.38         -3.57         5.57 o                         
   5  11   5         52.09         57.44         3.49 o                         
   6  11   5          7.88         -7.22         7.22 o                         
   7  11   5          0.41          5.73         2.02 o                         
   8  11   5          0.01         -2.49         2.56 o                         
   9  11   5          0.22         -3.27         6.79 o                         
 -11  12   5          1.50          2.64         3.24 o                         
 -10  12   5          9.81          9.67         3.03 o                         
  -9  12   5          0.82          2.81         2.12 o                         
  -8  12   5          6.25          4.70         2.14 o                         
  -7  12   5         25.09         23.71         2.91 o                         
  -6  12   5          4.09          5.06         2.05 o                         
  -5  12   5          0.43         -3.98         6.08 o                         
  -4  12   5        368.49        366.83        11.63 o                         
  -3  12   5        115.97        114.71         3.77 o                         
  -2  12   5         28.75         33.86         2.45 o                         
  -1  12   5          6.80          4.79         1.86 o                         
   0  12   5         80.68         81.83         3.17 o                         
   1  12   5          3.44         -1.23         6.15 o                         
   2  12   5          1.37          0.84         1.96 o                         
   3  12   5         16.19         21.09         2.44 o                         
   4  12   5         71.21         77.14         3.64 o                         
   5  12   5          1.77         -0.80         2.09 o                         
   6  12   5         22.29         28.86         2.99 o                         
   7  12   5          0.69          0.00         6.52 o                         
   8  12   5          0.46         -3.07         6.41 o                         
 -11  13   5          0.39          2.18         7.21 o                         
 -10  13   5          1.58         -7.49         7.49 o                         
  -9  13   5          0.49          1.84         5.66 o                         
  -8  13   5          8.27          5.37         2.58 o                         
  -7  13   5          0.00         -0.79         4.26 o                         
  -6  13   5          5.75          8.89         2.18 o                         
  -5  13   5         48.07         46.85         3.09 o                         
  -4  13   5         34.36         36.47         2.92 o                         
  -3  13   5          2.06         -0.63         5.51 o                         
  -2  13   5          0.04         -1.84         5.32 o                         
  -1  13   5          1.25         -5.12         5.12 o                         
   0  13   5          0.17         -5.26         5.26 o                         
   1  13   5         38.27         39.76         2.74 o                         
   2  13   5         20.24         20.92         2.33 o                         
   3  13   5          3.44          4.38         2.19 o                         
   4  13   5          0.00          1.56         6.13 o                         
   6  13   5          8.86          8.32         2.53 o                         
   7  13   5          0.20          5.51         2.34 o                         
   8  13   5          2.07          2.12         2.93 o                         
 -10  14   5          1.31          6.38         2.64 o                         
  -9  14   5          0.87         -3.81         7.87 o                         
  -8  14   5          1.40          0.00         6.54 o                         
  -7  14   5          4.45          7.32         2.32 o                         
  -6  14   5          2.47          4.44         1.97 o                         
  -5  14   5         16.69         12.15         2.61 o                         
  -4  14   5         17.74         16.23         2.53 o                         
  -3  14   5          6.12         12.52         2.20 o                         
  -2  14   5          8.09          0.00         6.58 o                         
  -1  14   5          1.90          0.65         4.81 o                         
   0  14   5         30.32         28.80         2.57 o                         
   1  14   5         83.81         87.84         3.52 o                         
   2  14   5          8.27         10.31         2.14 o                         
   3  14   5          0.05          0.00         4.97 o                         
   4  14   5          0.23         -7.13         7.13 o                         
   5  14   5         32.46         33.86         3.26 o                         
   6  14   5          5.86          6.14         2.71 o                         
   7  14   5          9.51         12.11         3.19 o                         
   8  14   5          1.89         -2.00         2.89 o                         
 -10  15   5          0.75         -1.96         3.25 o                         
  -9  15   5          0.31          2.64         2.99 o                         
  -8  15   5          0.75          3.15         2.47 o                         
  -7  15   5          2.65         -6.65         6.65 o                         
  -6  15   5          8.58          7.20         2.60 o                         
  -5  15   5         14.95          5.18         2.74 o                         
  -4  15   5          0.24         -2.38         2.38 o                         
  -3  15   5         95.40         95.37         3.98 o                         
  -2  15   5          4.42          2.73         2.27 o                         
  -1  15   5          4.87         -7.18         7.18 o                         
   0  15   5         11.99         13.01         2.32 o                         
   1  15   5         22.65         22.58         2.59 o                         
   2  15   5          1.85         -2.25         2.25 o                         
   3  15   5          2.27          1.61         2.24 o                         
   4  15   5          7.52         11.07         2.33 o                         
   5  15   5         10.57         11.65         2.63 o                         
   6  15   5          0.25         -4.85         7.58 o                         
   7  15   5          1.52          7.67         2.61 o                         
  -9  16   5          0.69          2.24         2.57 o                         
  -8  16   5          0.00          0.55         2.46 o                         
  -7  16   5         22.50         24.30         2.91 o                         
  -6  16   5          0.01         -0.85         5.47 o                         
  -5  16   5         14.11         15.49         2.55 o                         
  -4  16   5         91.23         91.28         4.09 o                         
  -3  16   5         21.88         20.10         2.69 o                         
  -2  16   5         23.63         20.91         2.60 o                         
  -1  16   5          1.03         -7.05         7.05 o                         
   0  16   5          6.87          1.31         2.61 o                         
   1  16   5         10.10         12.19         2.54 o                         
   2  16   5          3.02          2.43         2.33 o                         
   3  16   5          6.21         13.30         2.18 o                         
   4  16   5          2.06         -2.68         6.37 o                         
   5  16   5          0.00          0.00         6.56 o                         
   6  16   5         13.26          3.54         3.21 o                         
   7  16   5          0.26         -1.09         7.90 o                         
  -9  17   5          1.69         -3.23         6.72 o                         
  -8  17   5          0.02          3.02         6.29 o                         
  -7  17   5          0.75          0.00         6.94 o                         
  -6  17   5          6.05          9.93         2.55 o                         
  -5  17   5          0.40          1.71         5.27 o                         
  -4  17   5         14.27         10.93         2.55 o                         
  -3  17   5          0.35          1.70         2.24 o                         
  -2  17   5         11.36          9.09         2.35 o                         
  -1  17   5         15.32         15.19         2.64 o                         
   0  17   5         50.39         55.28         3.44 o                         
   1  17   5          2.68          1.42         2.45 o                         
   2  17   5          1.54          3.29         2.16 o                         
   3  17   5          0.33          1.78         5.49 o                         
   4  17   5          4.97          4.68         7.18 o                         
   5  17   5          3.71          6.10         2.71 o                         
   6  17   5          1.03          4.22         8.43 o                         
  -8  18   5          4.15          3.15         7.51 o                         
  -7  18   5          8.76         10.55         3.30 o                         
  -6  18   5          1.18         -8.60         8.60 o                         
  -5  18   5          2.11          3.58         2.36 o                         
  -4  18   5          2.27          0.87         6.46 o                         
  -3  18   5          6.06          2.54         5.68 o                         
  -2  18   5          6.65         13.57         2.46 o                         
  -1  18   5          6.69          4.23         6.82 o                         
   0  18   5          1.21         -2.57         7.41 o                         
   1  18   5         28.46         21.96         3.24 o                         
   2  18   5          1.33         -4.50         7.03 o                         
   3  18   5          2.22         -1.87         5.91 o                         
   4  18   5          4.36          4.90         2.89 o                         
   5  18   5          1.50         -2.78         2.78 o                         
   6  18   5          6.77         -9.50         9.50 o                         
  -7  19   5          9.00         12.83         3.43 o                         
  -6  19   5          0.37          0.00         6.40 o                         
  -5  19   5          9.54          6.08         2.87 o                         
  -4  19   5          0.77         -6.94         6.94 o                         
  -3  19   5          4.73          0.89         8.25 o                         
  -2  19   5          0.96          2.18         2.36 o                         
  -1  19   5          2.05          0.00         2.56 o                         
   0  19   5          1.59         -6.46         6.46 o                         
   1  19   5          0.00         -7.42         7.42 o                         
   2  19   5          3.26          0.00         7.33 o                         
   3  19   5          0.27          2.95         6.58 o                         
   4  19   5          0.17         -5.14         7.63 o                         
   5  19   5          0.71         -1.62         3.07 o                         
  -7  20   5          0.53         -4.36         6.72 o                         
  -6  20   5          1.88          1.74         3.12 o                         
  -5  20   5          0.04         -2.00         3.03 o                         
  -4  20   5          0.23          2.91         6.92 o                         
  -3  20   5          0.25         -2.89         6.87 o                         
  -2  20   5          1.04         -3.79         6.70 o                         
  -1  20   5          2.38         -3.79         8.46 o                         
   0  20   5          4.94          2.86         7.19 o                         
   1  20   5          0.60         -6.79         7.06 o                         
   2  20   5          0.06          3.98         6.30 o                         
   3  20   5          0.00         -5.16         6.77 o                         
   4  20   5          1.03          0.00         3.05 o                         
  -6  21   5          0.04          1.09         7.66 o                         
  -5  21   5          1.47         -6.33         8.58 o                         
  -4  21   5          1.54          3.11         7.40 o                         
  -3  21   5         11.12         14.73         3.22 o                         
  -2  21   5          6.73          6.76         2.94 o                         
  -1  21   5          8.29          9.11         3.34 o                         
   0  21   5          5.74          2.01         7.09 o                         
   1  21   5          2.83          2.73         2.97 o                         
   2  21   5          0.02         -8.84         8.84 o                         
   3  21   5          1.80          3.43         2.98 o                         
  -4  22   5          1.81          2.70         3.15 o                         
  -3  22   5          0.73         -9.11         9.11 o                         
  -2  22   5          5.73          1.04         8.50 o                         
  -1  22   5          1.86         -1.39         3.48 o                         
   0  22   5          0.40         -3.17         7.54 o                         
   1  22   5          2.88          2.32         3.23 o                         
   2  22   5          2.76          1.29         3.37 o                         
  -1  23   5          0.45         -5.48         7.67 o                         
 -12   0   6          0.00          2.04         7.22 o                         
 -11   0   6          4.89          1.84         5.69 o                         
 -10   0   6         80.83         82.70         3.76 o                         
  -9   0   6        182.28        161.07         4.91 o                         
  -8   0   6          0.33          0.69         5.13 o                         
  -7   0   6         74.69         67.47         3.25 o                         
  -6   0   6         16.48         15.29         1.99 o                         
  -5   0   6         27.27         26.99         2.15 o                         
  -4   0   6        239.02        224.87         6.79 o                         
  -3   0   6        878.52        871.71        21.44 o                         
  -2   0   6        628.54        584.97        12.41 o                         
  -1   0   6        225.78        238.99         6.59 o                         
   0   0   6        296.93        255.09         6.80 o                         
   1   0   6        134.03        132.39         4.30 o                         
   2   0   6         11.24          9.79         1.77 o                         
   3   0   6         49.60         47.46         2.52 o                         
   4   0   6         63.96         56.07         2.89 o                         
   5   0   6         41.37         37.87         2.65 o                         
   6   0   6          0.00         -5.19         5.19 o                         
   7   0   6          0.08         -2.52         5.24 o                         
   8   0   6         19.57         30.58         2.99 o                         
   9   0   6          0.94         -1.19         2.87 o                         
 -12   1   6          2.62          7.84         2.82 o                         
 -11   1   6          1.39          0.13         2.27 o                         
 -10   1   6          2.30          4.34         1.98 o                         
  -9   1   6          5.17          7.16         2.06 o                         
  -8   1   6          3.48          1.39         4.28 o                         
  -7   1   6        606.77        593.87        14.74 o                         
  -6   1   6         51.81         53.79         2.68 o                         
  -5   1   6         13.13          8.91         1.80 o                         
  -4   1   6         46.71         45.32         2.48 o                         
  -3   1   6         55.01         61.20         2.66 o                         
  -2   1   6        268.39        273.77         8.64 o                         
  -1   1   6          9.71          6.04         1.62 o                         
   0   1   6          5.80          6.51         1.66 o                         
   1   1   6        897.10        841.48        21.86 o                         
   2   1   6         25.29         25.16         2.30 o                         
   3   1   6          0.41          0.83         1.70 o                         
   4   1   6         15.77         16.68         2.08 o                         
   5   1   6          1.21          2.78         1.78 o                         
   6   1   6          9.35          7.45         2.19 o                         
   7   1   6          0.36         -3.37         5.95 o                         
   8   1   6          1.64          0.00         6.46 o                         
   9   1   6         18.56         14.23         3.61 o                         
 -12   2   6          3.21         -1.20         2.81 o                         
 -11   2   6          3.68          5.04         2.44 o                         
 -10   2   6         10.84         14.52         2.32 o                         
  -9   2   6          5.57          1.53         2.09 o                         
  -8   2   6         50.55         52.01         3.02 o                         
  -7   2   6          7.57          2.50         6.79 o                         
  -6   2   6         19.19         22.90         2.06 o                         
  -5   2   6         72.30         64.89         2.69 o                         
  -4   2   6          7.13          5.57         1.65 o                         
  -3   2   6          0.10          0.49         3.77 o                         
  -2   2   6         26.62         31.61         1.99 o                         
  -1   2   6         43.74         34.31         2.18 o                         
   0   2   6         57.27         63.08         2.52 o                         
   1   2   6          0.20          0.72         1.72 o                         
   2   2   6          7.77         -0.55         4.58 o                         
   3   2   6          0.32         -0.58         4.26 o                         
   4   2   6         10.61         16.24         1.97 o                         
   5   2   6          0.02         -1.00         1.80 o                         
   6   2   6          1.75          2.31         4.43 o                         
   7   2   6          0.08         -5.35         5.35 o                         
   8   2   6          3.85         -0.54         2.32 o                         
   9   2   6          1.35          2.06         6.36 o                         
 -12   3   6          0.69         -7.80         7.80 o                         
 -11   3   6          1.19          3.20         2.34 o                         
 -10   3   6          6.77          5.61         2.44 o                         
  -9   3   6          3.04          2.09         2.14 o                         
  -8   3   6        151.58        150.20         4.57 o                         
  -7   3   6          0.40          0.00         5.23 o                         
  -6   3   6          8.67         13.96         1.91 o                         
  -5   3   6          1.03         -1.40         1.70 o                         
  -4   3   6         84.49         98.99         3.18 o                         
  -3   3   6        127.10        138.91         3.61 o                         
  -2   3   6          3.95         -5.28         5.41 o                         
  -1   3   6         58.74         57.43         2.49 o                         
   0   3   6        795.54        774.22        20.73 o                         
   1   3   6         88.96         92.68         3.03 o                         
   2   3   6          4.01          1.10         5.10 o                         
   3   3   6         67.40         67.05         2.87 o                         
   4   3   6          1.44          1.93         4.60 o                         
   5   3   6          5.83          5.35         2.08 o                         
   6   3   6          3.96          3.53         2.01 o                         
   7   3   6          4.10          5.00         2.07 o                         
   8   3   6          5.27          4.72         2.62 o                         
   9   3   6          0.59         -3.11         8.25 o                         
 -12   4   6          0.28          3.30         2.66 o                         
 -11   4   6         10.15          6.06         2.73 o                         
 -10   4   6         11.40          9.73         2.56 o                         
  -9   4   6         53.36         56.93         3.31 o                         
  -8   4   6         44.32         41.39         2.88 o                         
  -7   4   6         55.76         61.91         2.90 o                         
  -6   4   6         53.02         47.34         2.75 o                         
  -5   4   6         48.58         39.25         2.31 o                         
  -4   4   6        345.11        314.11         9.70 o                         
  -3   4   6        225.48        213.22         6.59 o                         
  -2   4   6        270.10        254.45         7.24 o                         
  -1   4   6         42.22         39.72         2.34 o                         
   0   4   6        115.61        121.83         3.42 o                         
   1   4   6         56.48         57.31         2.82 o                         
   2   4   6         10.17          9.91         1.74 o                         
   3   4   6         50.06         51.01         2.56 o                         
   4   4   6          5.90          2.80         1.77 o                         
   5   4   6          6.00          3.58         1.88 o                         
   6   4   6          0.42          2.35         4.89 o                         
   7   4   6          0.06          0.74         2.13 o                         
   8   4   6          2.89          1.90         2.36 o                         
   9   4   6          0.09          0.00         5.74 o                         
 -12   5   6          0.06         -7.52         7.52 o                         
 -11   5   6         15.08         18.69         2.84 o                         
 -10   5   6         11.32         14.86         2.45 o                         
  -9   5   6          0.63          0.00         4.36 o                         
  -8   5   6         39.10         34.19         2.73 o                         
  -7   5   6         25.79         22.18         2.33 o                         
  -6   5   6         41.25         36.44         2.52 o                         
  -5   5   6          0.12         -2.83         5.03 o                         
  -4   5   6        117.94        121.72         3.59 o                         
  -3   5   6         14.32         13.80         1.77 o                         
  -2   5   6         57.81         54.42         2.50 o                         
  -1   5   6        234.44        229.59         5.98 o                         
   0   5   6        124.31        120.53         3.54 o                         
   1   5   6          9.33          3.23         4.92 o                         
   2   5   6         56.82         57.16         2.72 o                         
   3   5   6         25.77         23.52         2.18 o                         
   4   5   6          3.82          5.62         1.98 o                         
   5   5   6         16.63         18.24         2.15 o                         
   6   5   6          0.04         -3.18         4.06 o                         
   7   5   6          0.37          0.12         2.15 o                         
   8   5   6          0.03          1.93         6.40 o                         
   9   5   6          0.07          0.00         7.78 o                         
 -12   6   6          0.43         -8.27         8.27 o                         
 -11   6   6         41.44         47.34         3.83 o                         
 -10   6   6          2.76         -3.55         5.90 o                         
  -9   6   6          0.82         -2.19         2.19 o                         
  -8   6   6          2.69          2.97         5.03 o                         
  -7   6   6          0.09          2.72         4.91 o                         
  -6   6   6          0.43         -5.36         5.36 o                         
  -5   6   6         53.74         54.85         2.77 o                         
  -4   6   6         29.41         24.70         2.22 o                         
  -3   6   6        113.82        107.24         3.41 o                         
  -2   6   6          1.48         -0.29         1.71 o                         
  -1   6   6          1.94          0.00         4.69 o                         
   0   6   6         72.95         66.92         2.83 o                         
   1   6   6         22.92         23.51         2.20 o                         
   2   6   6         13.21         12.90         1.98 o                         
   3   6   6          0.06         -5.16         5.16 o                         
   4   6   6          2.98          2.73         5.71 o                         
   5   6   6         19.24         19.48         2.33 o                         
   6   6   6         22.52         20.97         2.57 o                         
   7   6   6          8.76          3.57         7.78 o                         
   8   6   6          1.72          0.82         2.49 o                         
   9   6   6          3.57          3.22         6.16 o                         
 -12   7   6          0.27          1.08         2.73 o                         
 -11   7   6         14.46         23.51         3.24 o                         
 -10   7   6         27.06         27.73         2.91 o                         
  -9   7   6          0.18         -1.65         5.96 o                         
  -8   7   6          0.02         -2.09         2.09 o                         
  -7   7   6         72.47         78.52         3.40 o                         
  -6   7   6         21.05         23.53         2.40 o                         
  -5   7   6         29.30         38.91         2.57 o                         
  -4   7   6         81.31         85.49         3.30 o                         
  -3   7   6         15.28         10.01         1.99 o                         
  -2   7   6        156.02        149.62         4.53 o                         
  -1   7   6         27.39         21.66         2.03 o                         
   0   7   6         55.55         58.10         2.75 o                         
   1   7   6        147.08        168.16         5.05 o                         
   2   7   6          1.44          0.00         5.13 o                         
   3   7   6          1.74         -0.65         3.83 o                         
   4   7   6         20.72         17.93         2.38 o                         
   5   7   6          2.00          3.05         5.51 o                         
   6   7   6          0.85          2.13         2.15 o                         
   7   7   6          3.17         -0.91         5.39 o                         
   8   7   6          0.92         -1.99         7.59 o                         
 -11   8   6          0.80          0.34         2.95 o                         
 -10   8   6          2.29         -1.84         6.23 o                         
  -9   8   6          3.81          1.69         6.98 o                         
  -8   8   6          3.85         -4.66         5.70 o                         
  -7   8   6         93.20         76.13         3.70 o                         
  -6   8   6        221.38        224.05         6.81 o                         
  -5   8   6        189.70        177.58         5.89 o                         
  -4   8   6         37.12         39.01         2.53 o                         
  -3   8   6          1.32         -1.69         5.25 o                         
  -2   8   6          2.34          0.55         4.73 o                         
  -1   8   6         36.25         31.01         2.39 o                         
   0   8   6        277.23        274.25         7.78 o                         
   1   8   6        114.71        114.07         3.65 o                         
   2   8   6         47.80         42.96         2.65 o                         
   3   8   6         18.26         18.81         2.30 o                         
   4   8   6          0.29         -1.93         1.93 o                         
   5   8   6          0.37          0.00         5.40 o                         
   6   8   6          0.84          1.82         2.16 o                         
   7   8   6          0.30         -1.86         6.31 o                         
   8   8   6          0.05          1.19         2.73 o                         
 -11   9   6          9.30         15.97         3.11 o                         
 -10   9   6         12.00         19.08         2.65 o                         
  -9   9   6          8.07          8.69         2.49 o                         
  -8   9   6         11.77         10.60         2.45 o                         
  -7   9   6         14.23         10.68         2.27 o                         
  -6   9   6          1.12          1.68         1.81 o                         
  -5   9   6          0.12         -5.11         5.11 o                         
  -4   9   6          3.34          2.45         5.92 o                         
  -3   9   6          2.98          3.68         1.78 o                         
  -2   9   6         21.77         24.25         2.11 o                         
  -1   9   6         45.77         45.89         2.71 o                         
   0   9   6         72.40         69.24         3.12 o                         
   1   9   6          7.08          7.29         2.03 o                         
   2   9   6          9.30          8.32         1.92 o                         
   3   9   6          4.00          5.05         2.00 o                         
   4   9   6         12.82         10.87         2.45 o                         
   5   9   6          0.38          0.00         4.82 o                         
   6   9   6          0.51          2.86         2.28 o                         
   7   9   6          0.07         -4.77         6.67 o                         
   8   9   6          0.09         -7.70         7.70 o                         
 -11  10   6          1.06          5.10         2.92 o                         
 -10  10   6          4.70          5.79         2.82 o                         
  -9  10   6         13.53         14.06         2.64 o                         
  -8  10   6          6.18          2.47         6.85 o                         
  -7  10   6         10.90         13.46         2.47 o                         
  -6  10   6          2.72          7.17         2.04 o                         
  -5  10   6          2.01          2.02         5.09 o                         
  -4  10   6         50.22         45.75         2.90 o                         
  -3  10   6          5.38          1.83         4.61 o                         
  -2  10   6         20.72         17.04         2.22 o                         
  -1  10   6          0.44          0.59         1.77 o                         
   0  10   6          9.82          3.89         2.10 o                         
   1  10   6         45.41         45.65         2.77 o                         
   2  10   6         11.53         14.44         2.06 o                         
   3  10   6          0.00          1.44         5.08 o                         
   4  10   6         24.76         26.49         2.97 o                         
   5  10   6          2.02         -0.83         6.04 o                         
   6  10   6          7.55          6.57         2.48 o                         
   7  10   6          0.45          3.92         6.64 o                         
   8  10   6          2.05         -1.06         6.81 o                         
 -11  11   6          2.51         -3.25         7.73 o                         
 -10  11   6         12.29         10.28         3.33 o                         
  -8  11   6         17.72         14.96         2.79 o                         
  -7  11   6          7.83          7.00         2.35 o                         
  -6  11   6         26.24         28.69         2.87 o                         
  -5  11   6         44.54         46.14         3.16 o                         
  -4  11   6          5.83          6.22         2.09 o                         
  -3  11   6         45.18         38.75         3.15 o                         
  -2  11   6         87.56         85.09         3.34 o                         
  -1  11   6         22.98         24.01         2.35 o                         
   0  11   6          1.21          0.00         5.45 o                         
   1  11   6          0.02         -0.39         1.92 o                         
   2  11   6         10.44         10.45         2.18 o                         
   3  11   6         59.06         66.56         3.37 o                         
   4  11   6         18.19         19.24         2.63 o                         
   5  11   6          3.08          2.33         2.33 o                         
   6  11   6          0.72          0.00         6.84 o                         
   7  11   6          5.16          3.69         2.78 o                         
   8  11   6          0.84         -8.30         8.30 o                         
 -10  12   6          2.37         -4.09         8.81 o                         
  -9  12   6          1.00         -6.40         6.40 o                         
  -8  12   6          1.37          0.00         7.17 o                         
  -7  12   6         35.40         35.42         3.24 o                         
  -6  12   6        140.09        138.37         5.12 o                         
  -5  12   6         36.97         39.39         3.04 o                         
  -4  12   6          8.41          6.00         2.30 o                         
  -3  12   6        107.80        105.50         4.05 o                         
  -2  12   6         49.43         47.39         2.95 o                         
  -1  12   6         45.01         46.48         2.88 o                         
   0  12   6        102.19        104.17         3.63 o                         
   1  12   6         41.18         38.31         2.88 o                         
   2  12   6          0.06         -1.47         5.61 o                         
   3  12   6         21.48         25.33         2.59 o                         
   4  12   6          1.19          1.67         6.57 o                         
   5  12   6         28.54         31.89         3.13 o                         
   6  12   6          2.38         -7.81         7.81 o                         
   7  12   6          0.35          3.12         4.76 o                         
 -10  13   6         15.27         24.26         3.60 o                         
  -9  13   6         18.60         19.03         3.44 o                         
  -8  13   6         11.37         15.43         2.89 o                         
  -7  13   6         14.28         18.55         2.69 o                         
  -6  13   6          2.76          4.01         6.16 o                         
  -5  13   6          5.26          8.56         2.22 o                         
  -4  13   6         13.96         12.66         2.58 o                         
  -3  13   6         67.52         65.75         3.42 o                         
  -2  13   6         45.92         49.98         3.21 o                         
  -1  13   6          1.96          3.43         5.27 o                         
   0  13   6          0.19         -6.22         6.22 o                         
   1  13   6          3.34          3.89         2.09 o                         
   2  13   6         44.08         48.82         3.12 o                         
   3  13   6         18.44         17.38         2.83 o                         
   4  13   6         54.08         62.32         3.66 o                         
   5  13   6          1.09          0.66         2.53 o                         
   6  13   6          9.71         11.44         2.92 o                         
   7  13   6          0.38         -3.21         7.64 o                         
 -10  14   6          0.00         -8.00         8.00 o                         
  -9  14   6          9.96          9.44         3.51 o                         
  -8  14   6          3.46         -0.95         7.59 o                         
  -7  14   6          4.82          8.26         2.47 o                         
  -6  14   6          2.10          0.00         5.43 o                         
  -5  14   6          2.39          3.66         2.30 o                         
  -4  14   6         23.10         22.58         2.87 o                         
  -3  14   6        120.04        125.40         4.48 o                         
  -2  14   6         21.52         26.59         2.84 o                         
  -1  14   6          0.08         -5.68         5.68 o                         
   0  14   6          0.11         -0.75         6.01 o                         
   1  14   6          0.88         -1.22         1.99 o                         
   2  14   6          5.40          6.02         2.32 o                         
   3  14   6          6.80          2.57         7.10 o                         
   4  14   6         20.65         19.12         3.16 o                         
   5  14   6         27.32         26.54         3.18 o                         
   6  14   6          3.32          4.12         7.84 o                         
  -9  15   6         16.89         25.84         3.77 o                         
  -8  15   6          2.29         -0.98         7.88 o                         
  -7  15   6          0.08         -2.60         2.60 o                         
  -6  15   6          0.45          0.50         2.27 o                         
  -5  15   6          0.33         -0.84         6.10 o                         
  -4  15   6         30.14         35.06         3.13 o                         
  -3  15   6         10.05          8.82         2.68 o                         
  -2  15   6         50.22         55.14         3.47 o                         
  -1  15   6         15.94         17.75         2.47 o                         
   0  15   6          0.26          3.14         5.66 o                         
   2  15   6          3.43          6.45         2.26 o                         
   3  15   6         14.17         14.69         2.80 o                         
   4  15   6         54.25         56.39         4.12 o                         
   5  15   6          1.99         -2.00         8.36 o                         
   6  15   6          6.95          8.88         3.18 o                         
  -9  16   6          0.98         -3.23         3.23 o                         
  -8  16   6          5.83          0.68         3.39 o                         
  -7  16   6          1.69          0.00         6.21 o                         
  -6  16   6          0.15         -1.82         6.17 o                         
  -5  16   6          0.24          0.88         7.50 o                         
  -4  16   6          6.27          5.34         2.66 o                         
  -3  16   6         28.38         26.38         3.11 o                         
  -2  16   6          6.20          7.42         2.76 o                         
  -1  16   6         24.85         26.98         2.90 o                         
   0  16   6          0.84          3.33         5.63 o                         
   1  16   6          1.80         -6.03         6.94 o                         
   2  16   6          7.40         13.28         2.47 o                         
   3  16   6          0.93         -1.87         7.11 o                         
   4  16   6          7.77          6.22         3.29 o                         
   5  16   6          2.32         -4.16         7.35 o                         
  -8  17   6         15.61         20.66         3.65 o                         
  -7  17   6         14.86          8.85         3.58 o                         
  -6  17   6         10.78          8.83         2.86 o                         
  -5  17   6          0.41         -4.56         7.79 o                         
  -4  17   6          0.84         -1.76         5.97 o                         
  -3  17   6         10.30          9.99         2.57 o                         
  -2  17   6          7.59          6.69         2.55 o                         
  -1  17   6          0.12          0.86         5.20 o                         
   0  17   6         12.31         10.68         2.58 o                         
   1  17   6          7.49         -0.91         7.62 o                         
   2  17   6          5.84          5.89         2.73 o                         
   3  17   6         11.04         12.37         3.10 o                         
   4  17   6          8.68          7.01         3.32 o                         
   5  17   6          0.73         -1.62         3.10 o                         
  -7  18   6          2.70         -2.09         7.96 o                         
  -6  18   6          6.38          3.82         3.50 o                         
  -5  18   6          5.39         -9.17         9.17 o                         
  -4  18   6          0.01         -1.85         2.68 o                         
  -3  18   6          0.00         -6.35         6.97 o                         
  -2  18   6          2.78          0.63         2.57 o                         
  -1  18   6          2.23         -0.90         7.31 o                         
   0  18   6          0.47         -5.57         7.19 o                         
   1  18   6          1.54         -1.90         7.25 o                         
   2  18   6          5.63          5.57         2.71 o                         
   3  18   6          7.53         -3.07         8.49 o                         
   4  18   6          0.43         -0.54         3.13 o                         
  -6  19   6          0.56         -4.17         8.60 o                         
  -5  19   6          1.19         -0.34         3.04 o                         
  -4  19   6          0.50          0.97         6.81 o                         
  -3  19   6          0.57         -1.91         7.63 o                         
  -2  19   6          0.35          0.93         2.67 o                         
  -1  19   6          3.76          1.92         7.19 o                         
   0  19   6          1.39          2.94         7.39 o                         
   1  19   6          0.55         -3.01         7.96 o                         
   2  19   6          8.21          4.64         3.36 o                         
   3  19   6          5.03          6.60         3.21 o                         
  -5  20   6          0.71         -5.26         8.99 o                         
  -4  20   6          0.66          1.55         3.21 o                         
  -3  20   6          0.03          1.01         7.88 o                         
  -2  20   6          4.78          2.99         8.63 o                         
  -1  20   6          1.01          0.00         8.99 o                         
   0  20   6          0.22         -8.27         8.27 o                         
   1  20   6          1.65          2.11         7.89 o                         
   2  20   6          3.64          0.54         3.29 o                         
  -4  21   6          9.25          3.27        10.17 o                         
  -3  21   6          0.64          1.05         3.21 o                         
  -2  21   6          6.73         10.96         3.42 o                         
  -1  21   6          1.81         -1.97         3.20 o                         
   0  21   6          2.54         -2.17         6.88 o                         
   1  21   6          5.62          3.32         7.91 o                         
 -12   1   7          1.92         -3.25         8.60 o                         
 -11   1   7          0.29         -6.72         6.72 o                         
 -10   1   7          0.82          0.90         7.39 o                         
  -9   1   7          1.77          4.88         2.24 o                         
  -8   1   7         60.43         64.66         3.56 o                         
  -7   1   7         13.17         12.52         2.14 o                         
  -6   1   7         16.78         17.58         2.18 o                         
  -5   1   7         26.11         32.21         2.45 o                         
  -4   1   7          0.00         -1.19         4.97 o                         
  -3   1   7         43.18         50.87         2.58 o                         
  -2   1   7        135.65        137.15         4.11 o                         
  -1   1   7        126.17        122.50         3.68 o                         
   0   1   7          1.85          0.00         4.46 o                         
   1   1   7          7.22          8.76         1.88 o                         
   2   1   7          1.14          0.00         5.04 o                         
   3   1   7          8.50          9.49         2.10 o                         
   4   1   7          4.75          5.10         2.08 o                         
   5   1   7          0.14         -0.81         5.84 o                         
   6   1   7          0.02          2.87         1.91 o                         
   7   1   7          0.00          1.44         2.49 o                         
   8   1   7          0.69         -2.10         6.63 o                         
 -11   2   7          8.34          2.98         7.11 o                         
 -10   2   7         16.42         22.82         2.70 o                         
  -9   2   7          8.97          8.01         2.29 o                         
  -8   2   7         77.45         84.34         3.79 o                         
  -7   2   7        127.09        137.61         4.38 o                         
  -6   2   7         51.15         46.76         2.89 o                         
  -5   2   7        275.48        268.07         7.16 o                         
  -4   2   7        746.60        680.84        15.20 o                         
  -3   2   7        329.95        330.18        10.39 o                         
  -2   2   7        186.73        177.13         5.52 o                         
  -1   2   7         84.41         85.29         3.14 o                         
   0   2   7        338.11        317.39        10.44 o                         
   1   2   7        372.17        360.42        11.47 o                         
   2   2   7          9.68          6.81         1.83 o                         
   3   2   7         29.91         23.61         2.49 o                         
   4   2   7          0.60          2.99         5.07 o                         
   5   2   7         10.31         11.62         2.14 o                         
   6   2   7          0.16         -5.27         5.27 o                         
   7   2   7          1.97          3.21         2.62 o                         
   8   2   7         14.42         16.99         3.33 o                         
 -11   3   7          0.00         -7.02         7.30 o                         
 -10   3   7         10.10         15.03         2.55 o                         
  -9   3   7          0.00         -1.09         2.14 o                         
  -8   3   7         22.13         15.75         2.71 o                         
  -7   3   7          3.61         -1.45         5.21 o                         
  -6   3   7         83.36         84.68         3.57 o                         
  -5   3   7        203.25        219.17         5.87 o                         
  -4   3   7         97.17         97.32         3.62 o                         
  -3   3   7        102.39        102.21         3.58 o                         
  -2   3   7         50.36         52.67         2.63 o                         
  -1   3   7          0.02         -0.66         1.66 o                         
   0   3   7          5.43          3.27         2.10 o                         
   1   3   7         70.33         60.21         3.01 o                         
   2   3   7         16.98         11.11         2.30 o                         
   3   3   7          7.86         11.89         1.90 o                         
   4   3   7          4.20         -0.97         1.98 o                         
   5   3   7         14.94         16.24         2.37 o                         
   6   3   7          4.91          1.78         2.20 o                         
   7   3   7          0.41         -7.25         7.25 o                         
   8   3   7          0.60          5.28         8.12 o                         
 -11   4   7          9.26          6.91         2.77 o                         
 -10   4   7          4.02          4.36         2.47 o                         
  -9   4   7          0.50         -1.83         2.04 o                         
  -8   4   7          0.40          0.79         5.16 o                         
  -7   4   7          0.02         -2.00         2.00 o                         
  -6   4   7          5.66          4.79         1.99 o                         
  -5   4   7          0.07         -5.79         5.79 o                         
  -4   4   7         10.82         10.24         1.97 o                         
  -3   4   7         62.42         57.39         2.87 o                         
  -2   4   7          1.33          1.99         1.79 o                         
  -1   4   7          1.14         -1.17         5.45 o                         
   0   4   7          0.06          0.00         4.40 o                         
   1   4   7          2.92          3.17         5.78 o                         
   2   4   7          0.05         -5.21         5.21 o                         
   3   4   7          6.13          5.06         2.10 o                         
   4   4   7          4.68          2.07         2.02 o                         
   5   4   7         15.48         12.67         2.28 o                         
   6   4   7          0.88         -4.39         4.39 o                         
   7   4   7          1.16          2.93         6.55 o                         
   8   4   7          4.43         -2.13         6.73 o                         
 -11   5   7          5.75          7.16         3.07 o                         
 -10   5   7          0.05         -7.31         7.31 o                         
  -9   5   7         17.36         14.75         2.48 o                         
  -8   5   7          8.16          3.20         6.08 o                         
  -7   5   7          4.83          2.23         5.91 o                         
  -6   5   7          8.04          6.18         2.15 o                         
  -5   5   7          0.36         -1.32         2.00 o                         
  -4   5   7          0.00         -1.25         4.50 o                         
  -3   5   7          2.67          3.03         4.89 o                         
  -2   5   7        224.69        222.98         6.55 o                         
  -1   5   7         82.58         90.87         3.40 o                         
   0   5   7         31.10         35.71         2.50 o                         
   1   5   7          0.11         -1.93         4.86 o                         
   2   5   7         17.67         18.46         2.27 o                         
   3   5   7          0.03         -2.16         4.83 o                         
   4   5   7          4.30         -6.19         6.19 o                         
   5   5   7         13.12         10.94         2.44 o                         
   6   5   7          0.12         -4.54         5.96 o                         
   7   5   7          0.94         -6.93         7.60 o                         
   8   5   7          0.02         -7.76         7.76 o                         
 -11   6   7          0.35          3.11         5.95 o                         
 -10   6   7          5.17          2.85         7.55 o                         
  -9   6   7          0.46          1.51         2.02 o                         
  -8   6   7          1.36         -5.70         5.93 o                         
  -7   6   7         23.64         24.62         2.64 o                         
  -6   6   7         87.07         83.43         3.52 o                         
  -5   6   7         91.87         79.02         3.43 o                         
  -4   6   7         19.65         15.10         2.35 o                         
  -3   6   7         69.82         66.96         3.02 o                         
  -2   6   7        150.52        137.81         4.04 o                         
  -1   6   7        252.85        223.24         7.59 o                         
   0   6   7        326.44        298.07         8.65 o                         
   1   6   7        132.49        134.95         4.14 o                         
   2   6   7         25.78         25.74         2.43 o                         
   3   6   7          1.84          1.47         1.77 o                         
   4   6   7          8.21          3.15         6.87 o                         
   5   6   7          0.65          0.97         2.26 o                         
   6   6   7          0.84         -6.46         7.09 o                         
 -11   7   7          7.31          6.84         3.05 o                         
 -10   7   7          8.96          4.83         8.80 o                         
  -9   7   7          6.38          0.76         2.52 o                         
  -8   7   7          4.01          5.94         2.21 o                         
  -7   7   7         15.58         16.25         2.49 o                         
  -6   7   7         58.76         58.16         3.51 o                         
  -5   7   7        188.75        209.34         6.75 o                         
  -4   7   7        163.71        161.82         4.81 o                         
  -3   7   7          4.71          3.69         2.04 o                         
  -2   7   7          6.64          8.30         1.95 o                         
  -1   7   7         11.32         14.43         2.18 o                         
   0   7   7          4.79          3.06         2.00 o                         
   1   7   7         37.36         35.02         2.73 o                         
   2   7   7         12.44          8.69         2.08 o                         
   3   7   7          9.80         15.89         2.24 o                         
   4   7   7         22.79         22.88         2.69 o                         
   5   7   7          2.91         -0.86         6.97 o                         
   6   7   7          0.62          1.07         2.19 o                         
   7   7   7          0.15          3.06         6.85 o                         
 -11   8   7          7.06         10.36         2.92 o                         
 -10   8   7          3.30          0.98         5.99 o                         
  -9   8   7          3.16          3.77         2.31 o                         
  -8   8   7          1.26          0.97         2.32 o                         
  -7   8   7          5.49         11.35         2.30 o                         
  -6   8   7          5.36          4.49         2.28 o                         
  -5   8   7          5.28          4.67         2.22 o                         
  -4   8   7          3.12          2.72         4.62 o                         
  -3   8   7          0.73          1.23         1.90 o                         
  -2   8   7          8.56          9.55         1.90 o                         
  -1   8   7         21.86         19.55         2.25 o                         
   0   8   7          0.06          0.00         5.43 o                         
   1   8   7          0.24         -0.69         5.58 o                         
   2   8   7         36.23         40.51         2.69 o                         
   3   8   7          0.68          0.88         1.91 o                         
   4   8   7          0.55          0.83         5.02 o                         
   5   8   7          1.37          3.55         6.03 o                         
   6   8   7         13.62         11.53         2.91 o                         
   7   8   7         12.87         11.78         3.35 o                         
 -10   9   7          0.17          4.04         6.84 o                         
  -9   9   7          4.51          5.46         2.42 o                         
  -8   9   7         18.63         18.36         2.49 o                         
  -7   9   7          6.91          5.37         2.45 o                         
  -6   9   7          0.15          1.99         2.17 o                         
  -5   9   7          9.67          7.75         2.44 o                         
  -4   9   7         32.73         34.15         2.67 o                         
  -3   9   7         16.56         14.81         2.55 o                         
  -2   9   7         10.89         11.88         2.12 o                         
  -1   9   7          8.55         12.43         2.05 o                         
   0   9   7          7.20          0.00         5.85 o                         
   1   9   7         39.89         39.84         2.89 o                         
   2   9   7          9.85          7.17         2.36 o                         
   3   9   7          0.53         -3.96         6.19 o                         
   4   9   7          2.74          4.48         2.13 o                         
   5   9   7          0.69         -2.73         5.23 o                         
   6   9   7          0.00         -6.29         6.29 o                         
   7   9   7          0.62          0.71         2.96 o                         
 -10  10   7          3.70         -8.20         8.20 o                         
  -9  10   7          0.00          0.80         2.64 o                         
  -8  10   7         19.13         23.16         3.06 o                         
  -7  10   7         10.06         17.69         2.56 o                         
  -6  10   7         76.45         92.68         3.85 o                         
  -5  10   7          2.04          3.36         2.09 o                         
  -4  10   7         13.27         14.86         2.63 o                         
  -3  10   7          1.64          1.73         1.97 o                         
  -2  10   7         33.36         26.18         2.62 o                         
  -1  10   7        125.16        118.01         4.06 o                         
   0  10   7         94.82         87.56         3.74 o                         
   1  10   7        139.55        143.19         4.61 o                         
   2  10   7          1.17          4.42         1.92 o                         
   3  10   7          4.42          4.45         2.24 o                         
   4  10   7          6.31          0.00         4.79 o                         
   5  10   7          0.71         -2.54         2.55 o                         
   6  10   7          0.52         -3.02         7.20 o                         
   7  10   7          0.19         -6.51         7.97 o                         
 -10  11   7         11.01         19.24         3.44 o                         
  -9  11   7         28.34         33.90         3.80 o                         
  -8  11   7         61.94         59.77         3.77 o                         
  -7  11   7          9.03          8.70         2.80 o                         
  -6  11   7          7.02          4.93         2.39 o                         
  -5  11   7          0.51         -5.90         5.90 o                         
  -4  11   7         80.91         95.60         4.07 o                         
  -3  11   7        103.03        113.37         4.17 o                         
  -2  11   7          0.15          0.41         1.95 o                         
  -1  11   7          0.10          0.00         5.63 o                         
   0  11   7          3.92          5.38         2.06 o                         
   1  11   7          3.58         -4.59         6.77 o                         
   2  11   7          1.86          0.80         6.25 o                         
   3  11   7          0.07         -0.73         2.16 o                         
   4  11   7         23.41         24.85         3.16 o                         
   5  11   7         18.40         14.30         3.75 o                         
   6  11   7          4.36          2.07         7.31 o                         
  -9  12   7          1.97          2.03         7.98 o                         
  -8  12   7          1.26         -7.57         7.92 o                         
  -7  12   7          9.39          0.00         6.55 o                         
  -6  12   7          1.87          1.70         5.65 o                         
  -5  12   7          6.43          6.72         2.46 o                         
  -4  12   7         50.90         48.02         3.42 o                         
  -3  12   7         29.42         31.26         2.87 o                         
  -2  12   7         38.11         44.98         3.10 o                         
  -1  12   7          0.11         -0.76         5.79 o                         
   0  12   7          0.70         -2.31         6.39 o                         
   1  12   7         22.15         27.39         2.69 o                         
   2  12   7          1.71         -0.83         4.92 o                         
   3  12   7          0.03         -6.69         6.69 o                         
   4  12   7          1.65          0.79         2.46 o                         
   5  12   7         33.03         37.83         4.08 o                         
   6  12   7         16.10         23.24         3.65 o                         
  -9  13   7          0.18          1.04         2.95 o                         
  -8  13   7          0.07         -8.30         8.30 o                         
  -7  13   7          0.16         -6.78         6.78 o                         
  -6  13   7          1.40          6.33         2.33 o                         
  -5  13   7         17.46         16.73         2.92 o                         
  -4  13   7          4.96          5.02         2.44 o                         
  -3  13   7         15.22         10.09         2.69 o                         
  -2  13   7          3.96          2.02         2.26 o                         
  -1  13   7          1.92          1.57         6.18 o                         
   0  13   7          0.56         -6.57         6.57 o                         
   1  13   7          1.81          2.84         2.22 o                         
   2  13   7         21.58         21.15         2.96 o                         
   3  13   7         11.03         15.23         2.69 o                         
   4  13   7          7.53          5.15         3.19 o                         
   5  13   7          4.62          7.71         2.96 o                         
  -9  14   7          0.63          0.00         8.36 o                         
  -8  14   7          3.86         -4.05         7.59 o                         
  -7  14   7          8.69          2.71         3.19 o                         
  -6  14   7          0.98         -5.48         6.71 o                         
  -5  14   7          2.04         -0.88         7.39 o                         
  -4  14   7          4.10          9.49         2.53 o                         
  -3  14   7         11.69         11.96         2.73 o                         
  -2  14   7         14.23          4.11         7.74 o                         
  -1  14   7          9.76          3.26         6.53 o                         
   0  14   7          1.73         -1.32         2.33 o                         
   1  14   7          3.49          4.57         2.45 o                         
   2  14   7          7.43         10.44         2.63 o                         
   3  14   7          0.34         -2.70         2.70 o                         
   4  14   7          0.02         -7.65         7.65 o                         
   5  14   7          0.22          3.02         2.67 o                         
  -8  15   7         27.73         30.82         3.70 o                         
  -7  15   7          4.32          5.97         3.15 o                         
  -6  15   7          0.75         -7.60         7.95 o                         
  -5  15   7          0.25          1.81         6.41 o                         
  -4  15   7         10.36          7.76         2.67 o                         
  -3  15   7         33.98         36.23         3.17 o                         
  -2  15   7          0.89         -1.47         2.55 o                         
  -1  15   7          8.72          5.48         2.79 o                         
   0  15   7          2.08          1.75         2.32 o                         
   1  15   7          1.30          0.00         6.26 o                         
   2  15   7          3.26          0.00         6.52 o                         
   3  15   7          7.41          8.56         3.06 o                         
   4  15   7          2.16          4.17         7.52 o                         
  -7  16   7          0.15          1.03         3.10 o                         
  -6  16   7          7.77          3.80         3.07 o                         
  -5  16   7          3.86         -4.73         7.74 o                         
  -4  16   7          0.96         -6.39         6.65 o                         
  -3  16   7         14.54         13.69         2.94 o                         
  -2  16   7          9.94          9.18         2.70 o                         
  -1  16   7          2.14         -6.31         6.31 o                         
   0  16   7          3.85          5.76         2.45 o                         
   1  16   7          3.50         -6.61         8.29 o                         
   2  16   7          1.38         -3.94         7.75 o                         
   3  16   7          0.71         -2.06         7.00 o                         
   4  16   7          3.23          1.09         8.86 o                         
  -7  17   7          3.78          6.80         3.05 o                         
  -6  17   7          2.08          1.03         3.07 o                         
  -5  17   7          3.28         -5.95         7.28 o                         
  -4  17   7          5.58          1.91         6.75 o                         
  -3  17   7          0.00         -8.57         8.57 o                         
  -2  17   7          3.95          0.00         8.81 o                         
  -1  17   7          0.02          3.75         2.57 o                         
   0  17   7          2.32          4.32         2.90 o                         
   1  17   7          0.10         -6.65         6.65 o                         
   2  17   7          3.14         -4.12         7.29 o                         
   3  17   7          0.97          0.00         6.46 o                         
  -6  18   7          1.35          1.07         7.04 o                         
  -5  18   7          0.58         -1.04         7.10 o                         
  -4  18   7          0.99          7.75         2.79 o                         
  -3  18   7          1.79         -1.99         7.18 o                         
  -2  18   7          6.10          2.91         7.70 o                         
  -1  18   7          0.84         -1.97         5.74 o                         
   0  18   7          2.21         -1.01         6.91 o                         
   1  18   7         10.80          8.51         3.32 o                         
   2  18   7          0.10          0.00         6.99 o                         
  -4  19   7          4.77         -3.16         7.97 o                         
  -3  19   7          1.12          1.21         3.21 o                         
  -2  19   7          0.12         -9.13         9.13 o                         
  -1  19   7          0.00         -6.21         7.17 o                         
   0  19   7          1.33          3.88         3.02 o                         
   1  19   7          5.21          7.10         3.29 o                         
 -11   0   8         10.86         13.10         3.23 o                         
 -10   0   8          0.48          0.00         5.38 o                         
  -9   0   8         14.40         16.88         2.80 o                         
  -8   0   8          2.94          2.08         2.47 o                         
  -7   0   8        114.38        115.18         4.38 o                         
  -6   0   8         36.55         36.54         2.87 o                         
  -5   0   8         42.25         39.50         2.81 o                         
  -4   0   8         26.34         25.11         2.40 o                         
  -3   0   8          5.37          9.18         2.00 o                         
  -2   0   8         30.13         22.30         2.35 o                         
  -1   0   8          0.02          0.00         4.70 o                         
   0   0   8         14.83         16.71         2.28 o                         
   1   0   8         76.19         54.02         3.14 o                         
   2   0   8          6.81         10.99         2.32 o                         
   3   0   8          0.41         -4.91         6.01 o                         
   4   0   8          5.24          6.84         2.16 o                         
   5   0   8          3.53          5.07         2.47 o                         
   6   0   8          2.33         -6.04         6.52 o                         
   7   0   8          4.21          4.35         7.83 o                         
 -11   1   8          0.00          2.13         6.56 o                         
 -10   1   8          0.29         -6.81         6.81 o                         
  -9   1   8          1.20          2.73         6.50 o                         
  -8   1   8         33.34         30.11         2.94 o                         
  -7   1   8         70.45         81.91         3.89 o                         
  -6   1   8         22.26         25.49         2.67 o                         
  -5   1   8          1.57         -2.91         6.27 o                         
  -4   1   8          1.01         -1.41         5.38 o                         
  -3   1   8         23.99         24.85         2.48 o                         
  -2   1   8         17.65         17.72         2.24 o                         
  -1   1   8          0.01          0.39         1.84 o                         
   0   1   8          7.57          4.19         1.94 o                         
   1   1   8          5.09         -3.64         5.69 o                         
   2   1   8         96.33         98.59         3.98 o                         
   3   1   8         13.52         15.77         2.43 o                         
   4   1   8         13.52          9.70         2.51 o                         
   5   1   8          0.32         -2.80         4.85 o                         
   6   1   8          0.01          3.02         4.61 o                         
 -11   2   8          0.01          1.07         7.01 o                         
 -10   2   8          0.76          3.29         2.65 o                         
  -9   2   8          1.32          6.14         2.39 o                         
  -8   2   8         19.44          3.44         7.20 o                         
  -7   2   8         32.76         38.73         2.90 o                         
  -6   2   8          4.87         -1.53         6.95 o                         
  -5   2   8          2.85          5.23         1.72 o                         
  -4   2   8         13.14         10.95         2.23 o                         
  -3   2   8          1.83          2.06         4.30 o                         
  -2   2   8          0.23         -0.58         1.68 o                         
  -1   2   8          0.48          0.00         3.74 o                         
   0   2   8         23.26         15.43         2.23 o                         
   1   2   8         31.85         31.44         2.64 o                         
   2   2   8          0.41          1.11         2.14 o                         
   3   2   8          0.25          2.46         4.71 o                         
   4   2   8          1.25         -2.62         5.45 o                         
   5   2   8          0.23          0.67         2.17 o                         
   6   2   8          6.34          1.85         2.90 o                         
 -11   3   8          7.67         12.92         3.11 o                         
 -10   3   8         19.55         19.57         3.34 o                         
  -9   3   8         25.54          5.52         9.02 o                         
  -8   3   8         36.80         32.82         3.33 o                         
  -7   3   8          5.25          8.97         2.38 o                         
  -6   3   8          3.67          0.55         2.12 o                         
  -5   3   8          4.28          0.00         4.43 o                         
  -4   3   8          4.77          6.65         1.98 o                         
  -3   3   8         18.33         19.56         2.26 o                         
  -2   3   8          7.43          7.14         1.75 o                         
  -1   3   8          0.77         -2.76         5.68 o                         
   0   3   8         32.04         30.58         2.55 o                         
   1   3   8          0.26          3.07         1.87 o                         
   2   3   8          3.94          4.69         2.09 o                         
   3   3   8         15.38         17.78         2.40 o                         
   4   3   8          8.08         -0.88         8.27 o                         
   5   3   8         11.16         14.50         2.61 o                         
   6   3   8          2.97          4.05         2.93 o                         
 -10   4   8          0.85         -1.51         2.74 o                         
  -9   4   8          0.02         -0.93         5.00 o                         
  -8   4   8          7.60          9.76         2.54 o                         
  -7   4   8          2.48          1.65         6.17 o                         
  -6   4   8          1.61          1.45         1.93 o                         
  -5   4   8          9.09          8.23         2.27 o                         
  -4   4   8          0.50          2.90         5.52 o                         
  -3   4   8          0.05         -4.22         4.88 o                         
  -2   4   8          1.10         -1.39         6.05 o                         
  -1   4   8          3.19          2.09         4.98 o                         
   0   4   8          0.93         -5.33         5.33 o                         
   1   4   8         10.04          2.69         2.35 o                         
   2   4   8          0.87          3.05         1.93 o                         
   3   4   8          1.93         -6.60         6.60 o                         
   4   4   8          0.80         -6.12         6.12 o                         
   5   4   8          0.00          0.95         5.28 o                         
   6   4   8          0.51          2.73         2.69 o                         
 -10   5   8          1.96         -2.04         7.74 o                         
  -9   5   8          0.06         -1.21         2.09 o                         
  -8   5   8         18.43         13.32         2.98 o                         
  -7   5   8         25.10         27.59         2.87 o                         
  -6   5   8         33.34         38.20         2.85 o                         
  -5   5   8          2.46          2.28         5.74 o                         
  -4   5   8          3.10          1.48         3.75 o                         
  -3   5   8          8.59          0.00         6.80 o                         
  -2   5   8         15.95         15.02         2.37 o                         
  -1   5   8         14.05         14.08         2.29 o                         
   0   5   8          8.35          7.94         2.14 o                         
   1   5   8         15.93         13.99         2.21 o                         
   2   5   8         12.46         12.11         2.19 o                         
   3   5   8         16.47         13.35         2.69 o                         
   4   5   8          4.78          4.47         2.44 o                         
   5   5   8          1.46          3.52         2.43 o                         
   6   5   8          2.37         -4.14         7.31 o                         
 -10   6   8         10.51          1.03         9.84 o                         
  -9   6   8          1.25          0.00         2.68 o                         
  -8   6   8          3.07          2.55         2.19 o                         
  -7   6   8          0.46         -6.64         6.64 o                         
  -6   6   8          7.11         12.89         2.29 o                         
  -5   6   8          4.92         -2.31         6.40 o                         
  -4   6   8         11.69         -3.75         6.40 o                         
  -3   6   8          2.46         -1.47         5.27 o                         
  -2   6   8         32.11         26.11         2.57 o                         
  -1   6   8          0.29         -5.06         5.55 o                         
   0   6   8          9.40          7.78         2.22 o                         
   1   6   8          0.00          2.45         2.07 o                         
   2   6   8          0.02          3.25         5.50 o                         
   3   6   8          0.01         -5.26         5.26 o                         
   4   6   8          1.42          3.12         2.14 o                         
   5   6   8          5.48          9.89         2.64 o                         
   6   6   8         28.59         31.24         3.89 o                         
 -10   7   8         18.89         20.63         3.58 o                         
  -9   7   8         10.68         10.06         3.11 o                         
  -8   7   8         32.04         30.02         3.29 o                         
  -7   7   8          7.78          0.00         7.66 o                         
  -6   7   8          8.44         -1.65         6.58 o                         
  -5   7   8          1.77         -0.78         6.35 o                         
  -4   7   8          0.05         -0.77         5.57 o                         
  -3   7   8          2.88         -2.99         5.88 o                         
  -2   7   8          0.71          0.00         5.70 o                         
  -1   7   8          1.53          3.06         2.07 o                         
   0   7   8         24.16         26.98         2.65 o                         
   1   7   8          3.21         -1.59         5.72 o                         
   2   7   8         11.41         10.86         2.54 o                         
   3   7   8          1.06          2.24         2.13 o                         
   4   7   8          3.76          5.02         2.43 o                         
   5   7   8          4.80          8.26         2.87 o                         
   6   7   8          0.78          4.60         2.83 o                         
 -10   8   8          0.03         -1.43         2.95 o                         
  -9   8   8         10.40         11.11         3.30 o                         
  -8   8   8         27.03         28.28         3.26 o                         
  -7   8   8          1.29         -5.27         6.08 o                         
  -6   8   8          2.51          3.37         5.71 o                         
  -5   8   8          2.24          1.04         2.20 o                         
  -4   8   8          0.04          0.00         2.25 o                         
  -3   8   8          0.07          3.29         1.88 o                         
  -2   8   8          0.27         -6.49         6.49 o                         
  -1   8   8          0.00         -5.90         5.90 o                         
   0   8   8          0.86         -1.80         2.23 o                         
   1   8   8         12.20         11.59         2.23 o                         
   2   8   8          0.01          3.01         1.99 o                         
   3   8   8          8.43         13.84         2.28 o                         
   4   8   8         10.00         12.01         2.53 o                         
   5   8   8          0.01         -5.05         6.14 o                         
   6   8   8          4.40          3.42         2.93 o                         
  -9   9   8          0.57          3.06         7.27 o                         
  -8   9   8          5.60          1.11         3.01 o                         
  -7   9   8          8.07         10.79         2.63 o                         
  -6   9   8          2.04          4.07         2.23 o                         
  -5   9   8          1.47         -1.30         2.27 o                         
  -4   9   8         16.57         10.95         2.62 o                         
  -3   9   8         20.05         20.22         2.64 o                         
  -2   9   8          9.27         10.33         2.20 o                         
  -1   9   8         24.58         28.58         2.86 o                         
   0   9   8         21.39         25.09         2.81 o                         
   1   9   8         13.67          8.68         2.61 o                         
   2   9   8          6.38          8.16         2.29 o                         
   3   9   8          0.60         -2.73         6.11 o                         
   4   9   8          0.69         -3.86         4.92 o                         
   5   9   8          0.86          1.54         2.87 o                         
  -9  10   8          1.09          2.78         2.81 o                         
  -8  10   8          0.10          0.81         2.89 o                         
  -7  10   8          1.47          1.71         2.40 o                         
  -6  10   8          1.05         -0.88         7.09 o                         
  -5  10   8          2.58         -5.97         7.78 o                         
  -4  10   8          0.52         -0.83         6.38 o                         
  -3  10   8         26.44         21.65         2.69 o                         
  -2  10   8          8.95          8.47         2.32 o                         
  -1  10   8          1.01          0.11         2.27 o                         
   0  10   8          9.59          8.76         2.65 o                         
   1  10   8          8.68          9.15         2.46 o                         
   2  10   8          0.02         -6.41         6.41 o                         
   3  10   8          0.11          0.00         5.12 o                         
   4  10   8          1.01          2.97         7.08 o                         
   5  10   8         17.32         24.77         3.38 o                         
  -9  11   8          6.18          5.34         3.27 o                         
  -8  11   8         10.35          9.21         3.26 o                         
  -7  11   8          3.60          3.80         7.24 o                         
  -6  11   8          3.37         -2.72         7.19 o                         
  -5  11   8          9.97          9.68         2.57 o                         
  -4  11   8          6.50          8.32         2.50 o                         
  -3  11   8          4.10          3.85         2.65 o                         
  -2  11   8         24.26         25.65         2.75 o                         
  -1  11   8          2.49         -0.84         6.10 o                         
   0  11   8          1.01         -7.29         7.29 o                         
   1  11   8          2.63          3.51         6.70 o                         
   2  11   8          5.37          5.88         2.53 o                         
   3  11   8          1.81         -1.92         6.08 o                         
   4  11   8          0.02          0.00         6.60 o                         
   5  11   8          0.25          2.70         2.81 o                         
  -8  12   8          8.15          8.62         3.38 o                         
  -7  12   8          0.23          0.82         2.77 o                         
  -6  12   8          0.26          0.40         2.63 o                         
  -5  12   8          0.00         -1.80         6.12 o                         
  -4  12   8          0.28         -0.87         6.70 o                         
  -3  12   8          2.64         -0.87         7.02 o                         
  -2  12   8          6.81          7.83         2.62 o                         
  -1  12   8          0.55         -3.47         6.50 o                         
   0  12   8          0.01          2.65         6.99 o                         
   1  12   8          0.69          3.63         5.74 o                         
   2  12   8          1.87          5.52         2.42 o                         
   3  12   8          6.52         -0.99         7.21 o                         
   4  12   8          0.27          2.44         2.91 o                         
  -8  13   8          2.83          2.67         2.90 o                         
  -7  13   8          0.17         -4.05         7.17 o                         
  -6  13   8          0.97         -1.45         2.83 o                         
  -5  13   8          3.12          4.66         7.17 o                         
  -4  13   8          0.96         -7.93         7.93 o                         
  -3  13   8        111.49        108.55         4.70 o                         
  -2  13   8         14.86         17.00         3.00 o                         
  -1  13   8          8.39         10.13         2.44 o                         
   0  13   8          3.07          5.08         2.43 o                         
   1  13   8          1.03         -7.74         7.74 o                         
   2  13   8          1.58          0.65         2.54 o                         
   3  13   8          0.76          2.05         6.31 o                         
   4  13   8          5.28          7.91         3.22 o                         
  -7  14   8          0.04         -6.28         7.70 o                         
  -6  14   8          0.02         -1.83         2.98 o                         
  -5  14   8          0.43         -1.94         6.97 o                         
  -4  14   8          1.22          3.75         7.13 o                         
  -3  14   8          1.16         -0.53         2.87 o                         
  -2  14   8         31.08         34.53         3.47 o                         
  -1  14   8          0.62          0.00         5.57 o                         
   0  14   8          3.03          0.94         2.81 o                         
   1  14   8          6.37          5.35         3.09 o                         
   2  14   8          8.61          6.57         3.34 o                         
   3  14   8          6.64          6.88         2.82 o                         
  -6  15   8         11.57         -1.03        10.41 o                         
  -5  15   8         15.51         18.82         3.48 o                         
  -4  15   8         12.32         10.36         3.40 o                         
  -3  15   8         42.77         38.24         4.28 o                         
  -2  15   8         12.95          8.79         3.37 o                         
  -1  15   8          1.75         -7.69         8.05 o                         
   0  15   8          6.49          9.84         3.18 o                         
   1  15   8          5.86          0.00         8.20 o                         
   2  15   8          0.44          0.00         7.71 o                         
  -5  16   8          1.36         -3.39         3.39 o                         
  -4  16   8          4.22         -2.05         7.80 o                         
  -3  16   8          0.08         -3.54         3.54 o                         
  -2  16   8          0.35          1.00         7.42 o                         
  -1  16   8          2.44          0.00         6.92 o                         
   0  16   8          4.32         -4.08         7.65 o                         
   1  16   8          7.40         10.50         3.00 o                         
  -4  17   8         11.14          0.00         6.39 o                         
  -3  17   8         17.36         20.20         3.53 o                         
  -2  17   8         11.64         12.46         3.31 o                         
  -1  17   8          1.18          2.08         3.20 o                         
   0  17   8          1.03         -9.13         9.13 o                         
  -9   1   9          0.14          0.33         2.84 o                         
  -8   1   9          0.09          1.91         5.88 o                         
  -7   1   9          3.08          3.36         2.61 o                         
  -6   1   9          5.32          2.61         7.54 o                         
  -5   1   9          1.75          1.46         2.20 o                         
  -4   1   9          0.00         -5.27         5.27 o                         
  -3   1   9          4.58          7.66         2.17 o                         
  -2   1   9          9.59         11.38         2.24 o                         
  -1   1   9         11.56         15.06         2.31 o                         
   0   1   9         17.39         26.73         2.67 o                         
   1   1   9         13.37         14.07         2.58 o                         
   2   1   9         11.29         16.09         2.50 o                         
   3   1   9         11.90          7.89         2.72 o                         
   4   1   9          0.65         -1.01         5.46 o                         
   5   1   9          0.45          6.28         2.63 o                         
  -9   2   9          2.61         -6.10         6.10 o                         
  -8   2   9         29.27         32.73         3.50 o                         
  -7   2   9          0.08          2.72         6.49 o                         
  -6   2   9         25.12         26.73         2.97 o                         
  -5   2   9          9.46          2.54         6.39 o                         
  -4   2   9         24.71         29.19         2.81 o                         
  -3   2   9          0.23          0.80         6.28 o                         
  -2   2   9         21.07         19.32         2.66 o                         
  -1   2   9         29.83         28.75         2.88 o                         
   0   2   9         51.68         51.45         3.44 o                         
   1   2   9          0.13         -0.86         5.10 o                         
   2   2   9         33.74         39.85         3.30 o                         
   4   2   9          4.46          6.42         3.00 o                         
   5   2   9          0.65         -5.39         7.55 o                         
  -9   3   9          0.68         -8.18         8.56 o                         
  -8   3   9          1.69         -7.95         7.95 o                         
  -7   3   9          9.73          0.92         7.14 o                         
  -6   3   9          5.52          3.77         2.48 o                         
  -5   3   9         11.92         10.97         2.70 o                         
  -4   3   9         12.74          5.60         2.45 o                         
  -3   3   9          0.88         -4.87         5.62 o                         
  -2   3   9          0.21         -6.20         6.20 o                         
  -1   3   9         12.70         21.41         2.53 o                         
   0   3   9          3.68          5.49         2.40 o                         
   1   3   9          1.85         -1.61         2.29 o                         
   2   3   9          9.80          3.65         6.58 o                         
   3   3   9          4.71          8.39         2.41 o                         
   4   3   9          0.01          0.00         6.12 o                         
   5   3   9          4.43          2.16         7.65 o                         
  -9   4   9          0.45         -1.03         7.07 o                         
  -8   4   9          0.08          1.14         2.64 o                         
  -7   4   9          0.01         -1.84         2.39 o                         
  -6   4   9          0.05         -2.29         2.29 o                         
  -5   4   9         13.65         17.97         2.65 o                         
  -4   4   9         10.46         13.60         2.46 o                         
  -3   4   9         46.18         45.08         3.22 o                         
  -2   4   9          0.06         -4.89         5.99 o                         
  -1   4   9          1.99          1.65         4.65 o                         
   0   4   9          0.66          0.84         5.13 o                         
   1   4   9         11.28         13.57         2.56 o                         
   2   4   9          4.02         -0.92         5.91 o                         
   3   4   9          2.11         -7.26         7.26 o                         
   4   4   9          5.14          5.30         2.85 o                         
  -9   5   9          4.07         -6.26         7.22 o                         
  -8   5   9          2.89          2.30         2.89 o                         
  -7   5   9          2.94         -5.53         5.53 o                         
  -6   5   9          6.89          6.25         2.26 o                         
  -5   5   9          0.94          5.12         2.02 o                         
  -4   5   9          2.71          2.56         6.10 o                         
  -3   5   9          0.09         -5.93         5.93 o                         
  -2   5   9         17.14         17.60         2.63 o                         
  -1   5   9          6.08         -1.67         6.98 o                         
   0   5   9          9.98         -0.86         6.57 o                         
   1   5   9          0.59         -6.24         6.85 o                         
   2   5   9          0.15          2.80         2.16 o                         
   3   5   9          0.36          2.94         7.00 o                         
   4   5   9          0.19         -4.14         6.87 o                         
  -9   6   9          9.99          1.06         7.39 o                         
  -8   6   9          5.46         -4.00         7.48 o                         
  -7   6   9          1.74         -2.79         2.79 o                         
  -6   6   9          5.30         10.24         2.34 o                         
  -5   6   9          5.61          7.04         2.43 o                         
  -4   6   9          2.26          1.49         2.37 o                         
  -3   6   9         21.50         24.63         2.74 o                         
  -2   6   9          5.07          0.84         6.56 o                         
  -1   6   9          5.12          0.85         6.29 o                         
   0   6   9          2.31          0.12         2.22 o                         
   1   6   9          0.09         -7.14         7.14 o                         
   2   6   9          0.19          0.00         6.14 o                         
   3   6   9          0.07          1.98         6.59 o                         
   4   6   9          0.04         -0.17         2.98 o                         
  -9   7   9          0.25         -3.21         7.18 o                         
  -8   7   9          5.25         -2.92         2.92 o                         
  -7   7   9          0.15         -6.40         6.40 o                         
  -6   7   9          3.89          3.04         2.48 o                         
  -5   7   9         24.06         23.28         2.82 o                         
  -4   7   9          9.26          8.34         2.47 o                         
  -3   7   9          0.34         -6.21         6.21 o                         
  -2   7   9          2.81         -2.57         7.12 o                         
  -1   7   9          5.92          6.92         2.21 o                         
   0   7   9          1.65         -0.89         6.09 o                         
   1   7   9          0.55          0.53         2.46 o                         
   2   7   9          0.02         -2.89         6.01 o                         
   3   7   9          0.36          3.02         5.78 o                         
   4   7   9          0.08         -2.13         6.71 o                         
  -8   8   9          2.99          1.04         5.76 o                         
  -7   8   9          6.04          3.61         3.16 o                         
  -6   8   9         10.58          9.29         2.75 o                         
  -5   8   9          3.45          2.74         6.13 o                         
  -4   8   9         19.76         27.73         2.79 o                         
  -3   8   9         25.45         31.29         3.13 o                         
  -2   8   9         14.65         18.12         2.62 o                         
  -1   8   9          0.55          4.16         2.15 o                         
   0   8   9          0.76          2.73         5.67 o                         
   1   8   9          4.91          7.29         2.56 o                         
   2   8   9          4.70          9.46         2.76 o                         
   3   8   9          1.24         -1.02         6.55 o                         
   4   8   9          0.01          0.00         3.08 o                         
  -8   9   9          1.22          6.33         2.89 o                         
  -7   9   9          8.18          2.02         7.53 o                         
  -6   9   9          3.73          2.73         3.04 o                         
  -5   9   9          0.22          1.47         2.24 o                         
  -4   9   9          1.95         -0.92         6.25 o                         
  -3   9   9          3.88         -7.80         7.80 o                         
  -2   9   9          0.99         -7.05         7.05 o                         
  -1   9   9          0.14         -6.07         6.07 o                         
   0   9   9          4.36          0.40         2.58 o                         
   1   9   9          5.64          6.43         2.72 o                         
   2   9   9          0.04         -5.00         7.41 o                         
   3   9   9          7.35         11.64         3.19 o                         
  -7  10   9          0.00         -1.03         7.49 o                         
  -6  10   9          6.55         11.54         3.04 o                         
  -5  10   9          1.55          0.32         2.85 o                         
  -4  10   9          2.25         -1.87         8.15 o                         
  -3  10   9          0.48          2.24         2.44 o                         
  -2  10   9          1.08         -7.58         7.58 o                         
  -1  10   9          0.79         -7.02         7.02 o                         
   0  10   9          2.01          0.96         7.10 o                         
   1  10   9          0.74          1.32         2.75 o                         
   2  10   9          0.04         -1.53         2.90 o                         
   3  10   9          0.48          0.00         7.38 o                         
  -7  11   9          2.72          3.52         3.35 o                         
  -6  11   9          2.80         -1.02         6.00 o                         
  -5  11   9          3.30         -2.99         7.52 o                         
  -4  11   9         22.27         25.46         3.58 o                         
  -3  11   9          6.35         -2.85         7.89 o                         
  -2  11   9         31.92         39.35         3.91 o                         
  -1  11   9          1.41         -0.96         7.72 o                         
   0  11   9          0.00         -3.94         6.95 o                         
   1  11   9         13.95         17.03         3.14 o                         
   2  11   9          0.37          0.00         6.26 o                         
  -6  12   9          4.41         -2.08         8.73 o                         
  -5  12   9          1.84         -7.16         7.45 o                         
  -4  12   9          9.14          9.87         3.27 o                         
  -3  12   9         33.44         39.35         4.03 o                         
  -2  12   9          1.67          0.33         3.21 o                         
  -1  12   9          0.24          2.96         6.17 o                         
   0  12   9          0.46          3.38         2.87 o                         
   1  12   9          0.15         -0.69         2.73 o                         
   2  12   9          1.36         -4.29         6.61 o                         
  -5  13   9          0.05         -4.21         7.45 o                         
  -4  13   9          0.65          5.51         2.78 o                         
  -3  13   9         10.38          4.38         3.38 o                         
  -2  13   9          0.04         -6.03         7.38 o                         
  -1  13   9          6.85          8.00         3.17 o                         
   0  13   9          4.22          2.95         3.00 o                         
   1  13   9          0.00         -3.14         3.14 o                         
  -4  14   9          1.11          8.72         3.26 o                         
  -3  14   9          0.31          4.17         7.51 o                         
  -2  14   9          1.04         -1.04         7.12 o                         
  -1  14   9          1.08         -2.29         3.07 o                         
   0  14   9          0.74         -1.79         2.91 o                         
  -8   0  10          0.73         -6.42         8.29 o                         
  -7   0  10          7.46          4.11         7.81 o                         
  -6   0  10         24.94         29.42         3.92 o                         
  -5   0  10          0.37         -8.24         8.24 o                         
  -4   0  10          4.53         -4.73         7.01 o                         
  -3   0  10         16.09         23.62         2.83 o                         
  -2   0  10          6.53          8.74         2.36 o                         
  -1   0  10          1.04          0.41         2.29 o                         
   0   0  10         15.12         16.03         3.44 o                         
   1   0  10          5.70         12.64         3.01 o                         
   2   0  10         60.12         64.57         4.68 o                         
  -8   1  10          0.00          2.14         6.06 o                         
  -7   1  10         26.18         21.40         3.55 o                         
  -6   1  10         45.41         56.25         4.14 o                         
  -5   1  10          7.45          4.32         3.05 o                         
  -4   1  10          0.53          2.03         2.26 o                         
  -3   1  10          7.06          9.56         2.50 o                         
  -2   1  10          4.41          6.36         2.41 o                         
  -1   1  10          3.37          2.29         2.39 o                         
   0   1  10          0.52          1.76         2.45 o                         
   1   1  10          3.84          7.50         2.66 o                         
   2   1  10          5.30          6.26         3.16 o                         
  -7   2  10          9.68          9.96         3.14 o                         
  -6   2  10          0.23          4.98         7.65 o                         
  -5   2  10          3.38         -2.90         6.89 o                         
  -4   2  10          2.07          6.64         2.57 o                         
  -3   2  10         11.77         18.65         2.57 o                         
  -2   2  10          5.58          6.52         2.44 o                         
  -1   2  10          1.67         -3.78         6.26 o                         
   0   2  10          3.72          3.87         6.56 o                         
   1   2  10         10.67          1.00         8.22 o                         
   2   2  10          5.53          4.54         2.94 o                         
  -7   3  10         15.42         10.70         3.47 o                         
  -6   3  10         14.42         13.02         3.40 o                         
  -5   3  10         13.92         12.15         3.16 o                         
  -4   3  10          4.30          5.09         2.66 o                         
  -3   3  10          0.29         -4.69         7.33 o                         
  -2   3  10          8.64          9.78         2.50 o                         
  -1   3  10          3.11          6.50         2.93 o                         
   0   3  10          2.06         -5.84         8.26 o                         
   1   3  10          3.54          0.50         3.07 o                         
   2   3  10          3.05          9.85         2.70 o                         
  -7   4  10          0.28         -1.04         7.60 o                         
  -6   4  10          2.60          4.21         2.92 o                         
  -5   4  10          0.38          1.00         7.78 o                         
  -4   4  10          4.44          0.00         7.00 o                         
  -3   4  10          9.32          9.47         2.99 o                         
  -2   4  10         16.28         21.14         3.10 o                         
  -1   4  10          8.26          0.00         2.98 o                         
   0   4  10          0.62          3.94         6.67 o                         
   1   4  10          9.62         11.90         3.13 o                         
   2   4  10         21.65         22.36         3.86 o                         
  -7   5  10          8.41          9.66         3.14 o                         
  -6   5  10          5.60          5.27         3.15 o                         
  -5   5  10          2.81          1.01         2.82 o                         
  -4   5  10          0.06         -0.80         2.67 o                         
  -3   5  10          1.08         -0.95         6.57 o                         
  -2   5  10          1.17         -0.96         6.97 o                         
  -1   5  10          1.36          2.10         2.48 o                         
   0   5  10          0.91          0.00         6.89 o                         
   1   5  10          8.13         -2.07         7.86 o                         
   2   5  10          7.16          8.98         3.12 o                         
  -7   6  10          1.16          3.02         2.91 o                         
  -6   6  10          8.82         -1.04         7.08 o                         
  -5   6  10         10.44         10.23         3.29 o                         
  -4   6  10         17.96         22.93         3.55 o                         
  -3   6  10         41.47         47.77         4.12 o                         
  -2   6  10         12.99          0.98         7.96 o                         
  -1   6  10          6.72          3.78         3.11 o                         
   0   6  10          7.41         -7.06         8.50 o                         
   1   6  10          0.71         -5.24         6.38 o                         
  -6   7  10          6.15          6.29         2.96 o                         
  -5   7  10          0.60         -2.59         3.04 o                         
  -4   7  10          1.28         -2.01         7.25 o                         
  -3   7  10          1.69          0.00         8.03 o                         
  -2   7  10          0.09          0.99         6.01 o                         
  -1   7  10          0.29          2.00         6.64 o                         
   0   7  10          0.55         -4.10         8.46 o                         
   1   7  10         22.59         27.52         3.86 o                         
  -6   8  10          1.08         -0.18         3.01 o                         
  -5   8  10          0.77         -7.09         7.09 o                         
  -4   8  10          2.22          5.63         2.59 o                         
  -3   8  10         15.15         22.16         3.13 o                         
  -2   8  10         12.79         14.26         3.24 o                         
  -1   8  10          8.51         15.11         3.00 o                         
   0   8  10          0.36         -6.69         6.69 o                         
   1   8  10          0.70          2.17         2.84 o                         
  -5   9  10          0.24          1.08         5.99 o                         
  -4   9  10          0.18          4.18         2.79 o                         
  -3   9  10          5.95          3.09         8.54 o                         
  -2   9  10          7.12          8.39         3.31 o                         
  -1   9  10          0.01          2.42         2.76 o                         
   0   9  10          2.72         10.67         2.68 o                         
  -4  10  10         16.93         20.79         3.50 o                         
  -3  10  10         23.67         26.97         3.80 o                         
  -2  10  10          5.93          8.39         3.40 o                         
  -1  10  10          0.49         -6.80         6.80 o                         
                                                                                
